# Supplementary material for: Growth Simulation and Discrimination of Botrytis cinerea, Rhizopus stolonifer and Colletotrichum acutatum Using Hyperspectral Reflectance Imaging
Source: PLoS One. 2015 Dec 7;10(12):e0143400. doi: 10.1371/journal.pone.0143400 (PMC4671615; doi:10.1371/journal.pone.0143400)
Supplement: S2 Dataset — (XLSX) [file pone.0143400.s003.xlsx]

## Sheet: Sheet1
band	1	2	3	4	5	6	7	8	9	10	13	14	15	16	17	18	19	20	21	22	23	24	25	26	27	28	29	30
band1	421.721	418.831	466.065	428.08	463.259	366.6	498.168	461.137	495.597	517.014	475.154	465.745	498.076	541.136	459.975	427.506	492.799	482.634	442.111	499.532	456.042	456.174	450.707	457.586	489.32	457.689	478.559	487.343	471.941	459.65
band2	487.066	460.133	479.393	433.117	518.694	548.294	478.434	502.125	461.529	512.706	462.91	510.289	522.92	480.015	427.816	480.511	422.53	469.954	452.989	444.834	470.253	488.225	471.641	443.752	488.024	544.286	444.293	453.872	465.533	490.586
band3	438.635	453.723	375.775	429.902	422.923	447.075	478.427	498.575	473.512	503.17	496.451	499.393	510.946	492.107	479.474	455.743	495.052	465.686	474.547	494.778	439.263	457.029	480.541	409.632	443.882	403.029	452.205	495.615	462.572	463.731
band4	434.787	433	471.172	411.72	417.859	508.631	501.328	502.087	441.115	484.564	477.175	447.745	486.366	471.401	462.61	498.269	462.249	491.974	426.954	504.213	463.898	468.512	453.248	457.129	528.623	512.85	480.671	490.694	478.22	462.888
band5	410.214	415.463	393.012	482.557	470.895	431.156	438.786	467.65	416.976	486.858	446.739	466.217	464.123	516.717	427.298	473.577	436.292	459.805	449.578	454.715	463.744	493.133	475.156	452.47	520.236	519.369	453.593	450.727	469.761	445.434
band6	423.374	373.438	396.725	449.981	371.278	408.512	427.217	465.863	417.112	440.463	399.555	414.84	415.857	459.601	415.952	408.354	414.882	446.299	412.286	415.004	433.18	408.391	429.556	402.427	480.96	439.238	408.716	407.279	425.475	415.709
band7	362.464	361.208	351.757	399.864	395.953	424.925	443.608	363.525	404.403	451.234	431.263	441.269	407.171	452.618	426.182	379.891	453.1	405.188	416.52	440.938	410.156	417.233	430.078	391.983	441.259	470.068	416.461	436.101	425.852	402.973
band8	362.708	344.518	365.077	446.996	400.103	388.113	398.881	427.025	375.691	445.619	403.58	429.621	413.435	443.36	391.581	422.617	401.272	438.262	415.982	416.196	447.031	427.666	445.315	427.848	489.62	437.35	422.022	409.888	429.067	400.105
band9	368.733	361.211	386.109	371.777	398.316	401.988	370.051	339.525	397.256	389.739	409.929	387.037	422.403	391.147	372.035	361.689	351.806	422.004	398.276	426.677	421.36	400.76	395.396	405.053	422.175	381.583	415.865	418.303	398.942	384.929
band10	378.476	358.731	360.03	397.845	365.476	397.863	374.266	427.375	397.821	376.743	407.252	382.96	379.602	408.768	374.09	394.246	377	442.648	414.433	420.354	406.803	409.935	387.144	412.53	418.034	391.563	416.442	413.803	405.853	384.957
band11	376.501	375.958	389.822	352.591	354.44	400.744	367.714	431.225	359.75	362.505	368.777	374.404	357.1	363.711	359.287	342.777	377.088	383.834	396.299	396.705	368.76	367.124	363.293	371.52	398.037	338.359	384.112	382.741	372.91	374.733
band12	358.983	345.676	367.565	409.697	360.092	384.387	405.133	378.5	364.05	402.528	373.583	373.452	365.848	370.042	372.339	402.889	369.394	374.284	375.095	389.17	381.767	375.596	405.044	373.437	399.407	343.238	381.303	381.376	379.625	376.115
band13	344.831	356.147	335.009	373.519	374.231	375.106	377.914	309.788	353.453	376.128	373.734	378.687	337.316	354.143	341.56	361.394	357.146	377.663	390.086	380.29	391.836	383.497	369.733	322.596	396.896	388.786	351.443	377.012	369.605	358.912
band14	355.034	329.526	341.787	381.121	359.453	390.5	366.151	386.488	333.909	385.917	364.165	350.123	343.284	363.279	371.415	352.78	371.102	384.852	375.789	389.524	369.207	388.143	371.022	359.096	384.202	368.039	374.31	376.845	373.307	360.574
band15	363.045	334.828	337.781	399.553	370.701	379.887	390.85	365.863	366.456	392.583	383.284	371.316	360.554	374.219	368.79	334.389	347.536	386.893	386.239	402.562	391.742	395.73	395.507	376.285	412.657	408.684	389.424	392.923	384.239	370.516
band16	336.64	316.978	334.911	373.36	356.694	402.219	371.544	393.5	334.776	381.991	341.433	352.96	356.578	370	360.192	368.334	376.223	392.366	353.737	389.922	386.741	382.711	359.959	325.507	387.327	368.131	357.714	365.677	369.636	357.968
band17	359.694	302.222	382.047	408.549	370.6	369.7	352.095	375.788	358.794	382.119	379.368	381.28	361.9	355.434	356.401	365.114	370.927	402.922	390.04	400.345	407.224	393.287	385.185	371.02	414.37	363.879	385.682	389.857	383.446	368.012
band18	351.415	319.136	343.772	379.667	352.265	394.988	358.332	317.325	331.082	386.803	370.742	367.077	386.18	378.377	356.549	376.046	371.164	409.165	379.611	395.204	388.744	387.228	401.844	355.891	399.475	355.354	375.547	382.973	380.878	358.368
band19	344.837	312.166	336.917	390.845	346.083	384.731	369.604	325.812	327.303	394.931	366.266	364.548	379.258	358.303	381.535	362.571	365.152	394.91	380.619	383.434	379.64	378.591	388.074	365.974	411.215	353.146	374.704	374.85	376.848	357.177
band20	350.105	325.31	336.112	381.057	367.109	373.05	362.998	349.95	353.594	371.468	368.192	369.931	372.292	375.743	363.611	353.566	370.636	390.083	371.774	385.213	392.295	375.908	371.6	331.904	395.987	374.17	358.559	376.703	372.517	360.09
band21	342.218	329.011	352.175	362.568	359.19	391.631	366.414	323.475	323.326	371.638	363.373	361.307	361.794	349.875	364.459	347.8	360.931	401.657	361.921	388.833	373.179	375.595	354.763	347.132	401.811	368.573	367.983	376.103	369.374	354.471
band22	346.403	322.51	331.858	364.049	362.917	364.363	352.164	355.975	325.176	394.128	362.497	370.965	365.342	344.399	362.389	337.791	366.937	388.942	364.385	399.454	377.223	371.453	366.326	345.798	388.125	368.888	372.626	380.976	369.047	355.257
band23	355.956	326.025	360.802	367.087	351.895	383.8	364.861	384.75	325.762	388.835	345.648	375.567	353.926	358.136	361.427	362.646	357.534	403.043	363.164	381.138	385.491	393.548	374.67	356.546	402.811	372.811	368.842	363.393	373.68	360.378
band24	356.659	318.745	354.515	370.473	360.03	375.038	358.255	331.312	330.206	381.651	355.874	365.421	365.543	366.601	354.247	357.066	353.377	379.912	360.375	392.55	371.131	378.004	353.737	334.54	390.347	375.204	363.545	374.212	366.99	355.671
band25	351.246	320.485	344.686	374.534	340.759	386.706	354.224	305.712	328.415	392.606	361.521	369.253	384.147	364.112	363.464	357.346	363.826	395.118	370.03	389.428	378.197	386.654	363.363	350.719	406.256	365.748	370.073	375.475	373.32	354.946
band26	344.252	325.518	356.272	376.163	356.256	380.944	355.29	311.225	334.338	396.248	356.601	380.742	369.792	347.732	368.6	348.32	369.865	395.825	355.244	387.19	382.431	372.832	369.678	346.98	400.306	371.752	367.085	371.895	370.382	357.203
band27	339.321	315.679	330.408	365.08	357.951	383.081	352.334	317.788	324.932	380.206	349.223	373.226	380.89	349.529	350.44	349.823	352.376	389.327	364.905	388.424	382.721	373.849	352.159	330.126	391.104	368.981	359.275	368.823	364.791	351.548
band28	348.109	312.548	347.482	380.92	362.419	363.181	352.544	335.725	328.935	374.133	353.859	373.172	366.351	363.645	361.691	353.874	357.168	386.691	364.183	384.505	368.866	374.061	358.041	332.626	383.916	364.078	358.565	369.182	365.406	353.798
band29	348.565	312.557	343.05	373.833	347.438	360.175	353.392	336.288	313.556	380.459	342.298	353.914	356.803	349.886	355.331	356.269	355.302	385.118	355.842	373.549	368.266	370.384	360.093	343.841	389.084	355.995	358.695	357.923	362.372	347.871
band30	346.818	324.008	349.263	390.735	343.173	383.906	345.157	324.325	321.738	389.454	346.155	362.661	358.47	360.248	355.646	360.351	359.755	391.363	363.551	380.406	369.087	375.345	354.641	335.394	397.603	367.65	357.9	363.281	366.148	352.759
band31	332.679	307.54	326.76	364.966	342.697	366.45	356.73	332.262	333.244	388.775	340.052	361.952	353.84	348.614	344.116	339.94	349.626	389.749	359.484	386.157	366.763	367.129	356.867	346.709	392.949	364.374	366.433	363.105	362.801	346.765
band32	348.968	312.393	349.337	360.746	341.047	374.012	358.051	310.125	303.741	382.578	338.133	364.78	347.957	346.996	347.001	347.314	355.374	379.48	349.049	368.781	352.77	368.197	335.174	326.993	377.438	349.019	347.887	353.457	353.662	345.528
band33	344.745	308.169	341.337	374.458	356.214	361.594	354.936	307.8	312.329	390.615	342.993	375.581	357.812	341.138	356.219	342.571	352.109	387.343	348.087	358.531	355.396	367.508	352.567	328.563	391.121	354.282	343.547	350.762	355.316	348.353
band34	341.555	295.064	331.456	368.083	356.643	362.231	363.551	335.012	319.894	387.5	347.78	361.235	360.58	354.401	349.479	334.149	352.506	389.974	348.169	372.093	366.3	364.161	350.83	325.675	379.141	357.49	348.884	359.937	356.879	348.507
band35	332.842	304.751	330.74	360.814	361.656	358.594	349.029	301.225	316.9	393.33	346.262	365.361	352.513	343.189	348.73	345.949	353.923	379.627	347.828	377.38	359.089	372.853	354.648	320.642	393.414	361.782	349.011	361.821	357.992	344.155
band36	336.762	307.651	327.417	359.67	341.034	370.3	344.164	331.7	316.626	382.697	341.7	354.172	360.68	348.836	350.573	335.014	346.876	380.594	357.426	365.045	361.218	366.91	341.207	312.818	382.024	352.277	338.932	353.373	352.875	344.198
band37	342.093	306.657	336.038	378.568	345.639	366.656	351.807	306.913	308.791	388.702	347.287	363.184	366.916	346.8	357.469	348.469	354.761	387.823	343.413	370.543	362.229	363.824	348.93	319.205	386.488	351.699	344.874	358.915	356.363	346.865
band38	337.783	307.166	326.355	373.076	351.284	358.738	342.56	313.05	317.471	384.454	336.356	360.604	354.816	347.248	350.14	344.197	345.48	384.725	348.561	357.036	351.422	362.859	347.033	325.593	387.017	346.646	341.314	346.696	352.398	343.362
band39	333.384	302.806	325.311	360.193	337.722	360.744	354.453	309.9	311.212	394.528	338.279	358.533	359.652	345.739	347.405	340.84	346.619	378.53	347.224	368.412	358.881	362.183	337.174	323.964	387.956	363.432	346.188	353.345	353.859	342.055
band40	335.712	295.36	329.515	356.439	337.669	355.994	346.929	314.837	305.071	375.739	337.062	358.834	357.076	334.368	342.469	337.734	342.672	371.778	340.982	357.241	349.166	356.256	331.896	302.348	380.384	343.447	329.794	347.151	344.512	338.941
band41	339.076	295.693	329.822	360.295	340.395	350.644	360.212	300.738	304.968	382.541	336.443	358.048	351.186	335.899	342.278	333.44	349.508	375.646	333.157	364.558	344.806	356.061	322.704	313.384	372.347	340.243	338.971	350.5	344.9	339.235
band42	342.377	302.224	328.562	374.928	335.179	357.788	353.255	314.538	307.018	386.073	335.497	361.763	363.764	340.737	339.252	338.889	342.741	379.841	341.042	361.213	354.428	357.419	343.704	315.775	379.071	354.063	338.494	348.355	349.002	343.305
band43	334.246	300.842	320.473	362.106	335.626	360.119	351.708	301.887	295.697	389.748	340.438	359.22	348.442	331.73	343.713	333.251	347.916	374.449	334.96	361.387	351.738	357.008	333.626	312.778	383.63	343.335	337.083	350.913	346.501	338.504
band44	331.267	299.385	324.672	357.038	333.224	359.275	348.19	302.512	305.521	377.528	334.436	349.805	340.92	334.862	333.478	315.663	335.888	372.314	333.385	358.967	341.469	344.774	332.233	301.252	369.677	342.024	330.109	346.701	339.52	335.675
band45	331.664	291.626	320.317	362.947	339.331	336.625	348.361	314.188	302.624	378.463	340.724	354.095	357.496	336.746	333.625	318.429	333.507	370.207	334.683	355.204	341.705	349.486	325.63	305.156	371.195	350.024	330.18	347.964	340.249	336.805
band46	334.174	297.471	327.607	360.106	334.562	364.381	346.332	315.538	306.162	382.161	332.917	350.946	347.054	329.754	336.061	325.146	344.391	375.984	329.174	357.22	345.022	353.107	324.019	306.738	367.997	348.165	331.979	345.069	341.322	338.416
band47	331.487	299.629	331.036	353.098	338.156	371.312	350.659	312.738	294.594	378.982	329.838	353.224	350.903	328.614	333.477	321.44	339.386	369.01	333.152	350.497	338.236	353.851	321.763	306.656	368.576	333.447	328.576	340.167	337.79	338.127
band48	339.001	290.922	322.846	360.117	322.019	362.744	339.706	300.688	305.162	377.986	336.289	349.023	344.476	332.125	329.552	313.406	329.845	369.491	330.799	354.647	338.381	349.055	328.685	307.444	373.141	341.058	331.045	345.468	338.276	334.691
band49	336.122	293.446	336.811	358.11	333.365	358.794	339.978	283.988	306.921	382.248	335.346	348.103	343.052	325.752	331.936	328.891	333.437	365.623	319.697	350.96	335.828	343.385	330.267	293.526	370.071	327.092	322.243	343.153	334.791	335.099
band50	333.813	290.413	329.234	359.527	338.799	365	345.703	319.988	296.185	387.317	330.559	348.757	343.558	325.075	332.733	322.034	333.242	371.382	324.438	351.112	339.013	344.455	329.622	306.205	373.455	343.762	328.659	340.835	337.735	337.604
band51	328.8	290.745	330.864	351.307	332.927	360.519	343.998	317.4	294.318	372.018	330.081	352.507	346.935	322.474	326.339	313.051	331.081	364.872	323.036	350.261	334.929	344.023	322.141	298.54	364.596	338.223	324.401	340.171	333.209	334.801
band52	327.265	281.557	317.577	361.227	330.874	359.194	345.659	307.825	297.988	378.89	330.182	350.79	338.92	321.612	330.021	314.317	332.767	370.334	326.817	349.453	339.25	346.952	329.219	303.871	371.29	339.893	326.662	339.817	336.152	332.919
band53	329.839	283.194	319.095	356.364	328.714	359.244	346.361	308.875	301.356	379.509	331.268	349.143	341.693	329.175	324.437	318.989	328.344	363.022	324.142	345.743	328.844	342.863	317.87	298.252	364.912	328.087	321.997	338.505	331.679	333.435
band54	335.938	289.197	317.13	367.527	338.449	353.294	344.54	291.4	294.474	378.766	325.594	349.149	343.117	324.965	322.384	312.191	325.564	363.844	325.375	345.094	336.269	340.176	318.948	290.795	363.175	332.796	317.945	335.344	330.324	332.967
band55	330.534	286.548	322.68	356.864	335.079	356.056	342.714	305.775	295.715	382.032	329.542	352.18	344.803	322.136	320.048	309.803	324.32	362.315	319.946	345.342	327.408	340.587	312.607	293.272	365.263	328.864	319.307	337.442	328.577	333.886
band56	328.722	276.147	324.385	367.034	334.094	356.325	345.803	299.05	292.162	389.174	319.364	339.965	333.502	315.3	322.208	310.083	323.054	361.566	318.764	346.442	330.9	338.079	317.226	295.156	365.613	334.714	320.799	332.903	328.854	331.21
band57	324.535	279.535	307.814	355.114	332.306	349.469	342.555	296.688	285.644	377.44	321.744	340.014	338.022	317.783	313.921	309.263	323.02	362.295	319.383	341.466	327.386	336.353	315.478	295.49	364.219	332.748	318.478	331.605	327.259	326.991
band58	329.645	283.222	317.598	350.973	330.41	353.825	346.168	300.975	286.779	380.491	320.534	342.877	338.323	321.895	318.511	309.117	322.054	359.912	318.662	343.316	327.574	339.087	314.611	289.07	360.734	330.262	316.193	331.925	326.861	329.371
band59	327.482	283.673	311.82	353.568	325.062	357.087	343.918	309.337	291.668	374.656	322.207	338.969	333.641	314.855	318.9	297.04	322.827	355.841	311.365	343.932	324.803	330.925	308.259	289.983	356.044	322.684	316.958	333.069	323.166	328.699
band60	329.258	280.258	322.163	351.311	327.868	349.106	344.675	292.4	287.935	369.555	320.664	343.61	334.435	307.029	316.606	304.831	320.368	357.723	309.611	336.46	322.902	329.566	300.967	284.649	359.047	326.345	310.554	328.562	321.015	327.172
band61	324.165	279.839	308.843	352.746	328.139	357.281	339.551	303.025	288.015	375.78	316.833	332.31	329.353	315.489	316.168	301.163	323.523	353.4	307.289	339.442	323.889	330.986	306.041	285.361	359.098	325.699	312.401	328.138	321.872	325.837
band62	324.279	282.371	306.361	353.36	322.376	342.925	342.151	298.538	287.009	372.5	317.415	335.69	333.95	307.02	312.293	304.949	320.004	352.366	312.373	335.948	320.734	331.05	304.17	282.301	362.017	319.121	309.125	326.681	320.01	324.533
band63	325.509	275.543	315.583	352.894	321.231	344.856	339.821	292.387	281.362	380.431	314.165	336.593	333.95	312.156	314.874	302.926	319.196	356.377	310.933	338.465	321.629	332.396	309.3	285.113	355.673	327.291	311.789	326.315	321.629	324.179
band64	325.136	282.144	310.299	360.943	328.69	338.981	339.956	295.163	276.576	373.688	314.237	333.464	329.771	305.91	313.729	302.04	319.794	353.257	313.565	341.826	324.355	332.858	312.578	290.387	358.162	332.35	316.107	328.031	322.997	323.773
band65	326.247	281.476	312.154	349.265	316.823	335.256	340.004	297.462	283.262	372.569	316.714	337.664	333.677	302.678	310.264	298.897	317.495	351.051	305.026	341.048	315.261	328.649	302.8	275.305	352.128	323.757	308.176	328.881	317.428	323.275
band66	325.728	274.327	309.45	355.697	327.609	347.031	338.564	286.125	282.347	372.862	319.19	334.596	330.554	307.982	312.082	299.443	320.548	353.129	308.17	334.784	319.146	333.772	308.77	284.798	352.916	318.65	309.791	326.987	319.398	323.391
band67	318.053	268.817	306.722	360.277	321.434	346.762	340.863	294.35	279.5	369.89	312.077	336.919	330.963	306.542	311.578	298.717	317.917	351.905	308.296	337.739	317.978	330.966	298.885	284.43	359.667	324.466	311.085	324.908	319.005	322.048
band68	321.956	271.668	314.666	350.25	327.235	340.363	336.336	294.637	281.509	370.239	312.542	331.829	330.801	311.261	307.708	293.469	315.903	348.344	304.788	333.347	314.007	327.049	300.57	273.901	350.249	315.762	303.624	322.945	314.862	321.848
band69	325.239	270.942	311.432	347.837	318.088	351.85	336.301	276.15	273.162	374.161	311.272	334.634	330.937	307.404	310.623	293.12	316.877	347.79	306.277	333.484	314.348	323.624	302.004	281.884	350.825	318.223	307.684	322.378	315.77	320.154
band70	320.863	273.85	306.959	349.795	322.959	352.025	336.285	287.962	281.026	366.073	312.157	331.596	327.972	300.917	307.552	298.549	315.13	348.648	304.384	333.836	316.726	326.705	298.044	275.5	353.741	310.859	304.668	322.996	314.55	320.733
band71	322.037	273.039	306.26	350.542	316.784	343.05	336.243	297.113	277.579	373.505	310.556	331.9	329.784	307.004	308.185	295.457	315.722	347.046	302.828	328.826	313.825	327.573	297.833	273.321	347.081	317.675	301.074	319.691	313.543	320.645
band72	324.265	274.95	309.979	350.061	318.872	343.062	334.469	279.712	273.403	373.55	314.197	328.488	328.881	304.259	303.811	292.514	311.631	346.55	301.485	328.037	315.894	321.816	300.311	278.457	350.418	319.607	303.247	321.117	313.277	319.53
band73	320.941	276.371	310.568	349.561	321.353	347.45	336.188	287.4	274.65	370.261	308.074	329.988	325.266	305.947	303.826	291.186	311.144	345.498	299.433	328.707	313.48	321.833	298.456	272.47	346.438	321.165	300.589	318.391	311.904	319.852
band74	322.527	272.377	311.521	347.553	316.829	338.606	333.655	291.375	276.171	368.743	305.263	330.524	328.805	301.967	305.978	293.537	309.343	346.514	299.394	328.086	311.362	324.788	296.73	275.156	344.394	313.306	301.621	316.675	311.257	318.765
band75	319.186	268.41	309.225	343.049	318.158	336.294	334.945	280.962	271.491	369.583	307.517	328.725	325.403	300.294	305.351	293.374	310.22	340.896	297.817	325.844	309.166	318.104	291.037	271.371	348.293	317.374	298.607	316.68	309.629	316.381
band76	321.523	268.859	307.405	343.932	320.592	341.175	333.221	277.725	272.091	366.408	308.92	326.725	326.918	302.107	303.092	293.923	311.339	344.685	300.094	327.741	309.763	321.345	294.119	271.712	345.125	317.743	299.727	318.331	310.723	316.576
band77	322.926	269.416	309.864	342.443	320.818	337.319	335.168	290.2	274.082	370.119	307.419	327.797	323.706	296.752	304.067	292.186	309.704	345.579	300.669	329.197	308.527	322.075	295.815	271.881	344.347	316.019	300.539	318.308	310.378	317.791
band78	317.265	269.069	304.281	344.92	319.015	337.956	330.953	282.762	273.715	366.303	304.483	328.201	329.931	295.822	301.141	292.626	308.583	346.364	299.387	326.714	310.325	316.999	296.533	276.536	350.855	318.621	301.625	315.599	310.515	316.066
band79	321.319	272.291	307.124	343.223	314.56	338.394	335.403	279.875	274.329	366.041	302.609	324.462	318.227	300.735	300.953	292.594	306.246	344.046	297.916	329.733	309.962	320.114	295.552	275.967	349.774	315.985	302.85	316.171	310.573	315.22
band80	317.818	270.684	305.973	341.803	320.436	338.688	335.011	273.025	268.991	378.394	304.929	323.929	323.141	293.346	299.868	292.88	310.194	342.614	298.495	325.438	308.224	318.928	295.996	274.073	349.168	314.811	299.755	315.183	309.265	315.602
band81	317.461	269.518	303.932	342.883	315.111	332.7	335.241	281.925	269.638	365.243	303.118	324.475	324.606	298.969	299.762	286.646	307.96	341.942	295.063	323.202	304.744	317.701	285.733	270.56	346.195	313.495	296.881	313.16	306.801	314.296
band82	316.732	270.022	301.595	339.636	316.489	338.119	331.268	280.062	269.497	364.917	307.57	323.519	320.524	295.276	296.377	288.537	304.218	339.515	297.776	323.882	304.661	318.427	290.933	269.272	349.673	314.51	296.577	315.726	307.024	313.842
band83	315.836	270.296	299.669	342.629	315.737	333.506	331.894	283.012	271.482	375.44	305.244	325.121	326.684	299.257	298.655	286.969	305.941	344.601	299.691	328.196	306.543	319.89	294.374	272.066	347.822	317.16	300.131	316.72	309.201	315.119
band84	319.762	269.247	303.547	339.807	312.071	331.975	331.617	280.975	268.65	365.349	303.58	324.453	322.372	294.873	297.83	284.474	305.835	339.813	294.674	324.603	302.052	313.645	287.889	269.543	343.01	308.961	297.073	314.092	305.225	313.339
band85	318.237	270.213	303.802	342.473	313.588	337.35	331.084	278.312	271.088	367	302.055	324.002	322.693	291.068	296.452	283.443	304.795	339.011	294.065	322.802	301.552	314.403	288.089	268.576	344.064	310.699	295.689	312.428	304.476	313.992
band86	317.259	267.607	305.127	344.14	311.605	335.188	331.717	274.025	264.538	371.991	300.43	319.469	316.139	293.45	295.477	286.92	302.323	340.231	297.475	323.1	302.328	316.691	289.252	265.901	345.677	310.825	294.5	311.765	305.061	312.249
band87	316.379	269.753	304.749	339.295	314.893	333.1	331.029	280.512	267.865	365.596	297.954	321.217	316.039	294.079	293.757	281.477	301.014	340.079	293.433	323.844	303.578	314.987	287.581	267.073	342.912	308.976	295.458	310.899	303.943	312.183
band88	318.672	261.363	302.642	341.027	312.073	333.381	332.847	273.462	266.765	363.794	300.916	322.224	314.628	290.961	296.389	284.194	300.948	342.366	295.001	320.15	302.268	314.955	285.5	271.831	340.485	313.049	295.991	310.533	304.308	311.061
band89	318.09	270.258	300.308	332.504	312.056	333.356	332.193	275.012	265.512	363.784	296.983	320.16	317.312	292.41	294.92	279.143	302.528	335.573	288.617	320.821	298.169	310.754	284.704	265.126	338.512	308.733	292.973	308.902	301.459	310.579
band90	315.941	266.327	301.145	337.367	309.194	328.981	326.942	270.238	267.394	365.729	299.162	317.677	317.965	291.772	289.798	275.909	299.092	335.471	292.4	322.58	299.638	308.871	284.333	265.036	341.737	312.131	293.808	310.871	301.563	309.543
band91	309.951	260.911	295.994	331.466	312.34	333.231	328.586	277.225	262.344	362.628	298.825	319.596	316.861	290.11	294.651	280.686	300.068	332.515	287.951	319.417	298.135	309.457	282.03	260.738	334.337	305.175	290.078	309.121	299.631	308.458
band92	311.555	269.23	300.675	336.394	307.451	326.4	327.799	279.262	260.962	359.335	297.353	319.084	316.697	287.737	291.089	278.969	297.634	337.956	289.743	318.995	295.917	310.167	290.593	265.421	345.64	306.451	292.208	308.174	301.113	308.631
band93	313.329	264.823	296.441	337.636	306.656	330.875	327.047	269.262	264.532	365.179	296.534	319.376	317.961	289.465	291.576	276.014	298.815	334.543	290.272	320.432	296.933	310.203	282.874	263.874	343.192	305.393	292.153	308.483	300.282	308.435
band94	313.152	259.573	297.346	339.148	309.449	329.4	326.401	274.062	262.229	367.913	296.141	316.498	313.894	285.779	290.13	281.371	294.552	337.232	289.793	317.014	296.955	308.98	285.541	266.414	340.865	306.684	291.714	306.578	299.973	308.093
band95	313.121	264.235	298.388	340.155	305.216	327.144	327.181	275.025	262.938	365.587	293.027	315.338	314.364	287.945	291.604	280.983	300.203	336.874	291.15	320.896	295.495	305.846	285.615	263.987	337.077	306.35	292.441	306.961	300.228	307.824
band96	310.57	261.632	290.858	337.258	306.109	324.081	324.903	261.438	262.841	358.505	295.396	315.129	314.548	280.452	289.911	279.751	293.399	332.012	286.139	313.706	290.811	305.232	280.244	256.957	334.013	302.626	285.331	304.551	295.676	304.867
band97	308.877	261.247	294.118	331.712	304.979	324.587	326.777	272.275	260.824	366.661	295.024	311.502	312.981	283.167	286.822	276.594	292.051	332.329	286.727	317.454	295.4	305.611	284.526	262.46	338.003	307.718	289.957	306.239	297.671	305.505
band98	308.271	260.992	296.509	331.86	300.145	327.8	326.285	261.45	257.821	358.078	291.604	309.052	311.387	279.544	291.088	276.803	296.153	334.363	284.675	317.118	293.614	305.626	280.585	259.57	333.475	303.825	288.344	304.361	296.609	303.173
band99	309.962	259.213	292.704	336.97	301.333	327.406	326.016	269.15	258.026	357.812	293.204	310.346	314.416	280.421	288.89	272.829	294.536	334.4	286.235	315.317	292.514	307.541	281.656	260.166	334.226	303.49	287.741	304.261	296.281	304.351
band100	305.583	259.809	289.399	335.856	301.818	327.281	321.916	268.45	258.618	356.555	293.333	308.184	311.502	280.338	286.78	275.286	292.061	331.986	285.939	310.803	293.763	305.557	279.174	256.907	329.094	300.107	283.855	302.068	294.248	302.947
band101	308.612	259.787	292.997	335.295	305.368	325.656	324.984	266.812	255.485	351.56	289.972	311.691	310.147	278.868	288.071	271.531	291.826	331.755	282.854	311.68	292.648	304.015	280.444	257.765	330.367	295.801	284.722	300.826	293.545	302.951
band102	308.016	256.255	292.743	332.277	298.19	320.306	322.265	266.75	258.015	358.55	292.732	309.856	313.145	280.265	285.591	274.04	288.632	331.933	285.524	311.874	290.287	304.972	278.419	257.47	333.731	298.316	284.672	302.303	293.869	302.238
band103	305.807	260.488	294.467	331.004	298.064	324.631	322.414	261.55	251.091	354.656	289.632	308.396	309.567	280.263	283.257	272.757	289.823	330.873	283.111	308.756	290.744	302.038	276.904	257.381	331.074	296.893	283.069	299.194	292.409	300.905
band104	304.952	258.188	289.615	329.67	299.868	325.606	322.735	256.562	257.879	354.706	289.7	310.232	310.448	280.853	285.406	271.551	290.108	329.37	282.172	309.99	288.172	303.292	274.489	252.48	329.966	301.155	281.235	299.845	292.006	300.782
band105	304.275	259.654	292.879	329.352	298.944	319.55	321.681	262.488	253.456	353.697	290.227	306.14	307.528	276.873	282.705	270.691	289.28	326.797	281.112	311.235	288.862	299.572	275.563	251.103	327.401	299.782	281.169	300.731	290.858	299.99
band106	306.494	258.122	291.278	328.814	296.968	325.7	321.759	259.587	254.615	353.073	289.23	307.487	307.403	276.548	284.196	270.251	288.302	329.363	278.483	308.796	287.16	300.102	276.93	252.149	327.566	296.029	280.473	299.013	290.357	300.041
band107	305.662	255.562	291.689	328.602	297.374	323.688	319.376	257.337	251.003	352.615	286.758	305.644	305.052	276.989	283.428	273.371	287.719	327.8	280.962	306.822	288.262	298.588	274.87	251.215	328.236	300.937	279.019	296.79	290.334	298.489
band108	300.722	253.792	287.722	326.364	295.737	319.169	320.949	259.925	249.859	355.372	287.711	305.599	305.861	275.798	281.704	267.906	287.891	326.22	279.011	309.215	285.598	296.178	273.296	255.169	328.202	295.568	282.192	298.463	289.494	297.599
band109	300.372	254.584	286.373	330.595	295.979	316.775	318.951	260.525	248.994	356.142	286.744	305.358	304.104	273.068	280.867	271.629	285.341	329.412	282.331	307.963	289.582	298.171	276.026	256.156	328.949	301.029	282.059	297.353	290.662	297.346
band110	300.208	255.748	287.355	324.936	294.423	317.275	317.781	255.963	247.974	352.908	284.193	303.08	303.19	272.432	280.313	269.826	286.809	324.754	278.046	304.205	283.373	297.816	273.844	250.079	323.599	295.364	277.142	294.199	287.453	295.772
band111	300.2	255.496	284.982	327.015	298.019	320.306	319.091	261.137	245.603	353.688	285.022	305.63	305.688	271.496	280.194	269.651	283.6	326.877	277.681	306.196	284.949	297.265	273.2	250.785	324.697	295.019	278.49	295.609	287.714	297.068
band112	299.153	254.515	285.364	324.807	291.436	325.656	316.015	259.462	248.574	355.243	285.601	302.492	304.519	272.114	279.046	266.051	283.478	324.262	276.537	304.461	286.111	295.147	269.404	251.533	325.239	295.311	277.997	295.031	286.781	296.372
band113	297.693	255.238	284.21	327.606	294.271	320.262	320.516	260.85	248.15	353.147	285.335	304.117	304.853	273.053	280.202	268.483	283.295	325.584	280.383	305.201	283.786	295.38	270.774	253.209	327.646	295.558	279.205	295.268	287.802	296.635
band114	296.491	250.346	284.672	329.686	297.825	314.644	316.75	254.488	245.026	355.55	282.95	303.983	304.669	269.998	280.162	267.549	284.016	324.169	274.946	307.817	286.886	296.031	271.585	247.659	327.737	294.16	277.738	295.383	287.056	295.16
band115	294.919	249.496	282.609	331.068	295.643	316.844	315.726	256.975	247.697	357.615	284.216	303.733	304.866	270.98	277.566	267.266	282.196	324.814	278.943	307.223	286.213	297.354	275.452	250.864	329.529	296.126	279.044	295.719	287.953	295.493
band116	295.551	251.85	278.938	327.295	294.94	316.319	319.708	257.837	248.165	359.592	284.585	302.103	304.074	271.827	281.093	266.049	283.894	325.814	277.769	306.153	285.745	296.607	271.515	251.129	327.478	298.947	278.641	295.369	287.869	295.458
band117	296.825	249.97	282.405	330.583	295.466	313.444	319.719	257.725	245.312	359.138	283.464	303.206	305.186	268.228	279.288	266.68	284.919	326.542	277.113	310.015	288.678	296.476	271.1	250.924	328.481	295.563	280.469	296.739	288.081	295.572
band118	294.709	248.712	281.716	328.174	296.207	311.019	321.411	256.15	247.135	355.138	284.416	304.894	306.022	269.713	279.7	267.526	282.946	328.24	276.802	308.956	286.537	297.151	272.67	252.702	328.38	295.893	280.829	296.686	288.315	295.054
band119	292.875	249.695	282.769	329.011	299.872	323.325	321.568	254.312	251.309	359.014	288.436	308.422	307.684	269.366	282.633	271.323	286.608	330.514	280.681	310.684	289.623	299.719	276.181	254.983	330.532	300.374	282.834	299.56	291.041	297.561
band120	291.691	248.476	281.127	330.879	299.585	319.775	322.053	265.587	248.506	364.514	287.136	303.215	306.647	271.064	281.493	269.431	286.013	331.655	280.728	309.837	288.325	300.001	275.774	254.079	332.953	298.126	281.958	298.487	290.662	297.63
band121	290.697	247.698	278.139	331.288	297.891	317.781	321.443	255.688	246.768	360.151	289.315	303.416	307.379	269.105	281.381	267.914	287.064	331.484	281.987	310.948	288.774	301.66	278.433	254.742	335.727	300.107	282.845	300.132	291.487	295.973
band122	290.949	245.08	279.068	335.875	298.829	318.462	326.726	262.725	250.556	363.821	290.943	310.312	309.942	272.787	285.073	272.166	286.983	332.542	282.846	313.83	289.866	301.422	277.919	255.791	331.529	300.039	284.811	302.386	292.666	298.714
band123	290.059	245.62	275.899	334.973	301.641	323.475	322.611	257.975	250.153	367.83	290.465	310.313	309.924	272.476	284.666	272.243	288.832	336.174	282.082	314.601	290.514	301.199	275.652	253.483	333.983	304.495	284.042	302.533	293.132	298.534
band124	290.87	249.089	276.494	336.966	300.355	323.144	328.193	255.575	251.394	370.399	289.772	306.883	314.078	270.208	285.811	270.037	290.132	337.535	287.893	312.468	293.94	304.518	277.967	254.483	337.471	301.83	283.476	301.12	293.926	299.478
band125	290.928	247.119	280.163	336.242	302.998	325.875	330.066	266.113	250.615	366.344	289.385	309.538	313.439	272.757	286.821	273.717	289.179	339.081	287.07	314.538	290.894	303.316	278.474	256.139	337.077	308.461	285.338	301.961	294.988	300.679
band126	293.834	252.175	280.538	336.314	305.671	324.538	329.527	262.875	251.741	369.78	291.423	311.651	315.035	273.414	287.272	270.283	290.915	338.625	285.693	314.694	293.69	303.763	278.315	257.834	341.421	301.879	286.264	303.058	295.141	301.931
band127	295.73	250.116	283.479	337.292	305.669	329.469	330.646	257.788	253.694	371.596	295.608	312.767	314.084	275.917	288.362	276.137	291.943	340.967	289.1	318.365	295.809	306.528	280.659	258.109	342.603	309.282	288.237	306.987	297.934	302.918
band128	297.504	249.997	286.698	344.091	308.051	329.744	333.361	265.55	253.124	372.055	295.536	314.768	316.957	274.336	293.349	277.171	297.321	344.365	287.189	319.451	299.245	308.681	282.919	261.175	339.791	307.068	290.313	307.494	299.325	305.187
band129	298.233	251.105	284.852	343.795	306.665	331.644	333.387	266.462	258.279	375.014	296.112	317.229	318.143	280.474	293.574	279.714	296.299	341.967	288.426	321.498	294.389	307.056	283.293	260.487	338.552	305.073	290.992	308.805	299.373	306.225
band130	301.631	257.188	289.71	346.932	310.12	337.969	338.938	267.9	257.55	378.867	295.794	317.51	320.576	279.912	298.006	277.671	298.676	348.84	293.409	325.862	302.709	310.859	287.641	264.768	348.394	316.956	295.315	310.828	303.99	309.283
band131	302.165	256.496	292.287	352.894	314.068	338.062	338.726	267.262	256.141	380.606	301.636	320.06	325.779	282.114	299.488	281.769	300.953	352.617	295.846	324.238	303.668	315.125	292.667	265.129	349.596	315.01	294.684	312.937	305.723	311.245
band132	307.063	257.964	295.524	352.261	314.205	342.5	344.299	270.188	263.379	386.372	303.174	322.957	324.385	281.757	299.985	286.149	304.809	353.476	297.455	328.082	301.595	317.237	291.181	265.334	355.094	317	296.708	315.628	307.433	314.175
band133	312.906	261.053	300.45	358.943	316.41	340.225	349.872	276.488	264.076	391.101	305.93	325.197	327.567	287.682	305.662	291.646	307.84	360.064	301.091	330.651	308.41	320.074	294.974	272.364	354.717	321.432	301.508	318.291	311.76	317.709
band134	314.379	263.163	297.905	360.587	320.735	347.663	350.396	281.337	270.065	399.339	310.826	332.399	331.643	290.708	305.251	290.06	308.291	361.459	303.943	337.984	314.118	321.548	294.211	274.268	359.333	327.102	306.126	324.405	314.587	321.572
band135	317.926	265.501	304.006	369.591	324.224	347.212	354.432	281.65	268.774	396.463	313.465	333.221	336.955	293.961	307.843	291.323	313.311	364.75	305.26	339.066	314.769	327.199	301.204	273.825	362.892	330.524	306.445	326.265	317.242	324.109
band136	317.162	268.825	303.769	369.905	325.222	356.144	357.531	287.225	272.279	404.041	316.196	334.992	338.143	294.583	310.902	293.597	313.375	367.82	310.319	343.404	315.547	327.399	303.822	276.848	368.646	329.422	310.126	329.8	319.707	327.034
band137	323.277	272.452	308.583	371.735	331.017	354.75	362.695	285.788	273.074	407.573	320.854	338.846	343.578	299.024	315.233	301.206	317.987	372.493	313.491	346.082	323.163	334.08	305.259	283.48	371.246	335.864	314.781	333.468	324.457	330.325
band138	326.337	272.18	311.423	375.625	333.124	362.244	366.403	296.163	274.353	414.858	321.962	344.43	344.301	305.079	320.476	300.523	323.071	375.476	314.166	351.26	324.463	335.665	307.359	285.649	376.182	342.927	318.454	336.611	327.824	334.108
band139	327.248	276.072	310.13	382.36	336.782	362.85	365.874	293.575	279.641	419.509	327.529	346.533	349.463	303.458	320.459	306.406	325.921	380.209	318.136	353	328.047	339.583	310.137	282.927	373.263	344.684	317.964	340.265	329.631	336.736
band140	331.838	280.465	315.893	382.189	342.205	365.15	374.245	295.863	282.182	420.317	328.148	351.866	353.578	305.864	323.553	305.229	324.306	382.504	322.93	355.982	332.397	342.227	314.848	291.192	379.512	348.854	323.587	342.065	333.003	340.303
band141	337.515	278.416	322.414	387.902	342.94	375.212	376.838	298.962	283.676	424.055	332.791	350.502	354.639	312.625	324.329	309.331	328.701	386.609	325.982	358.419	333.722	343.887	315.87	289.543	383.212	345.34	323.981	345.605	335.144	343.528
band142	335.007	282.634	317.127	390.015	343	372.756	377.232	299.938	287.085	426.775	335.496	355.621	356.519	312.868	326.485	308.854	329.715	385.618	326.208	361.655	337.205	348.156	320.367	294.52	385.613	351.553	328.088	348.576	337.699	344.554
band143	338.8	284.684	318.76	392.538	345.632	371.656	379.715	303.025	289.041	428.702	336.265	356.882	363.232	316.855	328.064	309.926	331.634	389.775	326.301	365.053	338.367	349.359	319.511	294.904	386.418	352.529	329.979	350.659	339.289	346.841
band144	340.204	287.454	325.63	393.705	351.096	375.163	380.46	301.637	285.991	427.821	339.871	358.622	362.864	320.417	330.319	313.489	333.513	391.704	330.232	364.483	338.141	349.691	325.389	298.043	391.556	359.893	331.263	352.177	342.021	348.501
band145	343.668	283.521	324.905	392.254	350.994	381.962	382.825	301.363	287.118	433.546	340.373	361.885	362.578	315.805	332.316	312.617	335.769	393.426	327.496	364.711	339.41	350.857	321.574	295.692	386.205	355.985	330.202	352.542	340.974	349.768
band146	342.54	287.078	327.32	395.909	349.145	379.594	384.405	305.438	286.715	430.835	338.405	358.959	365.374	314.103	333.354	314.7	337.376	394.998	326.338	367.659	341.192	351.581	322.841	294.033	390.286	354.17	330.846	353.032	341.767	350.132
band147	345.164	287.15	327.642	397.701	353.35	384.994	387.281	309.163	290.397	435.431	342.508	363.346	362.848	317.836	334.231	323.02	339.992	397.781	330.162	367.399	344.885	355.09	323.174	299.063	393.195	359.777	333.231	354.954	344.919	352.844
band148	344.512	285.958	327.876	399.11	352.729	380.25	389.246	305.975	290.391	435.161	340.246	363.969	368.437	319.625	335.713	317.454	339.971	398.777	328.54	369.108	342.25	353.826	322.589	297.222	396.384	359.165	333.165	354.677	344.564	352.605
band149	348.953	292.194	333.062	402.227	354.229	386.113	389.96	312.55	292.65	443.124	344.964	367.531	371.056	319.031	336.435	319.143	341.445	402.8	334.212	372.294	348.06	358.931	326.589	301.136	395.556	365.51	336.715	358.629	347.766	356.816
band150	347.723	294.551	329.053	402.553	357.451	387.394	390.712	307.175	292.462	439.275	345.412	367.367	373.284	321.871	340.693	325.097	344.889	404.525	335.074	375.005	346.371	359.523	328.578	303.735	395.246	362.398	339.37	360.209	349.506	356.493
band151	351.878	294.125	333.893	403.383	356.897	387.075	392.469	305.637	293.5	442.417	348.43	369.427	373.457	318.991	338.88	325.086	344.53	406.073	336.658	373.746	349.013	357.698	329.622	303.987	399.461	367.083	338.866	361.088	350.052	357.891
band152	352.23	297.155	335.186	401.458	358.141	389.331	392.546	314.938	296.185	447.014	347.784	369.422	370.264	323.632	340.744	320.837	344.694	402.729	337.05	375.207	350.537	360.472	330.089	308.06	400.391	366.583	341.633	361.495	350.943	359.358
band153	353.864	297.089	334.42	406.375	360.517	392.825	395.535	309.062	293.532	443.647	347.402	371.332	373.556	323.099	340.73	321.977	346.141	405.906	339.832	375.124	347.822	359.371	330.637	304.583	399.084	366.951	339.854	361.263	350.825	359.935
band154	354.424	298.934	334.533	409.78	359.795	389.312	400.124	315.538	297.597	448.495	350.457	369.432	376.323	324.739	343.558	329.743	348.53	407.823	339.861	376.246	351.741	361.503	335.178	307.387	406.734	365.748	341.817	363.351	353.597	361.903
band155	357.648	298.831	340.754	408.924	363.109	396.688	399.476	320.775	299.576	450.495	351.997	374.628	376.935	327.822	345.087	328.983	350.479	410.057	342.115	379.327	355.089	360.843	332.352	306.775	407.263	373.068	343.051	365.662	355.198	364.603
band156	356.69	299.277	337.562	408.78	361.635	396.1	399.542	316.75	299.632	454.706	348.702	375.066	379.294	329.34	344.93	327.751	352.595	413.456	342.583	379.96	358.061	365.013	337.919	310.831	410.007	375.388	345.396	364.331	357.171	364.134
band157	356.209	300.097	336.127	409.534	363.004	396.869	401.173	317.538	300.894	450.073	352.937	375.926	378.333	329.654	345.891	331.286	352.16	411.182	342.383	379.72	353.102	364.853	333.478	308.142	405.859	372.257	343.931	366.328	356.015	364.517
band158	362.471	297.945	338.311	417.439	363.662	390.844	402.686	317.925	299.006	450.702	352.738	378.321	382.939	332.779	345.671	330.58	354.602	413.311	344.599	381.867	354.786	366.069	337.667	307.103	404.811	374.641	344.485	367.303	357.352	365.768
band159	360.683	301.978	340.317	412.504	366.513	397.181	406.648	318.125	300.718	458.06	354.36	379.78	382.621	335.84	349.434	332.84	355.366	414.614	347.033	383.405	356.818	366.792	336.407	310.795	405.872	373.942	347.1	368.882	359.009	367.653
band160	361.738	305.036	340.314	411.572	365.662	399.256	405.894	320.025	305.276	456.413	355.99	380.392	383.881	334.478	350.351	333.511	357.388	416.425	347.544	385.062	358.352	366.848	334.456	310.228	407.852	381.718	347.645	370.526	360.159	368.573
band161	360.338	303.834	339.104	415.383	368.318	401.95	407.701	328.45	306.465	455.023	355.406	380.02	381.742	337.741	350.406	332.36	359.135	416.309	347.161	389.133	361.82	370.465	337.452	315.036	409.771	381.417	352.085	372.269	362.171	369.518
band162	362.756	302.604	341.935	417.091	368.639	401.144	409.281	328.85	300.409	458.303	356.234	384.149	387.617	338.346	350.65	336.86	360.294	416.552	344.77	385.115	360.307	371.496	339.874	316.579	410.717	383.087	350.847	370.674	362.411	370.693
band163	364.645	304.729	340.571	417.439	370.566	408.856	410.155	330.887	304.353	458.468	358.686	384.977	387.714	339.868	351.907	336.44	359.823	418.347	347.875	386.462	359.498	368.981	336.622	314.808	408.535	380.165	350.635	372.574	362.169	372.465
band164	363.045	305.435	344.213	421.223	373.094	404.637	412.87	331.075	310.506	459.578	361.304	387.935	387.879	338.535	355.133	335.946	363.147	421.235	349.959	391.382	362.831	371.044	343.741	313.526	414.111	382.388	352.454	376.343	364.785	374.061
band165	367.569	307.238	346.82	423.462	374.714	406.756	412.814	336.225	309.75	466.216	360.571	390.095	393.132	343.607	354.48	339.029	363.888	419.499	351.711	391.903	363.23	373.649	344.689	317.07	416.97	390.058	354.486	376.237	366.7	376.566
band166	368.98	308.895	344.852	422.379	375.662	406.031	413.553	333.275	314.7	465.569	361.765	390.086	389.848	341.195	354.176	341.131	366.275	422.582	354.051	394.494	363.501	374.138	343.748	317.765	418.529	391.189	356.129	378.129	367.802	376.584
band167	366.88	307.222	345.044	420.129	377.032	409.363	414.447	332.625	310.712	465	361.427	392.527	390.19	343.792	353.572	338.3	364.69	422.341	354.187	395.257	363.649	375.021	346.804	317.434	418.64	384.825	356.345	378.342	367.547	376.354
band168	365.353	304.659	345.411	423.311	374.5	403.931	414.314	331.062	308.041	467.417	361.168	391.167	390.766	342.684	356.953	340.497	366.797	424.056	355.913	396.551	368.089	378.408	346.193	321.45	417.03	388.029	359.001	378.86	369.367	375.469
band169	366.123	310.119	343.639	423.947	374.59	406.556	415.797	341.062	311.024	466.482	362.923	391.705	393.03	345.533	356.081	336.183	366.457	422.493	352.094	392.506	365.642	373.758	345.333	321.341	417.239	391.728	356.924	377.715	368.068	377.461
band170	370.64	310.925	344.207	426.617	377.009	410.906	416.985	330.15	313.844	468.995	363.087	393.573	390.636	340.493	356.577	339.797	368.492	423.72	355.584	397.938	367.493	374.54	344.996	315.45	416.508	389.112	356.694	380.513	368.527	378.275
band171	370.082	308.665	347.837	430.841	375.782	408.512	418.891	337.387	313.103	473.119	366.441	392.095	393.552	343.425	355.879	342.791	369.999	428.272	356.856	397.951	368.416	378.203	349.219	323.179	420.168	397.82	360.565	382.196	371.663	379.716
band172	368.831	306.202	346.604	429.708	380.733	412.719	419.828	339.262	313.559	476.619	363.717	393.747	394.69	343.596	358.849	341.206	369.549	428.024	357.988	399.17	367.796	378.069	348.737	323.656	422.108	397.694	361.413	381.443	371.953	380.478
band173	373.869	309.105	348.467	431.492	383.246	410.837	418.102	341.762	316.332	476.491	366.234	395.278	396.487	347.114	360.005	345.36	371.919	426.549	355.842	399.692	369.453	378.503	350.141	323.258	421.939	394.097	361.475	382.963	372.554	382.131
band174	374.455	313.402	351.024	427.11	380.694	411.244	421.245	336.913	314.312	474.101	367.824	398.507	397.686	344.162	358.952	343.323	371.355	427.642	356.926	399.295	371.521	380.39	349.53	325.126	426.966	397.728	362.211	383.56	373.246	382.193
band175	373.693	309.529	348.817	427.481	380.154	411.738	421.613	334.35	313.185	477.858	366.482	396.281	394.519	347.213	360.759	346.634	373.001	430.462	358.797	399.646	370.084	380.813	349.726	325.811	424.734	398.932	362.728	383.064	374.16	381.208
band176	374.056	310.609	353.737	428.212	380.376	415.356	420.454	337.913	314.709	477.206	366.711	398.662	395.879	345.496	356.275	345.514	371.685	428.222	356.953	398.167	369.418	379.93	351.678	321.954	420.734	393.811	360.06	382.439	372.156	382.606
band177	372.748	310.59	349.645	432.057	381.656	415.194	421.493	332.9	310.132	475.147	364.319	395.358	395.104	346.344	358.806	346.066	371.523	426.885	358.429	404.566	371.378	380.857	349.559	322.146	424.987	397.049	363.356	384.443	373.76	381.257
band178	371.919	309.85	351.109	434.167	379.697	408.994	419.1	339.413	312.712	478.665	367.391	395.737	392.948	344.465	356.657	342.974	370.234	427.044	357.311	401.848	370.696	379.752	350.607	326.255	424.38	398.417	364.052	384.619	373.287	381.669
band179	374.169	313.316	347.627	430.379	378.389	415.419	421.354	332.6	313.774	475.812	366.892	395.955	395.515	348.353	357.356	343.054	373.025	427.928	358.15	400.248	369.064	380.464	349.404	326.377	425.582	398.374	363.313	383.57	373.617	381.631
band180	374.513	309.92	350.855	429.97	377.682	409.369	419.4	337.337	314.853	474.018	365.898	395.499	396.4	345.917	359.779	343.294	373.507	425.769	358.373	397.32	367.895	377.553	350.815	323.887	419.869	395.626	360.604	381.609	372.121	381.209
band181	374.958	314.753	348.882	435.008	379.143	415.444	421.869	336.975	316.574	478.633	367.438	395.084	397.052	346.741	360.241	344.857	374.196	430.464	360.657	399.498	370.741	381.63	351.985	326.228	424.556	400.34	362.863	383.468	374.564	383.216
band182	375.112	315.216	352.462	430.837	379.521	412.169	419.923	338.538	316.918	480.239	367.113	397.551	399.827	351.772	358.874	342.317	376.201	429.745	361.197	403.637	371.672	381.696	353.378	327.543	429.037	402.801	365.59	385.375	376.056	383.494
band183	375.647	314.291	353.592	433.064	383.207	414.538	418.836	337.363	314.962	480.573	366.447	397.991	395.63	348.509	359.422	346.017	372.956	431.036	361.956	403.089	374.999	382.542	353.444	329.281	425.077	402.277	366.185	384.768	376.104	383.549
band184	377.24	316.191	358.089	434.739	386.904	414.794	421.898	342.312	320.335	482.89	369.534	400.041	395.537	352.535	360.917	346.586	375.038	432.582	364.04	405.424	375.18	385.563	356.244	327.616	425.542	405.248	366.52	387.479	377.768	386.193
band185	378.636	315.867	351.589	433.985	386.152	418.587	423.544	351.113	318.385	485.289	369.254	401.386	397.093	351.443	363.061	348.84	378.415	431.873	363.632	404.171	373.563	383.487	352.152	326.606	426.347	401.16	365.388	386.712	377.123	386.991
band186	379.373	316.801	355.683	434.886	386.393	414.131	427.354	354.525	324.926	488.894	369.095	402.507	400.277	351.068	363.34	348.98	379.557	433.844	368.001	406.995	375.983	385.846	357.693	329.493	428.832	406.573	368.244	388.045	379.5	388.834
band187	376.071	313.884	352.432	435.322	387.929	422.725	426.591	347.125	328.576	486.67	374.105	406.181	402.937	358.623	364.338	348.34	378.392	433.327	366.292	407.434	375.246	382.875	362.219	333.248	427.609	411.883	370.341	390.769	380.729	389.273
band188	378.855	315.213	355.488	436.197	385.081	416.794	423.531	347.113	325.941	487.128	373.174	404.614	404.5	355.443	365.53	353.957	380.39	434.754	367.877	407.094	379.179	389.496	358.078	333.391	429.886	404.782	370.243	390.134	381.349	388.741
band189	382.04	319.141	355.781	436.674	390.293	418.688	426.982	348.875	322.326	487.587	372.583	404.677	405.056	359.763	364.963	354.503	379.828	435.081	369.923	408.096	378.61	389.187	357.722	334.129	433.899	406.917	371.112	390.339	382.272	390.054
band190	381.574	320.945	360.257	437.598	390.528	429.613	430.703	350.613	327.306	493.408	375.085	405.501	407.63	359.673	369.034	353.351	382.369	437.911	369.261	411.629	379.82	388.895	363.189	336.003	434.054	411.296	373.816	393.357	384.244	393.135
band191	381.605	323.114	359.183	447.852	392.316	423.7	433.768	351.863	331.088	493.569	377.29	408.711	407.656	359.504	369.88	360.283	386.745	438.648	373.427	412.152	380.355	390.237	365.422	338.699	434.808	412.607	375.425	394.721	386.194	394.747
band192	387.426	322.679	362.243	443.326	391.774	428.812	435.314	352.238	336.071	493.633	377.926	409.868	409.701	361.8	372.301	356.454	387.623	441.323	373.955	415.105	384.747	394.287	364.785	338.308	437.811	415.117	376.707	396.516	387.789	396.231
band193	389.982	331.634	366.657	448	397.169	429.387	435.46	358.6	336.25	498.674	382.254	414.157	414.165	367.634	373.897	360.183	390.061	441.384	379.117	419.424	389.509	395.531	369.881	345.281	446.367	420.34	382.353	400.839	392.12	400.184
band194	393.916	331.302	371.639	451.178	402.316	436.019	438.976	358.55	339.429	495.922	385.863	417.905	414.188	365.539	377.277	368.683	393.888	449.129	383.099	421.223	392.285	400.69	376.607	349.262	443.848	421.112	385.242	403.543	395.429	402.862
band195	390.205	331.676	372.435	456.03	404.771	440.625	444.655	367.837	345.185	506.523	386.471	419.324	418.139	375.772	381.757	369.294	398.87	451.299	386.701	425.409	397.049	404.745	377.252	352.156	449.502	432.515	388.782	405.94	399.803	406.452
band196	398.194	343.191	376.92	463.833	411.387	444.331	449.75	366.9	350.521	512.725	393.517	426.1	426.745	378.925	385.701	378.474	401.365	454.681	393.251	431.834	403.806	408.188	385.104	358.281	456.215	437.762	395.058	412.676	405.422	412.624
band197	401.622	338.313	382.941	464.428	413.803	453.044	451.544	373.55	352.403	514.009	399.071	425.945	430.273	382.643	388.356	377.137	405.314	457.338	396.054	433.933	405.803	410.222	384.604	361.871	457.04	441.092	397.902	416.502	407.721	415.457
band198	403.221	344.427	382.979	468.795	418.677	452.562	455.281	370.212	362.018	517.505	404.521	435.564	434.245	383.645	395.267	384.086	409.427	463.148	401.458	438.705	411.739	416.937	391.526	367.311	461.387	445.84	403.008	421.613	413.006	419.231
band199	407.045	347.399	389.358	473.678	424.291	454.994	460.299	368.512	365.941	520.775	407.954	438.929	441.444	386.009	397.423	390.266	414.585	465.36	405.084	436.881	413.965	421.073	395.767	370.43	465.394	443.068	403.656	422.417	415.425	423.125
band200	410.642	353.244	395.834	478.981	429.829	460.738	464	377.425	372.809	529.284	410.796	440.694	444.063	394.182	404.919	397.637	420.246	471.422	410.208	444.369	418.261	425.384	403.126	376.891	471.148	447.432	410.63	427.582	421.562	428.334
band201	417.558	356.468	398.29	479.769	433.889	468.581	470.228	377.575	379.512	529.849	418.725	447.783	452.078	403.14	406.947	401.394	423.912	475.919	417.736	450.487	425.856	431.615	410.019	381.762	477.751	460.01	416.124	434.606	427.819	433.1
band202	422.091	365.219	412.704	489.879	443.333	473.475	474.936	393.688	383.456	534.294	426.027	453.916	459.249	409.105	413.112	405.251	429.663	480.85	426.84	456.149	431.93	438.217	418.452	392.152	483.152	465.544	424.151	441.088	434.377	440.943
band203	426.492	367.587	416.109	499.83	446.323	482.594	481.973	402.988	393.715	545.775	435.598	464.458	465.801	417.329	423.496	416.1	439.445	489.106	433.9	468.245	441.687	446.284	423.407	397.917	488.667	473.864	433.081	451.921	442.963	448.403
band204	434.513	380.992	425.367	505.564	456.135	492.144	491.874	415.462	404.332	556.032	441.915	469.704	473.214	424.537	431.335	426.514	447.635	498.107	442.782	476.706	449.448	452.875	438.367	407.308	498.502	482.602	442.007	459.31	451.869	457.481
band205	442.433	386.482	433.175	514.186	468.833	498.781	500.546	420.85	418.735	561.587	452.564	476.465	483.95	436.05	438.729	432.823	452.833	505.366	455.547	482.027	459.426	460.557	446.863	416.483	506.185	493.078	449.255	467.296	460.168	466.045
band206	451.872	399.659	446.793	528.47	478.35	511.581	512.047	426.3	422.053	573.193	462.944	488.874	497.972	444.088	449.664	447.057	466.254	515.169	467.33	493.361	472.911	474.772	452.096	426.798	517.394	499.238	460.08	478.153	470.958	476.931
band207	459.417	408.141	454.991	537.58	488.769	521.038	518.834	429.938	436.206	580.179	471.997	497.416	504.699	452.235	457.362	452.326	474.621	522.157	474.222	503.65	478.268	482.334	465.244	437.52	525.99	513.044	470.585	487.823	479.825	485.323
band208	466.466	412.269	461.234	542.341	493.534	527.644	523.389	443	442.05	591.729	481.704	505.737	512.911	459.026	465.069	462.089	478.874	531.424	484.343	510.224	490.164	488.255	478.822	443.543	536.077	521.738	476.884	495.964	488.166	492.616
band209	472.228	422.983	469.429	553.966	502.658	534.725	533.569	449.7	457.476	598.775	492.045	516.258	525.468	473.829	474.038	476.391	491.091	538.143	492.825	517.978	497.429	496.875	483.97	453.026	543.296	527.874	485.502	505.011	497.152	502.252
band210	477.3	424.801	479.607	559.663	512.793	545.606	541.316	463.512	465.056	604.05	496.812	522.326	532.452	479.625	480.608	482.206	498.643	546.255	502.408	525.666	506.13	505.754	495.144	465.702	549.401	533.752	495.684	511.239	505.214	509.638
band211	483.309	434.884	486.805	566.473	520.81	555.575	550.266	470.788	474.994	614.096	506.389	527.962	538.656	489.147	490.228	491.431	507.129	551.678	514.154	533.635	517.103	514.228	503.278	473.967	563.175	544.583	503.801	520.012	514.503	517.77
band212	493.762	442.172	494.278	574.89	529.69	570.194	555.891	478.712	489.053	622.284	516.588	538.055	550.366	499.741	498.707	502.254	516.645	562.535	522.974	542.219	526.853	522.314	517.667	481.685	573.66	554.966	511.952	529.404	524.238	527.38
band213	500.507	455.432	507.938	586.326	537.904	573.788	564.516	479.337	494.635	631.509	527.179	546.825	559.812	507.577	507.968	514.72	526.517	570.146	534.299	552.512	537.632	532.95	527.844	494.5	586.572	568.393	523.506	539.845	534.999	535.824
band214	508.066	460.881	514.793	601.106	548.538	582.725	576.077	495.637	510.532	647.569	539.609	560.194	575.615	520.274	516.446	527.026	535.621	581.616	544.971	561.637	548.271	542.995	535.615	505.52	594.441	577.626	533.579	550.623	545.084	547.796
band215	518.256	471.488	526.142	611.527	560.306	592.006	585.026	504.15	518.103	656.128	551.681	569.504	585.242	531.485	526.503	534.943	544.816	592.731	555.46	574.186	560.648	551.937	549.422	517.325	600.556	584.626	545.755	562.933	555.555	557.658
band216	528.58	484.438	531.601	616.924	569.767	602.862	594.903	511.587	528.276	662.587	561.242	576.651	597.431	538.917	536.575	546.794	555.77	600.48	567.842	583.561	570.544	561.556	557.981	525.215	613.189	601.908	554.388	572.402	565.808	566.681
band217	533.884	489.31	546.37	631.197	576.571	613.112	602.859	524.362	540.526	676.005	568.947	587.26	605.262	550.011	546.261	557.249	565.119	610.404	579.996	592.937	582.493	573.749	568.419	540.358	624.727	609.427	566.647	580.942	576.583	576.59
band218	544.894	497.521	555.29	630.648	587.801	624.081	615.089	537.337	555.268	683.385	578.72	592.71	612.965	560.5	554.553	568.717	574.365	616.618	588.724	601.929	593.323	580.432	582.256	546.709	631.869	613.218	574.319	590.324	585.19	585.824
band219	549.454	503.947	563.257	647.068	596.502	637.456	616.724	538.55	561.671	688.537	588.878	601.82	625.519	568.557	562.283	576.186	583.391	625.913	598.241	611.48	605.275	590.355	594.259	556.672	644.724	629.539	584.076	600.179	595.409	593.799
band220	555.217	514.205	567.994	652.485	606.724	644.663	630.843	553.538	570.618	706.087	601.675	608.645	631.344	577.607	572.589	586.317	590.406	634.859	608.472	618.133	612.249	600.203	602.919	565.616	654.801	640.413	591.874	609.904	604.424	603.388
band221	562.127	520.626	577.967	661.693	614.827	647.931	639.294	557.775	583.091	711.335	608.169	617.528	640.175	583.292	581.611	595.097	600.778	643.323	616.07	624.201	620.649	607.194	609.637	573.983	663.199	646.84	599.092	616.185	612.077	610.965
band222	570.346	530.011	589.325	668.553	621.964	655.312	644.327	571.275	588.8	714.45	614.702	626.96	654.104	593.36	588.015	600.143	609.508	650.587	629.111	635.088	628.044	615.926	620.626	582.603	671.246	656.243	608.845	624.895	620.949	619.241
band223	578.27	534.108	592.13	676.39	629.87	668.219	651.591	579.15	597.25	725.835	621.789	632.109	658.472	601.221	596.543	612.983	616.21	658.15	634.301	640.425	638.531	623.309	625.585	590.825	676.458	665.345	615.625	631.107	628.441	626.553
band224	582.173	541.554	597.917	687.701	634.925	672.575	657.551	577.175	604.565	731.615	630.16	635.091	666.082	606.241	602.48	620.991	621.585	665.279	640.587	649.856	645.726	632.63	632.374	603.152	682.3	673.398	626.504	640.008	636.208	632.237
band225	588.226	547.737	604.935	692.553	641.075	681.369	665.454	585.025	612.659	741.894	636.892	645.419	672.749	617.805	608.09	630.9	629.086	673.147	649.38	657.12	654.726	640.67	640.611	609.328	690.519	678.893	633.224	647.006	644.034	639.691
band226	593.689	552.873	609.672	699.761	644.321	687.663	672.754	586.725	621.774	748.899	645.193	654.72	681.156	623.846	616.459	637.529	634.306	680.627	658.177	661.911	662.457	645.399	649.17	614.49	698.232	685.82	638.201	653.552	650.678	646.092
band227	598.66	563.125	620.379	705.265	655.741	693.019	678.478	599.013	631.068	756.798	650.768	657.682	683.097	629.616	623.132	642.32	645.109	683.598	666.73	671.535	671.361	654.383	660.67	623.321	706.774	692.568	647.428	661.151	658.646	653.315
band228	601.749	568.681	623.896	707.42	660.267	699.212	683.432	600.163	636.294	761.096	658.945	664.238	698.359	641.189	630.546	651.1	649.658	690.769	672.42	675.415	678.22	658.79	667.53	631.606	709.384	700.51	653.51	667.18	665.188	658.75
band229	610.31	571.798	628.583	714.053	662.983	709.069	688.078	607.75	641.844	768.583	664.059	669.031	702.851	645.213	637.839	656.889	658.884	695.739	679.121	680.579	685.687	666.375	673.2	641.397	719.064	708.845	660.988	672.319	672.143	664.538
band230	613.878	575	633.432	725.534	669.987	710.269	694.378	614.65	649.168	771.294	671.696	675.504	707.602	648.088	639.68	661.163	659.754	700.817	684.356	684.792	689.352	669.395	677.159	639.01	719.226	715.243	661.901	678.244	675.212	670.184
band231	612.432	574.108	637.047	725.53	672.979	712.494	697.916	617.362	655.965	774.61	674.833	676.091	709.755	651.487	642.666	666.1	662.551	704.403	686.331	689.707	693.853	674.939	680.444	645.265	727.215	719.238	667.486	682.27	679.597	672.394
band232	620.118	586.9	639.843	730.038	677	714.725	701.239	620.15	660.179	777.968	676.244	682.35	717.53	655.743	646.312	670.874	664.559	708.525	694.289	695.078	700.387	678.45	686.83	653.026	730.404	719.223	674.052	685.661	684.228	677.253
band233	621.806	583.324	641.87	732.424	677.024	714.538	703.182	626.475	665.306	781.459	681.119	685.541	719.864	664.901	649.417	673.637	670.488	711.384	695.57	693.319	704.197	683.474	689.956	658.682	734.209	723.325	676	687.219	687.719	679.533
band234	619.916	588.698	644.654	735.534	681.868	717.606	704.699	633.663	663.574	783.156	685.527	687.76	723.16	659.862	651.706	678.209	673.617	714.226	695.826	698.004	706.319	686.128	696.578	656.546	735.357	729.689	677.275	691.765	690.074	682.293
band235	620.064	588.008	644.944	739.61	685.111	718.188	706.597	632.237	666.303	786.083	685.852	684.644	720.929	662.542	652.27	679.711	672.985	714.667	703.113	699.596	707.518	685.649	694.148	660.04	739.983	730.728	679.818	692.724	691.7	682.967
band236	623.471	589.717	645.707	737.784	687.812	721.631	707.591	633.225	669.579	785.56	688.63	689.25	725.55	663.075	654.152	681.723	674.094	713.782	704.252	701.988	709.587	688.252	695.274	666.338	742.141	731.515	684.163	695.309	693.71	685.039
band237	621.091	594.981	646.811	735.871	684.829	721.775	707.953	637.45	671.274	785.986	691.256	689.627	724.437	670.217	655.174	686.88	674.754	714.166	705.216	700.138	712.304	689.049	693.989	659.311	739.098	725.272	679.725	695.697	693.399	685.642
band238	623.243	595.654	651.104	734.451	686.9	719.562	705.286	643.575	672.503	787.78	690.644	692.799	726.333	666.579	654.563	684.311	674.892	719.114	704.09	703.259	711.638	689.183	697.885	668.341	739.3	730.33	685.8	696.951	695.082	686.91
band239	624.278	596.623	646.79	738.481	687.983	725.494	709.27	635.812	675.221	788.683	695.396	694.57	730.829	672.796	656.404	689.986	679.746	717.805	709.327	704.546	717.943	691.369	705.419	669.503	743.357	738.859	687.025	699.971	698.937	688.418
band240	623.733	595.446	649.607	736.223	689.594	718.756	709.027	643.575	676.768	792.835	697.196	696.488	731.673	675.101	660.2	686.749	678.872	716.221	710.177	705.464	720.163	694.026	705.67	673.096	743.215	732.723	689.28	701.33	699.486	689.302
band241	622.931	595.679	650.97	737.928	692.618	719.294	710.953	643.9	680.791	794.399	696.902	694.384	730.487	674.754	661.858	691.2	681.7	719.357	711.269	705.688	717.891	695.331	704.863	672.99	746.7	740.728	689.339	701.295	700.998	690.095
band242	625.133	595.582	649.423	742.886	690.205	724.606	710.294	644.212	681.571	786.784	699.445	696.203	735.851	679.537	660.879	691.986	681.009	720.567	713.102	707.22	723.387	696.829	704.33	676.927	746.316	735.874	692.074	703.333	702.225	690.938
band243	623.083	599.186	641.926	746.674	691.571	728.456	713.808	646.8	680.506	792.931	701.013	696.515	735.654	679.559	660.653	689.9	680.61	722.706	713.335	705.438	724.482	696.817	709.744	676.699	746.108	742.121	691.068	703.225	702.831	692.163
band244	624.197	599.047	648.834	740.848	692.045	726.562	712.903	647.487	683.853	789.018	702.996	696.906	736.019	675.333	661.47	690.631	681.685	718.026	709.635	704.477	720.572	693.267	708.57	678.063	746.387	741.612	691.27	703.737	701.649	692.363
band245	622.022	597.934	645.092	738.015	692.081	722.956	708.359	650.888	682.947	788.032	700.832	695.224	734.729	679.853	658.381	687.163	680.033	716.577	708.905	703.773	720.846	693.95	699.685	677.493	742.589	734.131	690.633	702.302	699.754	690.701
band246	617.627	596.216	648.882	736.909	685.132	719.781	702.92	651.138	680.021	782.472	699.465	693.538	730.695	678.529	656.657	687.089	676.823	713.803	707.321	703.057	719.769	691.917	697.993	672.712	736.936	731.587	687.885	701.261	697.556	688.061
band247	615.277	593.199	642.849	739.087	685.863	720.569	703.035	645.725	677.282	784.358	695.574	692.565	728.173	672.658	653.507	690.029	676.605	713.197	705.545	701.747	717.505	689.688	698.081	672.334	737.785	729.806	687.041	698.661	696.279	686.427
band248	613.723	591.26	642.494	727.523	684.976	719.638	703.122	639.8	675.359	778.491	696.566	690.599	729.807	669.768	652.239	684.383	672.28	708.452	705.453	696.658	717.632	687.188	702.037	669.825	735.761	731.257	683.241	696.612	694.186	684.105
band249	609.673	588.438	639.488	726.019	680.519	704.675	697.531	638.025	672.25	773.784	689.472	684.384	725.24	668.419	650.415	680.423	672.026	706.115	700.538	694.828	713.007	684.982	697.374	664.705	727.949	724.063	679.766	692.15	690.451	679.192
band250	609.186	582.543	635.778	722.659	675.212	709.175	692.984	638.675	672.156	773.633	690.531	683.131	720.368	667.561	649.933	675.757	669.214	701.382	696.52	691.967	710.971	682.752	691.789	669.659	730.246	728.806	680.813	691.249	689.241	677.387
band251	605.86	587.288	633.47	721.379	674.816	702.056	692.219	638.1	671.382	770.849	685.692	680.965	720.4	663.724	648.158	675.269	667.158	698.938	693.784	688.591	706.154	680.305	692.8	665.182	724.256	725.296	676.887	687.141	686.243	675.729
band252	603.328	584.396	633.115	719.314	672.115	702.112	690.429	629.638	669.597	771.583	686.275	680.221	715.652	662.296	644.334	676.66	665.87	699.94	692.492	689.031	707.54	681.442	690.922	664.589	721.189	721.942	676.81	687.653	685.514	673.675
band253	603.93	583.787	630	720.402	671.321	702.219	691.168	626.55	665.232	765.876	685.308	677.616	713.833	663.14	644.87	677.683	664.656	697.146	694.237	686.417	707.217	677.932	689.696	663.447	725.239	721.874	674.932	685.863	684.957	672.096
band254	605.117	584.313	630.615	717.356	668.746	699.906	687.064	640.337	667.697	768.835	686.301	679.276	713.604	661.43	644.359	676.557	664.164	695.857	693.545	685.584	707.204	677.895	686.337	660.957	719.354	722.888	673.271	685.943	683.69	673.013
band255	602.744	579.49	628.08	711.875	668.083	699.612	684.825	632.737	666.7	762.541	683.521	674.164	716.312	655.162	642.611	675.091	661.04	694.676	686.888	681.538	702.339	675.673	686.474	657.685	717.455	721.194	669.612	682.529	680.664	670.053
band256	599.454	581.97	625.734	712.845	666.932	697.419	681.905	627.775	665.365	759.968	682.099	673.716	710.699	659.702	640.329	667.76	658.359	690.16	688.467	681.172	699.908	673.503	678.67	658.884	715.387	717.354	670.028	681.636	678.755	668.145
band257	598.285	576.499	627.672	712.284	660.113	694.769	678.447	618.288	661.024	756.032	675.319	669.123	710.29	653.202	639.559	669.629	658.234	689.379	684.098	676.447	697.539	675.277	683.663	654.268	708.673	710.762	665.358	675.883	676.131	664.473
band258	595.474	576.909	622.246	711.322	658.299	690.763	676.192	627.612	658.15	758.165	677.16	663.788	706.167	655.195	636.998	665.577	656.006	687.292	683.536	678.532	696.429	668.629	678.463	654.225	712.34	712.578	666.379	677.846	675.335	663.25
band259	594.272	569.573	619.018	704.201	657.036	687.694	675.87	613.538	656.088	756.294	671.307	664.316	702.732	646.25	634.676	663.006	652.867	683.982	683.131	671.908	693.348	665.74	675.385	652.619	706.502	708.767	662.264	671.608	671.47	659.38
band260	588.826	571.994	616.58	698.42	648.203	679.725	669.622	612.925	648.371	745.518	665.098	659.998	694.53	645.66	632.115	658.2	648.396	678.975	675.497	665.889	689.553	663.517	667.859	648.52	708.818	705.262	657.205	665.494	667.397	653.832
band261	583.968	570.612	614.095	696.591	643.429	680.494	666.859	610.925	646.7	742.972	663.441	654.318	689.669	640.232	626.32	657.691	645.129	675.548	672.128	662.011	688.689	660.804	670.104	644.709	699.902	698.854	653.36	662.726	663.88	651.083
band262	582.911	568.191	608.642	690.883	645.068	672.931	663.513	609.638	644.485	738.803	660.104	649.75	687.734	636.441	623.336	652.171	641.721	672.002	665.757	660.984	681.555	656.723	665.544	640.52	694.892	693.466	650.752	660.544	659.761	647.896
band263	579.157	562.216	607.959	686.936	638.573	672.962	657.341	603.425	644.653	732.073	653.346	649.585	685.63	632.583	619.995	649.309	636.487	667.622	665.401	656.539	680.374	650.969	664.619	643.228	696.852	694.82	649.884	654.942	657.575	644.143
band264	575.496	557.881	601.101	683.125	633.143	662.694	654.343	605.962	639.938	726.358	650.84	644.475	680.641	631.042	614.693	644.566	634.04	665.989	657.937	656.108	672.482	651.902	656.356	635.483	689.596	690.709	645.796	653.474	653.345	639.692
band265	571.528	556.343	600.127	677.083	634.457	667.837	649.179	596.638	641.488	724.174	650.206	641.224	677.61	629.344	614.816	639.94	632.106	660.942	657.755	650.773	671.907	642.306	653.974	630.712	682.684	682.922	640.742	650.489	649.427	637.53
band266	567.275	555.125	598.086	673.239	630.34	657.181	648.766	602.925	635.041	716.931	646.88	638.453	673.554	622.009	610.809	638.494	629.703	657.406	652.637	646.416	668.918	642.388	650.652	631.48	682.754	680.112	638.948	646.648	646.625	634.138
band267	567.829	550.41	594.062	674.735	628.429	655.275	645.949	590.85	631.076	714.881	644.398	635.404	671.463	616.985	608.152	638.483	627.085	655.279	652.356	643.465	666.568	638.312	652.207	625.844	678.306	680.932	634.655	643.931	644.171	631.136
band268	562.37	547.898	592.891	668.852	628.402	653.425	644.057	593.188	628.1	715.757	641.423	634.482	669.853	618.399	606.921	632.229	624.048	652.039	647.889	644.958	663.771	636.041	644.148	626.897	674.525	675.932	635.927	643.19	641.794	629.284
band269	561.782	550.197	589.636	669.966	622.254	650.969	639.507	600.462	627.324	711.151	638.639	629.518	660.474	616.454	603.263	633.28	620.878	651.051	647.364	640.41	665.543	637.225	646.141	624.225	671.313	674.393	632.318	639.525	640.226	627.068
band270	559.513	543.789	586.382	661.625	620.15	651.85	637.445	590.4	623.526	711.404	635.56	627.928	664.517	615.64	602.289	630.514	620.069	646.244	644.976	637.806	661.143	633.306	643.119	621.868	670.246	670.898	629.837	636.683	637.642	624.161
band271	554.671	542.152	577.917	664.697	614.885	649.669	632.066	588.575	622.806	699.656	633.049	622.054	660.784	611.934	598.597	624.466	616.284	642.197	638.996	632.066	655.377	630.072	634.967	616.295	661.966	669.476	624.18	632.557	632.629	620.229
band272	554.159	540.562	575.033	656.716	612.297	646.606	627.509	586.138	613.265	701.876	627.48	618.501	655.379	604.914	593.736	619.817	607.635	637.936	634.367	629.953	650.978	625.035	636.57	614.874	661.236	663.762	622.414	628.717	628.796	616.579
band273	548.29	534.064	573.63	648.477	607.703	634.306	624.349	575	614.191	694.216	622.938	615.307	648.29	603.307	589.558	613.24	604.015	633.871	628.972	623.538	643.799	619.922	629.152	610.997	653.892	656.413	617.267	623.238	623.412	610.828
band274	543.513	533.36	566.831	647.648	606.171	637.169	617.98	573.062	608.979	688.725	620.817	607.261	642.545	596.643	582.907	612.157	600.434	629.122	624.091	615.492	638.332	615.435	624.685	600.268	649.946	652.529	607.88	618.155	617.872	607.235
band275	535.838	524.407	565.355	640.451	598.429	629.05	612.099	567.612	599.712	689.817	617.959	606.359	642.104	592.836	579.401	606.783	596.472	624.347	619.719	611.781	632.09	609.783	621.111	600.702	643.916	646.714	606.242	614.87	613.784	602.246
band276	534.009	521.643	560.198	639.227	592.011	623.95	609.905	565	594.55	681.982	609.164	599.618	635.74	589.704	574.287	605.823	592.617	618.594	614.88	608.178	629.779	607.606	619.163	598.358	642.135	642.583	603.268	608.671	610.376	597.461
band277	529.886	517.15	555.882	628.254	589.825	617.331	602.858	561.438	592.829	672.67	605.255	597.123	631.403	588.991	571.012	593.783	586.35	611.346	610.786	602.246	626.987	598.286	608.537	587.98	635.401	639.364	595.113	603.751	603.996	592.454
band278	525.441	514.598	549.92	622.273	586.613	611.725	598.954	555.638	589.147	666.83	604.527	592.949	628.245	581.792	567.945	591.923	586.611	611.963	606.768	600.28	623.1	597.295	602.2	586.937	628.152	639.728	593.609	602.404	601.38	588.22
band279	521.662	511.202	547.302	622.587	577.137	615.125	595.646	557.575	586.238	661.505	597.864	589.24	621.045	583.965	564.188	590.629	580.109	607.187	603.955	594.654	619.713	591.689	600.663	583.46	627.003	626.728	589.057	596.259	597.284	584.933
band280	520.071	508.305	546.58	617.716	577.335	606.581	595.307	550.763	587.074	659.491	596.322	589.641	620.271	575.2	563.697	587.483	579.064	602.254	598.438	591.205	612.956	589.331	602.396	579.036	625.135	626.039	585.121	593.764	594.075	582.727
band281	515.308	511.92	539.482	616.485	575.143	599.587	588.786	551.425	581.453	656.261	594.818	585.922	617.641	576.379	558.789	584.171	570.455	597.377	595.65	588.253	611.45	587.171	590.574	575.954	618.455	620.184	582.103	591.536	589.9	579.556
band282	512.864	502.299	543.864	610.178	574.451	595.031	583.901	548.263	580.124	654.803	590.371	580.591	613.236	575.037	556.313	579.563	569.432	594.888	592.516	587.068	607.368	582.316	589.819	575.785	616.643	613.204	581.427	588.72	587.34	576.152
band283	510.735	498.898	534.225	608.28	569.434	591.4	581.715	552.95	579.829	648.408	591.346	579.727	610.846	571.279	553.779	579.466	566.614	591.472	588.247	583.193	605.687	580.812	587.685	571.202	608.239	614.995	577.197	587.269	584.476	573.676
band284	508.245	494.269	535.281	601.564	566.524	591.087	577.361	543	573.574	641.839	589.381	575.022	608.089	567.993	548.775	568.906	563.909	587.009	584.313	579.09	600.782	576.051	584.904	566.709	609.374	608.272	572.899	584.236	580.215	569.633
band285	500.349	492.235	527.932	596.973	561.592	583.812	574.219	546.462	573.347	641.812	580.695	571.797	603.472	563.36	546.084	571.38	558.799	586.249	581.65	575.245	596.253	573.228	578.826	566.401	602.912	610.718	570.823	577.97	577.326	565.746
band286	499.331	490.903	523.015	591.689	556.759	584.138	569.648	539.737	563.568	635.592	575.845	565.349	597.4	556.877	539.667	567.637	553.844	582.197	576.654	572.327	593.041	568.713	575.481	562.632	599.828	601.175	567.48	574.086	572.776	560.998
band287	496.182	486.607	515.225	591.53	556.408	575.281	564.325	527.962	559.791	629.294	568.104	561.103	589.866	556.594	534.184	557.534	549.362	574.048	572.515	566.722	587.173	564.243	570.711	552.997	593.074	598.505	559.859	567.413	566.996	555.514
band288	490.063	482.316	513.373	579.36	546.4	569.294	561.182	524.225	555.612	621.101	566.577	554.774	587.431	548.596	530.652	555.9	546.47	569.493	566.555	562.685	585.665	556.69	566.089	548.467	591.663	599.204	555.576	564.631	563.223	550.131
band289	487.174	476.446	513.317	578.659	542.468	565.538	552.808	520.425	551.871	617.5	559.29	547.585	580.379	543.325	526.662	547.4	540.247	564.123	558.216	552.447	574.534	553.07	559.93	543.924	580.333	586.277	548.186	555.869	555.636	545.651
band290	484.86	479.46	505.426	575.591	535.169	557.756	546.285	518.675	543.606	609.193	555.364	546.828	575.541	541.14	521.177	545.611	533.684	557.538	553.949	552.001	570.355	548.139	555.663	536.371	573.074	581.451	544.186	553.683	551.202	541.058
band291	483.97	479.139	503.618	566.508	534.344	557.438	542.624	513.812	542.529	607.289	549.749	540.777	570.017	534.816	515.723	534.226	527.124	555.988	553.425	544.059	568.218	544.888	551.459	537.44	570.902	578.641	540.75	546.904	546.971	537.832
band292	484.385	480.834	504.876	560.606	527.994	550.325	540.535	506.738	535.774	598.72	547.605	533.149	569.604	531.759	514.781	536.34	524.995	550.54	545.727	540.354	559.511	541.878	548.615	531.599	566.852	568.762	535.977	543.98	542.778	533.934
band293	485.652	480.252	506.607	558.879	522.605	552.994	537.214	512.85	535.553	590.83	542.901	533.846	564.53	529.471	511.191	530.091	525.584	543.399	540.962	536.097	554.892	534.414	539.989	526.421	561.929	566.534	531.259	539.499	538.115	532.67
band294	488.866	481.446	507.914	552.352	517.754	543.35	533.108	507.913	529.791	594.968	539.28	529.304	558.909	524.686	504.97	525.397	519.458	541.727	538.28	535.676	556.777	530.163	538.989	523.272	559.613	558.519	529.474	537.478	534.965	529.612
band295	488.181	484.355	505.592	552.705	519.457	544.456	535.005	503.55	526.882	593.725	538.007	527.449	558.024	526.046	502.959	525.303	518.77	541.258	537.369	532.941	553.853	531.566	534.622	524.109	556.65	558.888	528.525	535.474	533.889	529.03
band296	488.627	483.438	508.163	557	512.778	549.981	532.445	499.688	528.374	587.775	537.944	525.823	557.509	526.43	506.251	528.289	518.097	541.985	537.235	528.795	550.467	530.759	537.256	524.119	559.212	559.005	526.457	533.369	533.848	528.426
band297	489.833	481.864	508.068	549.602	515.327	546.288	531.38	510.075	528.394	590.817	538.541	526.45	555.71	527.25	508.08	528.123	519.927	538.909	531.616	528.164	548.368	529.01	535.589	521.45	556.919	559.699	524.807	533.352	532.751	528.642
band298	493.699	486.97	514.402	554.072	514.047	547.656	533.743	509.9	533.594	591.11	540.261	527.802	558.05	525.785	507.095	530.189	520.686	542.97	537.058	533.226	551.559	531.755	539.063	523.113	559.263	557.738	528.169	536.743	534.961	531.177
band299	493.477	486.285	516.55	554.22	515.361	548.381	536.195	507.5	529.094	594.142	542.232	533.052	560.089	530.221	509.06	530.534	521.434	542.149	539.515	533.045	553.128	532.757	535.367	524.387	556.178	568.238	528.716	537.639	536.158	532.045
band300	492.621	485.56	513.654	554.519	513.821	555.794	536.186	515.513	535.771	592.739	544.985	532.473	559.314	534.311	510.128	530.554	523.574	543.175	542.224	532.698	554.271	530.961	535.57	524.576	559.539	557.898	528.637	538.841	536.464	533.304
band301	492.299	488.332	512.669	556.307	516.701	551.556	538.201	521.075	529.476	594.734	545.84	532.361	559.695	533.748	511.975	532.326	524.457	546.934	543.631	531.598	553.483	533.873	537.611	524.702	559.34	561.578	528.15	538.719	537.475	533.788
band302	496.061	490.224	515.911	552.11	520.669	553.581	534.814	521.812	534.356	590.78	543.606	534.092	562.106	536.195	512.506	527.649	523.71	543.203	540.318	533.25	554.83	535.701	536.207	526.497	562.101	560.714	529.874	538.428	537.412	534.625
band303	495.029	489.842	516.343	558.917	525.585	554.019	539.584	516.062	536.615	597.826	546.72	535.206	565.348	538.121	512.721	528.763	524.561	545.136	544.954	537.36	556.726	534.355	544.97	531.818	562.212	564.223	534.589	542.04	540.17	536.7
band304	496.079	494.814	513.423	556.333	520.609	557.8	540.314	516.475	536.615	598.78	547.528	534.86	565.833	542.013	511.494	533.334	525.874	547.294	544.189	537.077	559.627	538.854	541.381	528.679	565.189	568.956	532.878	542.302	541.276	536.882
band305	493.849	492.701	512.491	556.701	522.735	558.15	535.383	516.612	537.438	599.284	548.067	535.817	564.628	537.173	515.448	535.389	529.105	547.963	544.417	534.908	559.693	541.164	542.944	531.513	562.596	565.024	533.211	541.488	541.469	536.451
band306	496.723	489.859	518.772	554.625	522.306	559.362	539.599	527.025	536.753	595.119	549.241	536.713	567.071	540.969	515.13	537.529	527.476	549.266	545.715	537.122	560.25	542.566	543.963	529.205	565.704	568.825	533.164	543.181	542.671	537.936
band307	497.032	493.645	518.201	560.258	521.438	554.638	539.268	515.35	542.526	597.179	549.231	540.667	570.216	542.695	514.713	536.617	530.711	547.637	547.476	539.111	562.495	540.138	544.878	539.132	566.172	570.762	539.122	544.171	544.389	538.435
band308	498.698	493.507	520.456	562.617	523.6	565.237	543.19	518.763	542.385	599.307	551.982	537.015	567.206	538.643	517.88	539.803	530.572	552.371	545.869	539.445	564.061	542.847	540.996	532.619	568.141	575.005	536.032	545.713	544.667	540.305
band309	499.133	495.546	515.609	562.905	524.098	558.712	540.42	518.788	538.591	600.115	551.955	540.742	570.305	539.779	514.742	539.094	530.773	555.791	548.768	543.886	564.681	543.595	548.43	535.639	566.448	572.296	539.763	547.921	546.107	539.763
band310	501.208	497.31	519.133	566.295	524.957	558.681	543.471	515.475	541.765	602.821	553.573	539.573	570.316	542.884	519.642	541.197	534.472	555.051	552.707	542.081	564.926	545.429	548.185	538.705	572.677	572.175	540.393	547.827	547.89	541.121
band311	500.142	500.798	524.837	566.254	531.506	560.1	548.812	526.337	539.159	602.638	555.867	545.908	570.543	544.289	522.397	539.357	533.499	552.556	547.991	542.073	561.319	542.57	545.744	533.358	566.616	573.777	537.715	548.97	546.149	544.069
band312	498.377	492.986	517.441	567.269	527.962	559.406	543.073	527.788	545.115	605.638	552.955	541.462	575.584	540.338	519.37	537.083	533.367	553.158	548.807	546.197	566.949	542.64	549.904	537.993	569.286	576.592	542.095	549.576	547.557	542.697
band313	499.46	497.781	519.846	568.75	529.246	557.35	542.564	531.05	543.068	599.867	557.952	543.324	569.68	542.586	521.213	538.817	532.974	556.333	551.77	548.553	568.875	547.804	554.659	542.868	574.596	572.893	545.71	553.253	550.194	543.072
band314	497.973	495.961	520.802	561.068	530.6	557.825	545.706	521.375	548.515	597.239	556.018	543.224	573.864	546.482	523.595	537.051	538.226	552.219	551.525	544.661	566.469	548.552	550.115	540.219	570.313	572.005	542.44	550.339	548.947	542.321
band315	498.291	495.177	517.772	567.864	528.675	562.562	542.192	522.375	545.076	608.271	559.069	542.41	577.026	546.928	522.297	545.466	537.878	557.506	554.044	543.393	571.15	544.502	548.637	540.632	573.343	574.408	542.013	551.231	550.228	543.597
band316	501.895	498.936	519.417	567.383	528.107	566.462	546.845	523.025	547.047	604.812	560.112	543.567	579.416	549.281	522.472	542.883	535.078	553.75	550.967	544.829	571.146	547.272	549.796	540.858	570.306	580.485	542.843	552.471	550.296	545.156
band317	502.361	505.368	520.997	568.655	527.344	566.744	545.465	531.05	553.621	606.028	558.584	546.097	579.022	548.671	524.136	544.683	539.636	557.295	553.83	548.271	571.291	552.021	553.048	544.44	571.909	577.811	546.356	553.427	552.455	547.026
band318	502.731	498.731	524.657	570.898	526.882	563.756	540.031	520.462	549.9	607.417	556.314	540.642	575.859	549.007	521.826	546.371	538.2	557.733	554.985	547.848	574.709	549.207	553.17	542.977	571.785	586.772	545.412	552.081	552.806	544.483
band319	499.779	499.834	521.82	566.905	524.207	565.775	547.69	530.862	552.453	603.179	560.888	547.859	577.788	548.882	525.306	546.277	539.429	558.488	553.328	545.844	571.683	549.424	556.856	549.636	571.737	580.505	547.74	553.366	553.233	546.08
band320	502.591	501.355	527.151	566.958	530.686	567.45	545.745	529.525	552.959	603.798	559.555	548.843	575.621	545.849	527.875	545.637	539.643	557.344	555.975	547.257	574.124	555.05	552.919	546.07	573.38	576.568	546.663	553.406	553.184	547.095
band321	502.114	498.848	521.751	566.22	532.393	556.688	543.828	527.875	550.576	610.72	559.63	548.891	578.658	550.024	522.939	545.091	536.504	559.007	554.681	549.436	572.946	548.773	553.104	543.536	570.542	579.286	546.486	554.533	552.459	546.015
band322	497.495	498.194	521.485	569.049	529.019	564.087	543.336	528.65	551.982	608.743	563.352	547.954	580.437	551.237	524.76	550.174	538.046	560.676	559.124	549.457	578.314	549.568	556.648	545.768	575.875	583.141	547.613	556.404	555.12	546.445
band323	506.596	506.313	525.42	573.17	534.694	567.025	549.923	526.8	550.241	603.482	558.842	545.977	576.188	552.114	527.706	548.546	542.821	560.853	556.418	552.744	577.523	551.256	554.8	544.063	578.997	579.194	548.404	555.793	555.415	548.052
band324	505.113	500.634	521.683	569.606	532.669	568.294	546.969	536.65	559.168	606.688	563.091	552.923	581.238	553.985	530.448	547.703	542.544	559.918	560.431	551.067	579.91	554.105	563.648	549.47	584.202	588.854	550.269	557.079	558.242	549.594
band325	505.353	499.019	526.84	569.47	534.517	574.694	548.827	538.737	549.35	612.394	566.398	548.621	580.074	554.721	528.807	546.454	541.556	564.399	561.086	550.611	580.761	553.294	563.674	550.252	578.34	587.155	550.432	558.505	558.003	550.33
band326	504.873	502.853	527.364	570.239	529.729	564.556	546.245	528.55	555.721	614.399	568.713	550.183	582.872	553.068	527.06	552.294	540.268	564.503	559.256	556.668	582.019	558.518	565.8	552.924	578.731	585.898	554.796	562.69	559.633	549.715
band327	506.454	506.778	525.009	576.042	532.799	564.562	548.192	536.188	554.329	609.491	566.084	549.558	582.264	551.724	529.123	557.814	543.016	565.498	559.96	553.294	581.648	557.834	562.841	550.258	580.158	582.655	551.776	559.689	559.153	550.596
band328	507.632	510.169	525.207	575.345	534.66	562.819	551.67	533.413	560.265	616.124	564.129	552.276	578	559.684	530.156	554.697	544.207	562.966	563.755	556.216	583.68	561.262	564.633	554.099	580.35	586.17	555.158	560.172	561.147	551.67
band329	503.62	504.648	517.163	572.095	538.996	564.294	550.4	529.25	557.524	609.174	562.238	549.487	580.656	559.581	532.742	550.34	546.818	563.281	562.81	557.22	580.418	559.511	557.8	557.228	579.347	584.146	557.224	559.729	560.546	549.196
band330	506.041	507.111	530.583	574.443	536.771	564.538	547.173	540	553.615	616.092	569.776	554.134	586.545	557.14	530.736	550.169	545.532	569.429	561.123	557.167	583.051	559.99	560.896	554.626	578.263	587.238	555.896	563.471	560.982	552.832
band331	504.052	504.992	524.083	576.47	536.327	568.425	550.266	525.138	558.191	614.619	569.48	550.737	584.097	558.794	532.859	556.946	546.802	567.802	566.276	563.178	585.226	563.829	559.896	560.248	579.801	587.869	561.713	566.329	563.838	551.298
band332	505.327	508.654	531.044	574.273	538.534	572.844	551.863	533.763	554.538	606.381	565.768	557.803	583.706	560.127	533.575	554.84	547.2	564.847	566.463	555.298	583.753	558.837	566.73	554.427	578.438	583.592	554.863	560.533	561.568	552.654
band333	512.155	510.055	536.186	583.083	539.449	575.962	551.777	539.837	556.182	607.849	569.017	556.519	586.591	558.107	534.322	555.057	546.157	567.521	566.751	557.837	581.87	561.02	562.144	555.053	580.539	588.85	556.445	563.427	562.34	555.743
band334	506.583	506.515	530.689	577.398	540.088	569.806	553.401	533.312	558.653	616.638	568.703	556.237	591.708	562.303	531.414	555.32	545.011	566.933	568.891	561.353	586.297	562.334	570.619	556.238	585.397	591.335	558.796	565.028	564.484	554.595
band335	507.968	510.166	534.692	570.667	538.175	563.469	551.177	540	562.915	601.954	573.164	558.158	589.045	562.401	534.851	551.12	550.853	559.88	564.065	553.28	585.46	557.232	562.074	552.715	580.939	589.019	552.998	563.222	561.341	553.965
band336	508.828	512.327	528.269	577.867	540.429	566.462	554.016	546.013	563.859	611.069	570.608	556.561	588.563	564.693	536.635	556.097	546.892	572.54	567.637	565.395	590.172	562.257	570.244	558.921	583.886	590.223	562.158	568.002	566.383	555.759
band337	511.891	504.011	537.198	573.977	544.816	578.025	557.538	539.612	564.491	615.069	574.402	558.535	587.026	558.037	537.914	553.434	552.236	569.517	565.321	558.018	586.058	563.563	571.47	559.503	585.32	589	558.761	566.21	564.958	557.43
band338	513.651	515.673	529.621	582.958	541.143	576.75	552.066	541.487	564.821	616.294	572.999	557.75	586.874	567.004	535.861	559.577	550.366	571.77	569.756	559.947	589.501	568.151	564.041	559.93	588.818	593.558	559.939	566.473	566.979	557.853
band339	505.043	511.465	525.287	579.042	541.908	568.013	557.243	540.913	567.176	620.716	575.017	555.356	594.188	569.533	538.3	561.869	547.336	569.283	567.704	570.869	588.888	565.386	568.004	562.659	584.091	598.539	566.764	572.943	568.811	557.028
band340	507.341	509.521	529.062	583.947	545.611	575.288	556.224	544.275	565.562	611.729	572.613	561.677	591.201	567.693	536.755	561.637	556.725	573.336	567.565	563.123	587.485	565.251	572.441	563.881	584.215	602.296	563.502	567.868	568.918	558.004
band341	508.195	513.518	529.704	576.538	543.325	575.619	551.794	532.975	562.571	615.252	572.09	561.293	588.68	565.274	535.779	556.797	549.421	565.002	568.515	559.679	585.18	565.615	570.556	555.325	579.572	597.835	557.502	565.884	565.196	556.273
band342	510.557	514.72	537.541	575.61	543.838	573.125	559.146	549.562	569.397	612.399	577.409	559.347	589.429	562.884	538.827	559.606	553.556	570.664	567.033	567.94	585.694	565.05	564.463	560.884	583.047	594.374	564.412	572.674	567.407	559.391
band343	509.41	516.657	537.976	580.33	540.094	573.994	556.597	545.85	569.671	608.156	575.566	566.484	600.851	569.798	541.091	560.32	551.938	578	573.631	565.272	587.444	569.087	571.744	570.149	583.576	598.689	567.711	570.419	570.591	560.126
band344	509.868	512.152	531.704	581.693	548.716	572.444	557.954	544.525	567.688	617.014	573.632	558.72	589.996	566.465	539.689	563.737	556.266	570.668	572.974	563.342	589.691	564.394	570.915	564.305	587.003	597.995	563.823	568.487	569.317	558.931
band345	515.392	524.504	532.467	578.072	543.865	569.231	562.969	542.587	574.585	615.294	577.413	563.614	589.288	563.956	541.875	557.497	555.148	570.08	570.347	562.893	587.342	566.617	574.693	559.983	580.481	594.621	561.438	570.153	567.808	560.714
band346	513.172	524	539.216	579.114	539.186	580.7	552.763	552.763	569.109	620.326	575.752	561.911	588.66	568.704	542.782	561.131	557.165	571.222	572.937	566.796	594.482	569.27	565.496	563.026	586.929	597.393	564.911	571.274	570.235	561.282
band347	514.434	520.294	546.396	573.545	541.645	577.8	559.985	538.987	567.326	613.688	576.001	560.344	592.063	569.645	544.48	558.817	557.441	569.788	570.776	564.449	588.547	566.048	573.104	566.228	587.347	603.248	565.339	570.225	570.365	560.193
band348	514.868	513.911	536.935	581.689	548.182	581.038	562.739	540.725	572.524	619.294	578.008	565.152	596.736	568.189	543.234	559.283	557.36	569.574	570.08	565.852	585.275	567.946	572.893	558.682	583.455	597.121	562.267	571.93	568.876	562.446
band349	517.319	518.776	542.104	578.413	544.551	581.894	558.529	550.825	571.697	620.427	585.517	566.478	599.621	575.007	545.425	569.063	558.44	578.423	573.703	569.312	597.279	571.852	580.856	563.914	585.933	605.67	566.613	577.414	574.594	564.319
band350	515.434	525.352	540.651	578.905	545.483	579.781	564.48	538.575	577.615	629.5	579.139	565.839	584.506	563.621	544.251	562.817	559.239	575.353	575.086	572.503	597.143	570.688	578.289	570.52	590.515	602.553	571.512	575.821	573.994	563.482
band351	521.764	517.443	546.08	581.792	550.972	584.356	570.781	544.025	573.541	621.44	581.246	572.736	599.474	565.583	544.362	562.849	559.769	575.973	579.28	567.902	601.753	577.104	581.867	567.07	591.785	611.937	567.486	574.574	575.286	566.589
band352	509.781	511.856	540.5	584.917	545.132	589.987	558.776	551.962	578.074	621.784	577.342	565.971	598.92	580.285	546.518	558.391	560.125	574.218	574.518	565.65	592.234	568.452	578.119	565.013	581.219	607.092	565.332	571.496	572.577	564.231
band353	516.958	523.166	540.346	583.72	551.158	574.181	563.239	568.112	584.576	612.963	585.333	573.35	600.381	575.779	548.478	563.36	561.196	576.977	575.781	571.621	594.834	580.38	584.059	579.341	597.276	606.621	575.481	578.477	577.977	567.499
band354	515.594	514.903	541.911	590.477	552.803	585.275	563.372	569.712	578.024	623.202	582.658	574.429	601.738	572.599	553.436	572.654	560.027	582.032	582.612	576.761	609.582	578.68	586.174	584.437	598.599	613.762	580.599	579.709	582.111	568.777
band355	521.728	522.247	547.355	588.174	549.976	582.462	566.376	561.925	579.106	633.33	585.8	568.857	602.08	586.721	548.691	573.354	564.492	583.982	582.367	574.368	603.825	577.134	586.081	577.192	598.246	613.655	575.78	580.084	581.732	569.955
band356	518.793	514.008	543.562	595.117	554.504	585.388	568.374	550.65	580.762	620.009	584.069	567.029	599.613	575.465	550.926	573.943	566.131	575.882	582.777	569.818	594.544	579.094	584.948	578.911	596.286	608.447	574.364	576.943	579.232	567.837
band357	516.772	530.047	545.589	580.682	564.489	578.956	574.29	569.875	592.235	626.119	585.183	579.134	606.08	584.467	553.848	567.591	571.647	578.35	580.53	579.99	597.215	575.365	584.419	580.894	594.535	601.806	580.442	582.587	580.913	573.035
band358	516.652	526.136	542.104	589.466	567.335	586.894	570.221	559.8	584.218	624.881	590.415	575.582	605.944	574.961	551.646	566.469	568.966	579.554	583.393	572.089	603.709	581.04	585.985	573.334	592.357	608.107	572.712	581.252	579.705	572.28
band359	519.975	533.127	550.352	590.795	552.566	591.638	569.938	541	587.641	620.358	585.94	575.33	596.688	577.662	555.11	567.397	565.341	579.495	581.854	579.68	603.335	578.572	589.578	578.295	593.38	610.485	578.987	582.81	581.465	570.411
band360	516.029	525.612	543.257	579.091	550.203	586.725	562.655	558.875	585.988	627.569	594.987	571.057	606.665	581.237	549.945	569.314	563.701	585.348	583.735	573.137	602.881	582.407	586.226	580.765	589.764	607.204	576.951	584.062	581.112	569.901
band361	508.916	519.38	541.941	587.561	556.274	596.237	568.443	570.362	586.138	634	595.176	580.112	600.097	582.899	557.831	582.943	569.21	585.502	593.668	573.164	605.346	581.02	591.633	580.861	595.108	608.777	577.013	584.17	584.61	572.664
band362	520.254	524.197	532.355	589.193	559.874	589.106	568.807	554.837	587.982	631.055	583.151	573.149	593.779	581.794	551.374	576.837	566.704	587.3	587.309	579.576	611.933	583.122	586.485	584.066	600.623	614.107	581.821	581.364	584.961	569.826
band363	520.209	528.1	542.74	595.909	549.748	590.731	560.416	548.95	577.259	618.032	586.934	569.816	605.273	577.279	555.447	581.274	568.83	586.463	584.876	579.917	601.128	585.811	582.274	573.368	600.721	612.262	576.642	583.425	583.314	568.778
band364	521.986	533.911	537.908	583.534	557.207	593.994	568.203	548.9	577.971	629.234	578.459	577.891	598.193	577.248	556.734	574.029	572.008	580.977	586.579	577.58	608.154	584.438	596.263	575.232	606.744	611.257	576.406	578.02	584.111	569.799
band365	521.579	529.657	546.527	591.83	554.624	583.494	562.4	568.388	587.9	630.986	594.676	573.399	603.24	595.833	548.378	574.197	565.08	590.173	581.504	579.579	610.445	582.674	587.285	584.056	593.741	604.874	581.817	587.128	584.451	572.977
band366	516.454	529.086	540.527	592.549	555.214	591.094	563.126	581.875	586.109	624.229	597.734	578.017	612.459	582.588	553.727	580.469	565.698	583.055	584.475	578.291	609.284	584.917	583.57	581.752	603.475	610.85	580.022	588.013	584.679	574.498
band367	517.348	520.058	549.737	592.038	552.821	596.487	570.144	581.2	586.088	636.661	586.14	573.061	602.165	590.228	550.749	571.751	572.581	590.504	587.331	574.148	612.371	586.97	597.589	583.096	610.024	620.306	578.622	580.144	587.094	574.15
band368	522.856	530.468	540.704	599.053	561.297	594.456	569.777	557.587	584.659	633.294	588.945	578.79	604.913	589.463	560.801	589.203	569.63	589.102	589.916	581.866	610.544	587.1	593.87	578.563	597.71	611.359	580.214	585.406	587.65	574.369
band369	521.586	532.235	539.163	596.042	550.59	600.612	561.613	564.775	591.091	629.289	596.517	578.015	608.519	579.346	555.433	588.351	570.458	595.315	590.578	579.74	617.977	588.447	586.693	597.828	610.549	613.32	588.784	588.128	590.063	574.619
band370	522.815	536.011	543.553	590.258	552.568	598.919	579.443	568.188	595.347	636.849	592.088	574.412	615.742	590.746	562.016	593.174	573.619	595.759	600.418	584.655	620.475	594.028	597.552	586.152	613.199	607.117	585.404	588.372	592.846	577.399
band371	519.408	525.338	540.74	593.633	558.453	584.669	573.283	581.075	596.571	622.752	595.186	572.513	609.167	589.555	561.185	584.654	579.562	588.276	590.253	585.458	613.913	586.807	589.693	581.974	605.044	611.825	583.716	590.322	589.482	574.83
band372	521.845	524.759	551.124	595.477	549.643	587.281	567.943	563.2	585.471	623.404	598.528	579	613.091	593.717	555.494	578.32	564.863	591.306	594.596	585.915	613.873	586.723	601.952	597.805	610.596	613.146	591.86	592.222	591.492	573.905
band373	521.052	530.371	542.216	589.159	556.085	595.975	568.217	580.375	591.509	632.032	595.218	584.839	607.24	587.59	558.164	578.623	573.474	585.662	590.708	582.899	614.751	582.954	592.337	588.907	603.098	621.432	585.903	589.059	589.037	576.484
band374	526.034	529.742	547.34	586.83	558.801	592.462	574.631	563.35	596.768	635.427	598.513	577.111	619.957	592.452	559.47	588.606	576.836	599.67	593.752	584.454	616.655	591.227	598.659	593.758	608.973	627.573	589.106	591.483	594.178	577.459
band375	520.68	531.111	543.956	585.148	552.526	591.362	562.082	578.825	601.506	630.459	594.717	582.691	608.781	588.726	558	582.634	576.579	591.713	594.161	584.245	618.815	586.902	605.893	597.768	596.448	622.539	591.007	589.481	592.327	575.68
band376	524.997	520.269	543.763	586.428	553.831	583.837	573.447	564.362	591.638	634.78	595.759	578.217	607.011	586.099	565.45	585.369	582.007	594.527	590.658	589.254	619.121	588.054	603.937	600.632	603.367	625.112	594.943	592.507	594.736	573.718
band377	529.838	523.371	551.411	577.754	551.788	586.619	571.839	565.513	586.426	634.326	607.192	576.991	612.957	597.645	565.333	583.843	573.807	588.76	589.606	580.698	610.064	583.63	599.133	588.44	597.606	619.432	584.569	593.945	590.434	575.079
band378	521.001	533.169	544.754	577.545	559.521	589.219	561.37	577.812	599.491	629.917	601.948	579.762	611.331	590.928	559.24	581.78	571.926	591.8	592.577	587.224	615.306	581.92	589.252	590.325	600.896	609.262	588.774	594.586	589.72	575.911
band379	520.227	522.579	550.923	589.636	556.887	601.419	563.214	561.475	594.276	627.096	595.581	572.425	601.89	606.583	563.957	575.334	575.941	588.124	590.016	591.012	619.924	593.335	614.104	596.152	610.697	619.961	593.582	593.297	595.468	573.664
band380	512.885	508.493	538.609	577.727	559.709	594.05	561.801	571.837	592.559	641.532	604.293	586.593	611.734	585.397	561.07	586.117	571.772	594.789	596.941	580.413	613.413	589.773	599.911	596.732	602.556	640.262	588.572	592.353	593.338	573.986
band381	531.48	532.238	548.731	580.386	556.062	583.669	566.369	577.112	606.088	624.312	601.534	575.524	611.316	595.873	559.652	594.029	577.398	590.604	598.98	583.23	612.739	590.077	587.844	582.477	593.697	614.709	582.853	592.382	590.436	576.525
band382	515.602	525.562	532.399	585.53	554.314	588.606	561.339	576.525	603.815	623.486	606.181	578.539	607.087	594.702	562.536	583.837	572.946	591.069	591.037	589.788	616.307	594.322	595.363	604.281	610.36	631.558	597.035	597.984	595.542	573.768
band383	519.571	521.934	540.849	582.314	552.019	584.225	553.863	555.938	594.168	625.697	605.482	579.728	616.335	589.895	561.51	579.049	577.888	582.05	590.6	583.202	614.786	592.484	599.5	604.43	597.96	630.675	593.816	594.342	592.813	571.702
band384	510.257	527.632	546.698	588.553	539.968	562.544	555.157	581.625	601.788	624.913	597.632	580.402	603.082	583.577	560.575	586.009	575.453	583.804	590.982	586.449	610.978	589.077	595.826	600.417	601.108	625.791	593.433	592.04	591.701	570.789
band385	509.887	526.859	534.867	570.966	547.288	598.419	547.845	554.575	598.971	617.445	596.751	568.224	603.372	587.752	559.573	587.389	571.315	585.437	590.805	577.524	620.525	586.607	609.822	592.619	596.044	627.107	585.072	587.137	590.982	567.344
band386	509.081	517.986	545.311	570.307	559.344	573.556	567.323	558.575	592.885	611.216	582.06	575.103	598.864	583.022	555.257	596.397	574.983	576.071	589.654	583.264	606.777	585.474	589.426	582.182	578.886	627.117	582.723	582.662	586.26	566.278
band387	506.998	522.233	537.834	572.663	542.718	587.794	554.511	540.062	594.744	624.633	595.739	583.84	600.634	568.241	558.215	580.469	572.011	578.6	587.307	586.22	611.808	582.023	599.796	586.01	594.727	614.874	586.115	590.98	586.493	566.493
band388	503.303	526.463	520.645	571.121	545.073	591.7	548.613	549.8	586.815	604.427	594.141	574.198	598.701	579.594	552.834	586.277	561.97	580.05	599.098	580.014	609.116	577.975	606.696	596.483	586.411	594.515	588.249	587.078	585.757	562.692
band389	501.398	523.895	527.447	570.413	532.312	559.675	541.385	592	595.718	607.95	591.704	564.052	597.805	586.055	546.139	580.483	559.83	574.048	592.706	577.196	610.594	581.335	585.37	593.02	591.104	609.655	585.108	584.45	583.806	561.981
band390	494.332	519.324	533.263	564.186	534.197	576.594	533.084	566.837	567.618	610.651	594.993	576.488	587.604	584.118	547.595	575.486	562.962	574.296	592.728	576.39	609.642	579.26	603.833	592.348	593.219	617.888	584.369	585.691	585.322	558.398
band391	498.66	518.377	523.429	572.761	530.838	554.144	543.263	571.4	585.715	595.977	587.985	574.932	602.892	578.066	544.614	580.703	569.823	568.893	591.379	571.788	610.459	579.994	595.907	588.626	593.209	606.544	580.207	579.886	582.673	558.49
band392	489.75	505.529	523.707	555.28	547.303	575.05	525.33	590.587	587.794	595.298	589.415	560.321	580.95	580.98	547.125	591.651	552.105	565.158	589.759	567.539	612.757	580.277	591.944	583.066	570.397	608.816	575.303	578.477	579.69	555.87
band393	489.817	505.778	527.932	562.152	515.412	571.062	519.719	539.625	584.962	572.239	568.556	557.948	571.911	564.507	541.431	572.366	554.948	569.383	582.416	568.737	595.182	575.858	589.948	597.215	580.822	602.034	582.976	568.647	576.431	545.163
band394	487.476	506.554	525.722	551.879	522.502	551.875	534.536	543.388	577.471	586.197	579.232	563.086	582.045	574.401	532.317	564	552.338	555.865	574.142	575.436	595.36	566.598	583.807	579.728	579.613	608.063	577.582	577.334	573.106	547.074
band395	488.622	493.67	523.944	535	520.671	563.269	524.56	576.087	582.694	560.931	565.958	543.525	568.13	572.279	523.372	553.077	543.357	557.463	575.29	566.104	608.351	564.991	584.27	566.351	566.384	600.757	566.227	566.031	567.62	542.082
band396	477.414	506.878	526.263	540.417	523.244	561.087	504.026	556.987	588.1	562.128	572.728	558.777	574.543	569.875	519.454	559.474	536.143	555.272	567.747	558.129	603.335	564.831	598.719	587.685	566.421	590.131	572.907	565.428	567.703	542.507
band397	476.486	515.075	513.45	522.553	509.615	539.65	518.77	565.413	586.803	567.899	566.833	540.031	571.381	563.292	521.618	549.38	528.397	535.29	562.522	558.837	587.789	549.759	580.563	593.199	567.599	613.277	576.018	562.835	563.358	537.997
band398	485.468	510.87	517.382	522.58	516.976	540.656	502.422	564.5	559.747	560.44	550.455	539.931	565.494	554.39	521.827	558.003	524.692	551.723	565.504	553.914	595.157	544.363	588.774	595.954	569.764	588.689	574.934	552.184	562.658	533.609
band399	467.311	483.247	505.444	535.159	496.816	532.694	494.252	555.388	570.506	535.757	558.987	522.467	554.723	567.018	506.374	555.823	513.653	535.609	560.294	534.421	570.693	542.757	575.548	572.358	554.145	589.636	553.389	546.704	551.895	524.058
band400	462.978	495.427	470.03	510.367	487.718	564.131	497.476	551.038	562.268	529.817	546.633	523.472	553.751	551.469	524.737	548.6	534.824	530.702	547.108	532.328	574.654	538.331	569.848	561.109	537.017	568.214	546.719	539.481	547.009	519.623
band401	455.505	493.978	508.213	525.682	499.397	547.763	498.695	539.8	564.982	529.587	551.685	529.126	569.645	543.754	507.533	553.094	518.57	520.517	554.237	530.462	578.049	553.172	578.207	582.583	540.791	576.277	556.523	541.074	548.99	524.158
band402	441.167	471.695	480.139	512.905	486.397	503.65	483.181	574.825	553.388	531.151	541.916	513.797	529.325	553.504	489.13	532.989	500.073	533.627	545.199	529.636	580.71	534.749	564.233	569.864	531.421	584.602	549.75	535.776	542.351	509.503
band403	452.384	479.518	514.257	513.92	479.667	536.344	486.177	490.5	561.759	530	537.978	510.498	519.017	541.048	502.015	531.654	516.617	518.211	556.136	543.001	586.686	523.892	576.8	568.139	547.481	584.568	555.57	540.489	546.154	508.617
band404	455.781	475.18	482.328	503.886	483.235	502.375	482.166	539.763	565.935	524.491	531.076	509.011	538.043	532.724	491.559	538.297	522.198	526.643	554.417	535.631	569.036	531.25	560.541	568.166	547.343	596.306	551.898	533.353	543.957	507.175
band405	436.143	468.632	470.893	500.534	491.468	533.225	485.903	557.25	563.106	555.339	532.637	510.47	522.734	540.647	494.103	512.794	506.203	510.759	555.397	537.836	581.214	524.847	555.744	568.927	523.667	564.078	553.381	535.237	537.656	509.872
band406	440.979	494.618	483.186	512.212	487.994	540.987	477.965	530.625	575.559	520.867	551.776	514.796	542.965	542.862	493.68	531.809	521.349	502.761	549.013	522.131	561.328	522.701	542.504	563.947	528.744	551.626	543.039	536.954	534.297	513.425
band407	452.235	497.061	470.846	490.686	499.417	523.362	488.953	521.188	552.368	541.495	540.86	507.797	532.587	549.936	479.638	513.974	501.669	498.599	544.525	523.62	559.122	541.242	550.648	549.851	526.609	584.922	536.735	532.24	532.889	509.143
band408	442.816	476.706	475.473	501.375	489.677	510.312	495.241	499.038	563.768	532.339	526.749	512.914	532.05	543.669	490.716	535.829	503.96	521.473	554.637	515.661	564.93	526.437	572.244	552.752	535.505	563.879	534.206	521.205	535.807	504.497
band409	435.558	477.46	472.263	496.148	483.645	501.594	470.292	525.288	550.426	521.252	528.304	508.72	522.669	550.908	481.026	531.66	496.906	518.105	551.954	522.498	562.541	547.359	573.637	552.447	523.569	568.272	537.472	525.401	536.25	499.509
band410	439.008	475.745	466.467	520.409	490.126	501.594	482.141	590.038	542.585	537.055	524.791	515.567	549.301	539.101	483.946	548.797	505.117	519.488	548.183	525.415	568.447	525.862	568.981	538.328	508.889	561.592	531.871	525.103	533.275	510.371
band411	435.887	467.078	479.041	484.519	494.041	475.981	490.199	536.612	556.197	518.578	533.2	502.856	542.745	532.436	492.796	521.317	509.073	505.174	535.313	523.45	559.997	526.061	551.744	542.871	495.822	559.505	533.16	528.325	527.803	501.303
band412	450.812	498.097	494.716	499.678	461.669	506.9	473.182	572.825	555.847	543.807	513.011	506.287	515.944	546.836	480.382	519.097	512.947	527.965	550.216	539.996	580.176	523.477	557.478	551.361	531.774	601.515	545.678	526.504	539.693	507.137
band413	451.383	484.659	497.485	490.28	507.703	532.325	492.013	542.275	565.165	516.454	541.478	532.688	548.247	536.239	494.664	527.669	514.029	509.426	529.446	512.144	552.584	533.01	541.726	529.199	525.788	558.233	520.671	526.811	527.443	515.55
band414	431.375	479.1	461.837	519.061	488.145	523.775	477.113	546.7	565.279	545.183	527.674	524.886	543.656	538.14	485.973	555.909	503.641	515.893	541.817	532.683	555.378	523.54	574.074	562.424	513.199	607.5	547.553	530.178	539.193	510.291
band415	449.695	484.512	480.411	487.723	484.957	508.469	495.38	521.663	553.341	537.463	535.381	492.029	537.5	507.568	503.486	534.951	519.333	518.758	554.588	524.172	573.515	533.527	554.444	558.821	539.384	571.932	541.497	529.777	537.717	505.271
band416	441.228	502.075	474.231	481.231	487.56	497.031	487.378	550.487	534.012	527.344	522.8	505.518	526.835	546.914	511.015	554.483	504.672	508.575	543.98	535.583	572.098	530.696	558.5	554.086	531.384	554.68	544.834	529.191	538.713	502.902
band417	434.734	464.155	450.834	499.492	487.021	494.462	494.071	576.788	574.876	531.995	545.936	528.346	551.742	563.015	491.601	524.586	506.338	516.039	538.339	513.465	558.358	524.353	550.033	564.146	531.242	578.068	538.805	529.7	535.206	510.343
band418	435.619	481.155	481.45	503.693	499.838	512.319	477.724	535.075	581.026	535.303	544.877	514.667	534.255	526.191	468.969	525.409	485.186	503.889	526.781	518.399	547.776	503.595	533.778	544.48	495.852	580.684	531.44	531.638	521.604	510.539
band419	442.334	495.357	479.098	516.205	485.641	543.65	481.316	592.188	531.729	521.876	529.531	501.22	528.052	548.081	478.949	539.166	504.424	516.853	554.871	508.516	551.709	523.743	540.781	561.073	510.337	557.218	534.794	519.023	529.969	511.4
band420	454.928	464.305	473.121	496.58	483.626	498.462	487.896	544.413	579.221	552.28	542.789	504.802	557.63	521.715	496.287	548.926	500.107	519.726	541.513	525.372	558.119	514.208	589.544	535.692	522.875	566.228	530.532	534.08	533.662	510.773
band421	436.247	497.003	481.636	520.871	505.571	505.788	499.179	523.3	595.724	547.225	557.852	525.667	527.545	537.491	500.612	560.554	515.464	516.257	554.613	518.542	560.927	526.172	553.881	567.437	544.168	592.442	542.989	538.197	541.983	517.2
band422	429.835	490.089	482.086	526.265	505.476	553.394	500.746	518.763	558.653	558.463	552.999	541.508	523.779	547.081	506.474	573.18	523.773	514.921	553.933	533.658	567.16	529.586	569.767	537.311	534.875	560.883	535.485	543.328	542.094	518.62
band423	435.104	451.665	494.935	493.227	491.282	530.519	481.217	539.6	586.815	491.959	550.485	516.197	556.394	540.507	497.104	506.163	508.349	503.299	539.391	496.948	557.368	504.61	548.87	546.904	507.882	564.772	521.926	523.716	524.521	509.184
band424	452.58	481.169	457.707	491.136	496.374	500.656	507.566	585.95	554.932	489.055	544.406	507.888	538.264	551.936	513.429	543.743	512.941	493.368	528.338	492.235	549.415	522.526	551.422	539.778	503.448	508.558	516.007	518.321	523.031	508.283
band425	445.167	491.587	436.76	512.765	496.545	531.306	493.993	588.125	557.074	498.427	557.336	533.095	547.779	536.673	515.385	524.146	536.682	499.539	534.672	541.603	560.223	503.335	549.337	560.623	522.593	573.825	551.113	549.47	537.281	514.612
band426	441.496	499.776	468.929	535.932	495.449	519.55	488.307	580.8	565.315	580.243	552.929	516.639	548.102	550.43	496.024	548.843	519.218	530.504	555.41	532.933	580.231	540.363	586.478	581.265	569.747	592.204	557.099	542.931	552.245	522.574
band427	461.604	481.094	505.686	520.439	506.908	562.981	509.157	575.975	570.629	552.56	566.55	506.72	552.019	587.564	520.019	560.083	533.453	535.083	540.578	522.239	587.368	529.858	579.496	579.328	514.232	620.019	550.784	544.395	553.633	528.64
band428	423.033	474.474	500.509	517.947	481.088	514.362	491.053	588.575	599.559	561.904	547.37	520.942	546.002	575.529	494.232	549.643	523.815	520.263	545.86	556.752	572.31	521.561	552.252	577.437	541.256	588.553	567.095	552.061	549.241	520.524
band429	451.237	507.177	470.97	502.28	509.481	561.244	518.943	546.45	576.897	576.344	555.926	536.591	552.145	532.794	519.025	560.994	527.468	541.781	550.385	518.814	564.258	537.566	568.759	554.689	521.495	526.563	536.751	537.37	539.914	528.13
band430	445.432	454.986	463.867	517.633	486.372	538.513	524.367	557.337	594.562	532.628	572.441	525.243	557.838	563.263	504.096	561.006	517.684	518.69	538.121	532.528	526.514	524.114	569.211	541.921	563.327	546.136	537.224	552.485	539.755	520.863
band431	448.219	496.579	476.686	509.75	553.731	562.362	503.949	513.237	570.091	535.427	557.228	512.644	554.948	505.61	501.676	573.857	516.344	522.273	539.251	505.912	540.716	522.729	529.719	533.738	534.215	553.393	519.825	531.57	528.722	522.681
band432	427.142	482.662	510.098	538.913	468.226	536.519	506.451	628.15	566.459	541.225	555.737	529.243	566.227	561.511	506.752	553.643	504.403	542.235	553.815	541.71	556.546	543.247	578.781	550.391	535.643	521.49	546.05	548.723	542.996	527.465
band433	465.873	499.382	524.281	525.939	502.323	516.619	520.575	508.575	564.976	553.073	598.546	510.287	546.394	541.544	504.509	516.869	519.645	520.691	522.397	528.083	557.779	481.615	548.53	545.914	568.131	558.951	536.999	563.315	534.331	525.911
band434	473.359	518.651	510.284	573.883	499.515	546.794	512.951	540.25	586.371	519.936	569.485	524.197	590.855	549.41	504.773	548.454	539.351	529.674	534.904	548.033	558.236	507.124	545.47	561.987	546.461	510.228	555.01	558.759	539.858	535.887
band435	431.221	490.626	477.391	540.792	517.372	547.775	479.834	533.237	589.797	562.307	574.961	554.461	565.08	538.072	505.066	562.191	508.995	535.041	568.687	538.264	565.164	543.773	571.43	582.255	553.515	562.675	560.259	556.612	550.133	528.066
band436	447.549	470.878	496.284	498.648	531.098	518	525.699	591.587	615.782	491.468	555.028	543.281	528.742	579.711	525.257	527.12	551.574	527.003	534.429	527.67	562.239	542.276	547.874	574.119	546.532	587.063	550.895	541.349	548.341	524.157
band437	444.56	519.701	521.438	508.367	535.312	557.25	511.741	623.288	609.071	571.032	577.734	552.648	565.671	568.509	536.013	547.757	531.977	525.108	539.327	531.149	561.795	538.828	554.57	553.215	577.273	562.607	542.182	554.442	548.317	545.986
band438	455.979	539.479	513.417	511.208	517.15	525.731	536.25	535.388	604.344	560.986	578.419	514.731	607.541	579.579	520.198	552.437	526.458	542.658	557.492	525.747	573.432	553.821	590.681	562.026	595.242	557.515	543.887	552.083	555.551	538.509
band439	451.151	461.249	508.568	506.992	536.03	517.406	499.234	554.65	601.326	531.752	549.857	531.697	599.552	621.36	513.097	547.466	529.172	556.266	552.367	543.871	561.063	533.139	596.493	588.364	549.192	582.859	566.118	546.864	559.179	526.882
band440	470.804	491.526	496.604	500.17	506.793	487.225	564.852	558.975	634.885	590.454	564.199	580.164	593.665	583.121	524.173	572.56	523.563	551.931	540.641	550.932	536.908	557.346	514.619	552.497	520.121	544.32	551.714	557.565	545.467	541.563

## Sheet: Sheet2
band	1	2	3	4	5	6	7	8	9	10	11	12	13	14	15	16	17	18	19	20	21	22	23	24	25	26	27	28	29	30
band1	564.754	587.511	613.947	484.146	537.86	594.545	491.661	574.846	549	552.957	596.676	509.66	581.227	557.027	582.046	596.707	617.947	515.477	582.241	548.28	662.326	587.688	585.481	674.663	569.951	608.834	647.647	509.548	622.411	627.984
band2	665.76	622.438	598.294	478.288	605.172	550.504	668.214	566.438	521.907	549.816	628.119	551.35	469.42	616.887	642.633	568.054	614.486	506.684	592.083	549.358	546.184	738.08	595.964	614.712	601.621	640.776	619.284	525.741	573.027	711.683
band3	604.304	603.175	559.846	575.743	532.3	505.195	527.077	545.876	562.125	588.27	609.175	531.025	604.048	557.459	609.231	634.424	613.17	561.201	526.657	540.025	533.631	598.528	600.479	527.2	560.74	604.479	619.583	592.141	608.768	572.635
band4	577.474	682.93	580.309	535.898	580.029	618.894	561.851	472.449	552.516	580.106	577.77	452.485	465.425	601.784	659.538	583.793	582.044	541.649	469.241	539.585	570.73	621.492	534.983	558.438	554.236	626.239	525.896	472.733	618.272	604.857
band5	654.404	620.579	550.286	436.836	511.435	618.602	523.28	603.854	523.7	574.645	607.073	517.215	522.599	544.153	576.307	637.011	605.722	473.54	512.88	526.537	556.191	653.543	585.178	533.104	553.453	595.483	529.151	525.6	572.192	528.238
band6	594.696	562.232	549.129	433.677	478.772	531.935	477.643	559.839	477.883	599.617	575.795	470.36	532.198	506.423	607.413	524.098	547.05	536.351	572.306	495.449	703.184	607.156	563.521	541.033	499.904	597.811	598.421	515.83	514.679	475.429
band7	510.965	563.827	514.744	494.664	533.767	507.374	518.583	505.981	468.204	598.071	548.008	428.18	486.304	569.932	571.734	516.109	505.366	481.925	516.898	459.434	481.475	589.352	495.313	527.817	506.977	599.938	551.5	560.956	556.268	599.683
band8	566.327	578.761	492.576	487.628	482.436	532.626	474.298	534.303	519.19	538.163	558.672	453.355	509.614	462.099	561.524	470.891	542.301	489.299	462.38	463.805	584.851	570.352	494.505	463.6	502.089	597.699	533.144	511.97	528.696	546
band9	588.105	527.471	528.502	436.221	463.122	524.878	471.851	536.266	509.21	520.546	576.562	467.31	453.048	458.991	576.272	481.13	551.491	445.575	539.407	477.354	574.362	555.834	504.299	510.558	464.354	566.853	546.615	491.785	586.933	542.857
band10	508.971	539.709	525.395	396.084	460.179	530.52	508.881	519.011	451.122	431.652	552.969	441.49	483.251	429.432	577.272	535.674	519.853	409.69	515.907	451.162	530.305	518.362	493.118	457.863	457.788	561.529	509.752	525.778	557.08	494.619
band11	535.211	535.239	480.632	389.429	441.421	443.659	489.577	498.075	431.854	480.241	525.242	405.92	481.068	478.387	569.603	417.413	478.581	386.489	482.62	451.877	527.184	501.005	461.066	521.954	469.311	510.216	500.554	442.926	538.554	521.952
band12	545.111	486.866	463.7	425.288	462.08	469.35	419.446	502.041	456.901	441.794	560.259	397.575	425.986	437.559	545.913	454.38	501.248	361.874	439.509	447.655	462.411	552.337	467.874	443.979	465.829	556.533	516.881	443.563	532.973	506.651
band13	519.404	525.007	482.013	383.571	408.743	471.398	498.869	476.764	425.773	520.716	550.351	409.75	405.71	452.901	569.019	474.087	522.067	418.282	453.593	417.75	468.752	515.477	466.031	468.596	450.15	532.633	522.698	403.081	528.433	539.333
band14	532.93	511.72	455.05	367.407	443.8	483.528	444.143	492.483	412.035	452.73	551.768	372.07	444.889	412.243	552.149	479.641	474.402	375.58	401.75	410.247	488.993	526.598	493.166	433	445.343	499.564	490.353	503.015	504.397	540.778
band15	523.345	509.775	433.641	355.58	414.925	485.244	443.917	488.288	438.166	497.858	551.336	409.075	381.585	430.23	528.144	520.957	491.547	371.414	428.009	414.337	481.872	487.106	474.294	447.3	459.853	532.031	498.342	422.985	493.567	488.73
band16	515.07	541.732	429.74	355.588	401.919	463.22	413.167	471.176	409.542	488.957	527.43	428.53	434.841	407.581	535.807	410.239	484.695	420.483	477.269	407.535	489.986	528.025	465.758	425.637	426.682	520.695	488	436.156	496.656	458.857
band17	500.573	519.314	446.702	390.394	393.028	467.813	417.327	492.708	428.178	476.766	505.2	416.67	423.681	413.532	562.269	434.326	449.909	398.397	461.519	377.59	432.021	511.176	436.789	409.808	410.551	466.919	462.993	422.363	504.054	470.54
band18	472.07	511.902	442.973	369.199	398.626	470.146	393.655	472.105	425.411	481.645	539.514	380.48	418.667	387	557.182	436.163	477.813	382.017	445.565	395.587	478.078	535.136	447.344	444.354	423.978	484.158	474.457	429.2	508.915	533.587
band19	511.994	520.695	445.91	356.305	402.312	458.472	421.399	459.521	408.382	482.667	531.833	377.05	396.575	408.122	518.193	442.087	492.368	350.586	417.463	407.822	451	522.518	451.313	444.663	423.276	486.737	507.694	395.17	505.455	480.111
band20	498.953	507.221	451.607	362.527	400.831	447.098	377.714	476.446	404.799	477.284	555.868	397.47	412.599	410.459	534.16	436.63	476.164	353.161	445.407	393.167	451.567	536.467	449.566	436.029	435.859	474.124	490.683	441.252	511.442	455.397
band21	508.661	506.989	451.072	355.934	397.818	480.447	416.101	475.184	404.79	438.624	534.225	391.89	392.145	418.802	515.136	453.511	466.143	337.126	443.806	390.449	451.525	515.985	445.562	436.392	414.255	491.907	473.579	403.8	511.156	510.111
band22	485.778	517.862	440.137	365.044	391.838	473.463	392.095	457.333	403.618	452.071	527.695	376.12	398.768	398	543.606	425.652	479.255	370.414	413.426	395.11	448.454	519.523	437.488	422.217	423.969	457.954	477.043	452.926	497.371	501.667
band23	500.503	498.45	436.787	336.549	388.715	484.179	396.214	485.715	407.388	462.121	530.157	391.875	401.942	403.559	529.582	459.641	458.547	356.741	444.583	389.488	441.468	505.261	448.118	428.933	420.783	476.027	479.586	410.526	472.75	497.19
band24	494.76	516.907	440.337	343.885	394.806	454.569	424.923	474.933	396.933	485.376	531.772	376.675	386.986	397.329	521.337	438.033	458.282	360.172	423.519	381.142	411.078	517.045	427.427	408.908	415.189	484.332	475.169	366.17	481.196	468.635
band25	500.643	502.552	436.237	343.274	380.295	423.154	406.28	456.232	397.254	475.865	520.501	390.92	388.647	393.477	539.897	426.663	449.556	359.632	436.037	377.718	434.433	498.447	437.623	418.913	407.503	483.386	475.004	427.689	496.259	519.794
band26	481.942	502.027	422.447	336.164	385.461	456.496	398.244	465.049	404.638	462.645	535.497	382.1	372.85	388.689	525.905	408.12	471.646	371.201	428.741	382.088	429.667	483.402	439.737	409.396	424.557	478.614	467.201	410.437	477.991	446.333
band27	511.439	496.716	427.571	340.013	383.552	433.22	383.655	473.064	399.621	430.305	526.38	368.625	386.498	390.437	527.576	442.88	456.149	353.828	418.509	378.494	437.241	483.709	438.509	412.562	410.925	459.834	467.525	386.467	475.576	500.857
band28	502.661	499.311	433.174	334.296	382.934	424.854	411.685	470.959	395.216	460.837	511.63	382.88	376.372	398.036	533.856	433.391	465.126	360.167	438.028	373.843	437.078	492.482	445.007	425.929	405.512	451.444	467.45	401	476.647	494.159
band29	471.632	496.425	429.194	323.925	375.491	444.618	394.107	474.712	396.446	455.326	521.591	374.33	385.256	382.599	526.66	453.696	473.783	360.908	417.713	380.82	418.879	505.98	444.803	417.458	411.11	472.521	468.46	392.733	475.491	503.238
band30	467.035	500.145	425.338	352.858	375.831	421.618	388.185	467.854	388.598	454.113	518.111	388.16	383.449	401.068	542.101	415.37	456.029	357.672	416.972	372.503	427.624	504.94	431	416.675	403.302	453.969	479.853	412.348	494.5	457.254
band31	480.006	499.23	429.041	315.81	369.934	421.081	385.351	471.169	396.95	453.106	511.33	381.33	378	396.009	517.796	439.413	459.615	351.224	418.435	367.547	409.277	490.146	438.4	399.783	395.453	458.78	463.108	408.326	468.312	439.444
band32	473.064	482.993	423.973	333.602	361.219	433.187	384.78	466.723	386.105	447.142	501.344	385.235	379.889	374.221	516.726	417.076	456.204	352.287	411.25	366.925	420.518	488.839	434.851	403.833	395.534	455.39	462.763	394.111	478.237	494.857
band33	488.842	485.159	413.525	325.142	374.292	427.919	370.798	475.292	396.872	449.468	503.305	374.61	379.072	386.392	525.554	432.891	447.775	338.19	410.361	362.859	427.582	506.764	424.519	399.042	394.739	461.49	465.691	391.593	454.429	448.524
band34	484.327	493.207	426.149	315.558	356.823	438.61	388.78	459.693	392.023	455.014	511.551	384.135	365.498	389.482	526.962	424.022	445.21	334.345	405.593	361.309	421.163	478.879	433.355	398.829	393.715	452.699	455.155	403.133	441.295	489.365
band35	484.298	485.254	412.469	319.673	368.336	446.528	395.81	465.461	381.974	453.248	505.311	377.06	367.077	361.919	525.829	418.543	456.135	349.713	398.204	368.389	403.426	504.859	427.844	393.954	393.487	453.32	461.543	402.281	449.018	473.524
band36	469.93	474.184	410.197	327.133	363.726	452.618	358.125	459.401	387.746	437.305	503.764	384.155	393.923	386.486	515.348	388.761	446.497	326.552	392.574	365.059	416.404	488.623	433.13	396.683	392.271	451.463	468.022	395.607	459.134	466.032
band37	460.117	497.389	426.976	326.792	363.748	431.675	396.179	459.876	388.035	453.369	508.77	372.755	368.633	378.095	527.125	439.326	443.341	351.506	412.787	360.713	436.894	494.739	437.353	399.496	390.005	462.413	450.737	409.57	474.612	450.635
band38	467.462	482.861	416.815	302.876	356.69	421.553	371.327	457.536	382.647	431.426	507.246	364.86	360.304	377.716	511.106	384.946	446.941	314.075	404	362.008	428.837	474.302	424.832	403.788	393.498	441.382	459.014	381.037	459.183	489.429
band39	466.158	483.834	406.743	320.049	354.072	416.504	370.667	449.809	387.379	456.376	499.816	372.07	375.696	371.739	528.94	403.207	433.79	344.115	390.769	352.401	414.957	480.005	419.995	385.017	394.534	440.104	449.058	411.274	461.152	452.825
band40	462.509	476.614	410.731	313.177	352.877	409.821	375.964	455.757	384.044	448.844	500.992	364.96	371.657	380.829	529.092	413.804	442.88	328.121	394.028	357.15	437.511	483.93	415.365	394.275	390.767	431.533	459.5	401.948	459.241	462.873
band41	464.117	471.359	408.447	303.792	350.508	407.935	386.202	452.622	375.904	425.191	508.543	370.925	369.329	360.275	523.171	400.63	434.562	332.592	412.722	350.732	433.05	488.608	425.346	393.779	383.449	439.039	438.86	396.193	460.473	456.095
band42	464.971	471.852	412.894	310.066	344.449	420.114	367.679	448.951	383.23	444.816	502.758	365.85	358.28	369.491	510.467	402.185	445.128	320.937	401.139	352.341	408.035	464.764	418.469	389.383	387.756	446.409	458.608	387.059	472.107	453.508
band43	465.053	483.25	409.844	305.372	345.09	420.862	371.226	458.723	381.032	444.39	497.349	364.555	362.005	372.892	517.514	406	436.56	335.764	401.213	348.561	434.645	476.256	413.789	381.188	380.407	439.506	448.018	389.889	446.201	462.397
band44	469.544	478.027	415.073	305.69	340.999	418.496	379.625	456.131	381.09	425.447	500.67	363.66	355.894	353.266	507.755	416.38	439.288	324.448	398.194	345.329	419.447	470.256	419.322	390.25	386.323	450.409	457.306	377.681	447.179	455.841
band45	454.871	475.632	401.447	297.686	338.566	414.285	366.042	454.846	382.504	438.411	495.683	370.055	367.068	366.086	515.921	396.739	433.857	319.305	377.852	343.578	426.028	472.965	427.981	376.212	375.856	444.436	441.363	397.304	460.772	457.905
band46	447.947	475.65	410.231	289.726	344.612	409.033	371.887	447.835	373.134	422.333	499.956	370.06	351.841	363.676	517.965	398.326	439.067	322.236	393.417	347.444	410.319	485.548	420.443	378.746	381.259	432.479	445.993	364.919	462.799	456.317
band47	463.743	470.816	405.503	293.009	338.362	409.61	366.339	445.861	376.23	423.057	496.046	369.805	353.256	354.577	515.011	397.065	433.49	307.615	392.944	336.611	405.652	471.357	410.239	383.312	382.152	426.506	447.939	375.83	445.138	453.683
band48	473.076	471.871	404.024	294.686	338.189	412.569	362.125	451.966	376.37	442.73	497.34	371.775	362.609	358.063	518.53	400.315	438.667	330.345	398.796	339.523	418.199	472.191	420.327	382.554	374.268	439.552	448.942	372.03	449.366	454.508
band49	468.626	469.468	404.598	289.385	334.727	400.228	363.054	453.67	380.178	418.355	495.714	361.75	356.705	349.473	518.899	402	434.823	317.655	384.917	339.244	427.986	477.02	416.121	375.538	368.453	431.467	445.176	371.904	451.656	446.683
band50	466.105	468.609	400.925	297.181	336.679	408.724	349.577	450.06	380.997	423.667	490.85	363.295	353.986	351.437	514.266	397.967	431.798	313.379	395.352	333.815	418.213	478.141	416.209	369.983	372.069	448.637	440.709	374.785	449.397	452.746
band51	445.48	470.764	402.07	294.478	330.837	406.407	360.911	446.831	372.067	424.851	499.309	354.5	351.043	350.878	508.791	407.696	429.09	322.92	390.037	336.23	414.865	465.704	417.95	369.425	375.178	428.625	442.014	387.778	460.737	438.587
band52	464.023	469.43	406.794	297.611	335.428	403.87	362.72	446.536	380.099	427.872	497.157	366.185	356.908	350.068	510.769	398.859	439.335	319.08	384.361	335.212	418.496	463.915	425.36	379.146	370.987	429.834	451.763	382.548	447.701	444.032
band53	453.111	472.993	406.331	291.305	332.081	403.48	353.089	451.873	373.178	432.248	494.779	362.85	354.159	347.671	518.44	389.174	436.67	308.77	379.583	340.209	417.426	472.583	419.424	372.087	369.037	437.502	448.953	381.889	451.634	447.587
band54	458.743	469.07	403.691	288.173	325.663	399.642	343.929	445.348	370.481	416.965	494.234	358.63	352.734	359.82	508.207	379.196	429.503	316.845	391.574	331.005	406.454	468.241	416.571	368.633	369.828	443.181	444.777	376.97	441.196	458.968
band55	461.731	465.229	405.238	293.23	327.969	396.447	352.018	451.449	374.936	422.014	490.628	364.275	342.729	348.221	510.603	404.946	435.166	312.885	395.398	333.57	408.106	466.352	415.078	375.113	369.386	433.201	452.698	372.326	445.393	453.746
band56	461.485	471.988	400.979	284.912	328.497	394.561	356.732	453.232	380.738	430.809	493.284	358.995	343.551	353.131	515.984	400.739	436.47	310.161	392.037	329.629	412.546	479.467	420.346	370.546	373.362	429.977	446.644	389.17	446.723	451.444
band57	452.123	470.127	401.006	293.062	335.779	399.813	358.839	448.925	371.977	432.355	493.772	361.825	342.242	353.505	513.329	395.239	433.227	313.718	390.731	331.857	405.291	462.879	419.597	363.767	367.791	435.301	448.91	366.348	441.567	440.571
band58	453.959	464.677	403.397	280.283	329.553	401.439	352.72	448.61	376.58	417.511	490.791	359.39	349.396	345.248	507.715	393.413	434.187	307.741	394.5	327.395	406.057	467.231	413.867	377.808	366.25	431.483	453.385	373.578	449.286	436.349
band59	459.269	467.404	398.964	280.757	330.061	404.065	353.613	452.416	368.219	421.766	487.969	366.45	353.478	348.788	509.584	381.272	429.505	308.385	396.556	327.855	403.745	461.246	413.872	370.571	366.841	434.305	441.058	367.837	444.112	436.365
band60	451.544	464.825	400.134	289.92	325.446	397.146	351.518	442.64	367.729	420.426	489.136	362.525	348.681	343.131	507.717	387.63	429.396	310.943	379.75	331.581	417.234	459.94	420.009	366.475	366.91	435.456	435.335	376.956	440.496	450.349
band61	448.509	457.036	399.351	278.071	324.125	393.772	344.006	451.918	368.764	411.95	489.342	357.78	343.005	336.257	500.758	395.315	427.45	302.069	384.074	329.373	406.362	460.719	418.441	364.646	365.348	434.869	443.482	372.97	440.062	445.841
band62	447.503	460.964	398.26	273.845	325.78	398.732	349.298	446.139	370.571	421.199	485.084	365.11	349.377	347.658	502.978	383.38	431.451	306.431	383.731	325.075	409.333	464.276	413.512	370.983	362.224	431.892	438.432	370.963	436.799	440.063
band63	443.655	460.636	398.808	284.133	319.792	398.927	348.679	445.356	373.539	424.851	480.102	357.085	343.232	341.946	504.34	385.207	427.067	306.029	386.241	323.893	396.433	459.553	413.313	367.704	360.331	426.714	435.094	368.689	435.616	421.175
band64	445.982	460.554	396.602	278.938	315.939	393.171	336.786	443.494	369.633	414.184	484.762	357.605	350.42	345.775	505.329	380.859	427.248	301.983	382.287	327.984	402.865	461.065	416.815	361.517	363.985	427.359	444.058	374.178	436.777	422.032
band65	447.591	457.168	396.417	273.615	318.543	390.154	341.976	444.723	370.81	417.326	481.023	362.925	348.116	343.32	499.326	374.978	423.924	300.356	383.102	320.798	399.433	450.065	410.78	362.796	362.271	427.915	432.18	363.126	432.821	430.556
band66	441.637	453.298	397.536	272.549	321.878	391	340.756	441.109	373.437	416.206	479.395	357.935	338.145	339.374	504.717	387.652	432.036	305.19	388.333	324.636	407.199	456.352	403.512	364.554	363.382	423.375	429.745	368.267	438.938	422.365
band67	449.971	451.366	393.087	277.031	319.722	399.081	340.298	442.277	371.548	411.908	479.004	359.575	341.498	338.59	502.277	379.652	422.194	303.144	376.074	320.956	402.369	457.899	413.777	356.621	355.205	426.699	436.151	360.178	435.795	417.778
band68	437.93	454.77	396.942	279.805	320.26	389.098	344.387	434.76	364.813	412.411	481.497	354.33	340.821	338.072	498.791	388.207	425.973	296.782	375.046	324.661	402.184	451.025	411.713	362.908	359.776	421.903	433.209	364.363	433.79	429.524
band69	439.52	453.032	394.326	278.434	317.843	393.74	336.565	431.798	366.761	413.496	475.971	355.855	336.077	343.23	501.788	383.098	425.556	302.759	378.889	321.56	407.61	450.91	406.043	360.917	357.226	425.081	435.759	354.452	434.54	427.683
band70	444.865	460.971	393.523	271.084	321.065	390.13	344.417	435.184	369.554	410.879	479.841	357.44	342.043	342.82	502.128	376.239	421.695	296.851	374.602	321.732	399.603	454.221	410.377	361.379	354.234	423.776	431.137	369.193	428.201	420.222
band71	443.725	460.734	394.871	273.336	318.444	391.789	340.089	433.326	361.434	418.064	480.823	353.885	343.126	345.059	500.25	379.978	424.253	302.69	378.824	324.608	403.028	452.92	409.128	355.283	362.094	414.938	435.921	368.141	438.415	416.73
band72	434.749	456.343	395.297	273.531	314.105	387.325	332.321	435.663	367.805	418.624	476.322	358.445	345.203	337.743	500.87	384.761	423.99	303.632	374.083	319.119	399.511	454.523	409.815	362.629	354.885	427.857	428.101	357.385	427.473	445.984
band73	445.129	452.82	392.815	280.341	312.539	398.089	326.03	434.266	366.542	412.468	475.939	356.535	338.362	337.676	497.587	375.63	424.493	298.287	371.898	318.814	397.17	448.492	408.64	349.7	356.058	415.853	434.327	356.333	428.804	420.492
band74	436.749	451.975	390.654	266.845	310.649	379.211	346.72	428.674	363.286	411.61	477.313	350.255	335.024	339.851	499.834	377.38	419.371	299.362	376.75	318.234	396.128	447.568	405.047	350.975	352.747	416.131	428.147	356.081	436.812	410.365
band75	432.632	452.468	390.389	272.425	312.547	387.138	336.22	432.431	361.91	414.993	477.559	353.175	337.551	331.748	495.489	379.293	420.152	297.557	372.463	320.423	402.34	446.322	408.986	354.962	354.801	425.363	425.795	355.422	432.152	419.857
band76	436.251	452.137	389.624	269.973	313.814	377.203	329.97	434.251	365.688	403.957	477.288	351.955	334.696	334.32	497.584	368.935	418.41	296.011	385.657	316.452	395.972	443.94	404.355	354.712	354.196	418.077	421.813	358.252	431.661	411.952
band77	437.684	445.495	390.135	270.938	315.215	386.382	337.988	424.607	363.825	406.546	477.658	353.38	335.908	333.117	495.16	377.065	418.701	297.063	371.398	317.283	402.22	447.683	407.329	351.933	350.184	420.672	424.59	358.822	429.384	416.762
band78	430.655	452.064	390.634	272.77	311.446	373.805	339.792	422.131	359.84	409.22	474.395	352.66	335.686	336.586	492.698	371.576	419.802	297.914	367.074	313.937	394.78	447.492	401.682	352.421	350.34	411.587	425.996	349.881	429.098	425.206
band79	435.035	449.771	392.518	272.199	314.021	378.13	337.018	430.861	363.076	399.652	476.33	348.005	334.976	333.081	497.84	372.728	420.316	292.621	369.444	314.016	390.979	449.472	406.308	351.683	349.451	415.834	428.378	352.289	424.893	420.762
band80	434.532	450.107	386.893	273.159	310.877	380.195	329.637	427.76	358.726	404.468	474.942	345.255	338.29	334.014	494.951	366.359	414.762	292.937	365.278	312.217	390.617	444.553	404.642	352.333	350.053	415.849	425.647	351.4	422.054	415.413
band81	434.544	449.205	387.047	265.951	309.145	381.455	330.458	426.7	359.055	399.993	474.035	345.935	334.841	340.811	497.329	361.891	414.678	287.161	373.333	314.267	396.277	447.965	406.557	349.517	349.85	421.143	423.45	351.852	427.893	413.46
band82	433.152	447.645	385.994	274.367	309.153	377.87	326.256	430.352	360.953	406.986	474.363	350.79	337.019	331.338	490.538	364.707	414.303	293.224	371.991	312.209	394.667	447.045	406.329	349.979	346.969	417.726	422.388	357.956	424.259	414.667
band83	435.029	449.466	385.931	264.274	311.824	376.398	326.512	426.15	362.227	404.234	472.578	349.33	332.155	330.216	496.304	371.696	418.331	289.586	370.056	310.762	390.723	450.754	403.922	344.087	344.867	416.32	421.644	348.926	426.067	420.984
band84	430.058	446.539	388.544	269.066	311.638	384.325	322.542	423.974	361.586	396.794	473.603	352.39	333.01	323.459	494.554	366.435	412.88	291.77	370.574	310.114	391.468	445.412	400.829	349.308	347.343	413.483	419.788	353.156	430.817	413.444
band85	428.906	446.418	383.793	264.341	309.03	380.39	323.286	425.655	359.309	400.007	470.764	347.245	330.14	331.392	498.582	369.511	414.779	294.431	370.324	308.506	392.255	442.653	403.476	346.008	347.582	413.571	419.795	345.985	419.237	415.143
band86	434.07	445.916	386.72	270.004	308.267	373.146	332.81	425.599	360.787	401.135	471.228	347.33	335.942	336.216	496.527	357.935	413.836	296.345	360.917	308.212	395.525	445.156	402.666	348.058	343.844	413.687	425.881	359.148	423.938	408.048
band87	434.14	447.868	385.891	268.695	308.131	374.967	328.167	427.333	359.087	400.128	468.954	351.755	327.483	329.802	492.617	369.337	412.486	291.569	364.185	306.951	382.617	445.281	404.009	342.375	342.871	410.988	419.932	349.889	421.982	404.19
band88	429.942	446.029	387.117	268.004	307.568	374.667	330.625	422.06	360.093	401.17	467.236	349.885	331.271	328.311	492.098	367.946	411.099	290.603	361.37	306.099	391.021	442.995	403.656	346.296	343.274	412.351	420.191	356.326	419.388	402.524
band89	433.287	444.084	387.3	268.456	302.079	374.667	329.554	425.925	358.601	397.589	464.303	347.865	329.193	326.275	492.957	363.37	411.11	288.385	365.13	306.028	390.823	436.688	403.007	343.892	338.384	411.239	417.835	355.985	416.826	409.921
band90	429.515	441.866	384.899	268.305	305.571	376.431	326.506	422.753	356.134	398.184	467.008	344.27	324.739	331.36	497.633	364.337	415.059	294.253	380.648	306.555	383.759	444.035	402.348	347.646	342.827	414.849	419.968	355.459	421.451	406.825
band91	431.977	440.788	382.363	261.058	303.696	372.472	323.685	420.397	353.286	393.284	463.365	349.24	333.58	326.631	491.207	364.413	410.891	278.305	365.38	304.179	392.319	432.663	399.929	347.675	340.295	412.749	415.14	352.563	419.5	404.413
band92	427.667	442.966	383.652	265.584	304.505	372.366	322.774	424.12	356.111	395.979	465.985	343.95	325.386	326.144	489.859	361.098	411.318	290.575	360.38	302.189	385.496	433.508	395.54	345.596	338.843	409.525	416.888	343.904	413.031	406.587
band93	423.936	439.407	380.529	264.354	304.49	368.203	320.845	421.772	358.181	389.652	468.317	342.325	326.372	328.315	489.959	359.554	409.45	286.759	365.398	304.245	386.844	439.337	397.327	337.258	339.247	411.842	420.299	344.689	415.585	397.365
band94	430.023	441.625	382.511	265.611	300.632	368.512	324.143	420.715	355.192	392.589	467.877	341.165	328.986	324.932	488.302	365.848	412.45	284.115	360.194	302.017	389.695	436.055	397.116	345.6	337.984	410.425	419.115	348.044	417.277	410.873
band95	429.158	436.421	382.219	264.451	306.037	375.171	325.226	416.569	356.717	392.418	465.47	346.73	325.285	327.752	493.652	363.793	409.112	287.259	358.194	300.122	382.092	436.869	399.268	340.892	337.499	411.772	415.709	344.222	418.138	397.238
band96	427.135	437.305	379.906	264.243	301.353	364.431	326.065	421.494	355.994	391.461	463.981	343.915	320.512	325.883	485.201	364.62	409.65	283.356	363.12	301.614	385.39	443.156	399.182	336.675	337.424	409.151	412.615	346.296	419.777	394.365
band97	420.708	438.545	379.006	267.199	300.391	365.61	324.994	417.356	353.945	390.936	462.969	344.545	326.415	326.626	487.582	354.065	408.834	282.914	362.046	300.083	382.213	435.864	398.595	342.325	336.397	406.73	414.964	341.511	418.268	409.651
band98	429.181	435.33	381.124	261.916	298.301	364.699	324.071	419.513	351.536	388.716	461.764	343.05	322.043	322.27	486.688	356.913	410.547	287.305	359.593	299.534	383.291	435.578	400.296	339.646	332.828	416.61	410.126	344.6	408.263	404.746
band99	424.094	440.325	379.685	263.602	298.649	363.195	315.071	412.693	352.577	392.61	464.829	341.995	320.952	324.838	485.832	355.63	407.457	280.184	356.306	298.309	375.745	435.97	395.142	341.017	331.72	407.699	412.147	340.222	414.817	404.651
band100	423.977	433.614	379.37	266.898	297.2	369.854	316.482	417.007	351.42	390.475	462.175	332.745	318.039	324.865	482.538	352.935	403.88	280.247	353.361	299.176	376.383	433.94	398.18	338.925	331.975	411.471	405.493	344.815	416.46	393.381
band101	418.766	435.941	376.925	263.575	303.02	361.496	321.476	417.884	354	388.312	464.092	339.785	319.575	322.887	486.641	361.587	409.17	285.678	355.963	302.064	373.809	432.568	398.45	337	334.735	408.942	416.072	338.133	413.964	397.286
band102	422.298	435.934	374.046	259.412	295.898	360.797	318.113	415.165	352.627	390.121	461.119	336.52	316.391	320.622	481.209	359.663	404.265	286.017	359	299.061	380.496	434.317	395.22	337.846	330.155	403.614	408.906	339.548	412.071	398.698
band103	424.725	434.371	377.549	259.827	298.455	361.187	321.232	413.783	350.799	388.667	462.451	337.615	316.676	325.482	486.946	363.315	405.83	283.908	354.37	297.088	377.773	429.146	395.336	340.95	331.076	406.263	410.633	333.933	408.433	389.778
band104	416.298	433.546	373.959	258.562	297.692	361.553	322.208	410.993	350.939	382.972	459.478	337.115	321.415	323.122	481.351	350.065	403.64	278.069	356.046	295.779	379.099	432.623	394.481	339.087	330.562	406.417	406.583	342.815	412.156	398.651
band105	418.573	433.88	375.647	256.527	295.709	366.195	315.786	412.517	348.91	382.291	455.518	332.32	315.821	323.793	481.579	350.554	402.307	277	353.944	294.942	370.972	428.221	392.431	333.758	329.568	403.332	407.04	333.83	409.049	393.587
band106	417.275	431.991	371.902	261.053	293.951	361.089	305.143	410.753	347.729	381.56	459.04	338.89	318.469	319.284	482.356	337.989	403.676	273.46	353.731	292.905	373.007	434.427	390.6	336.458	329.759	405.251	400.885	329.363	412.665	390.968
band107	426.462	432.984	374.004	257.956	291.159	357.228	312.583	409.974	348.592	382.191	456.543	339.04	318.203	324.523	486.071	347.163	404.31	278.925	348.472	293.154	371.312	432.432	392.995	335.363	327.144	403.942	407.234	331.881	408.603	395.063
band108	417.942	431.271	373.797	259.274	293.889	354.26	319.929	408.764	347.335	385.461	454.296	333.6	315.396	317.689	476.88	347.304	402.777	274.034	349.796	293.082	374.674	429.975	390.595	339.471	327.46	401.66	407.95	332.015	410.83	398.19
band109	418.187	427.857	369.85	257.673	291.956	359.228	310.262	410.086	345.571	378.071	454.372	335.905	316.469	321.518	481.562	351.957	400.528	275.529	344.444	292.725	372.901	426.231	389.751	334.483	324.917	405.68	400.46	337.178	407.353	394.048
band110	419.07	425.875	372.747	253.296	292.816	357.789	317.851	409.963	347.898	379.525	455.962	332.085	311.734	317.532	477.628	349.685	401.509	270.351	355.741	291.574	369.596	427.95	390.363	338.762	326.169	404.973	405.281	334.385	407.576	386.937
band111	423.135	428.934	369.712	251.956	288.476	356.626	313.113	408.906	344.058	380.922	454.044	335.625	316.082	322.104	477.736	351.935	401	275.759	350.398	289.701	373.603	423.302	391.846	336.717	322.101	402.201	406.871	337.007	405.692	392.429
band112	417.152	426.163	370.595	252.854	289.306	354.943	307.405	401.401	344.458	384.22	454.95	331.955	310.507	318.108	479.095	349.446	400.114	273.885	338.38	289.907	371.021	427.03	388.822	329.321	322.528	396.552	403.536	333.022	405.661	392.127
band113	411.041	427.416	369.634	252.301	289.384	354.463	315.054	401.588	345.586	372.943	453.551	332.12	309.691	315.302	478.535	348.413	395.867	268.897	347.13	287.706	372.241	425.427	386.166	331.554	323.076	401.421	398.151	332.133	404.509	386.873
band114	414.427	424.238	368.435	255.677	288.632	350.423	314.167	405.82	345.058	379.943	449.322	328.955	307.082	314.5	474.408	343.446	399.023	268.649	342.759	286.901	369.348	423.387	386.796	335.017	322.057	400.668	401.673	329.807	398.862	385.635
band115	414.731	422.682	366.414	249.969	287.557	354.707	306.905	403.337	340.277	375.489	448.048	333.4	311.135	317.063	474.22	347.641	397.032	270.299	340.389	286.588	365.894	421.955	387.637	328.579	320.632	398.228	399.734	328.711	399.491	385
band116	412.041	422.259	366.223	250.832	286.476	349.39	306.095	404.936	340.335	374	449.138	328.42	308.266	313.099	474.255	343.326	396.73	268.351	342.361	286.194	372.121	419.417	387.339	331.442	320.441	402.093	401.511	328.104	403.616	391.492
band117	414.678	422.732	366.718	250.469	284.895	356.293	313.321	404.18	339.662	373.284	448.094	327.555	312.87	312.856	472.234	338.62	394.701	272.374	337.491	284.698	368.191	417.447	385.218	331.55	318.632	397.309	392.392	328.244	400.714	385.27
band118	413.889	423.086	366.972	250.584	285.988	348.984	306.708	404.386	336.49	370.326	447.996	331.435	307.633	315.113	474.459	345.793	397.61	270.529	340.352	286.73	368.56	422.221	383.675	330.242	321.542	398.336	397.543	329.578	403.911	388.476
band119	410.047	419.03	365.112	250.146	279.958	352.065	305.869	405.727	342.397	374.043	446.081	329.69	307.425	310.829	469.899	340.978	393.703	268.557	343.037	284.711	368.496	414.397	381.509	329.408	317.633	397.764	396.673	326.793	397.679	390.413
band120	419.854	419.27	368.15	249.774	281.344	348.447	309.435	403.94	343.729	371.794	449.505	333.29	307.923	313.252	473.916	348.739	398.71	266.569	343.917	285.561	375.773	414.095	386.211	334.733	318.088	402.151	400.374	328.711	406.25	389.762
band121	421.415	419.441	368.535	253.097	281.199	353.228	306.732	409.884	339.694	369.333	450.236	332.985	310.464	313.941	468.693	336.826	396.783	269.937	345.898	284.75	374.872	417.266	387.346	335.796	316.983	404.61	400.424	323.074	400.71	385.683
band122	418.14	420.916	368.974	245.668	278.978	354.886	310.161	415.783	343.536	372.695	453.326	327.285	313.063	313.604	471.663	340.359	397.981	271.431	345.981	285.016	372.064	413.176	389.344	332.754	320.121	408.189	395.86	326.333	403.777	386.825
band123	420.257	419.52	370.425	242.947	280.174	347.667	311.042	409.221	341.429	381.177	455.622	330.215	315.517	313.788	473.364	355.402	400.539	271.086	348.528	287.355	376.291	415.648	390.874	336.575	321.289	406.838	401.662	332.111	412.031	395.429
band124	425.298	422.229	370.756	244.615	280.719	356.163	308.929	413.307	342.948	377	455.132	333.92	314.923	310.491	475.364	343.522	401.926	267.632	342.25	287.179	375.262	416.563	392.173	338.829	321.793	411.907	403.079	333.911	407.522	392.905
band125	424.977	426.427	372.697	249.898	281.35	354.715	316.256	411.738	345.983	370.078	452.835	337.165	315.449	312.626	474.679	347.674	403.667	264.661	348.574	287.875	386.525	415.774	394.474	337.113	321.581	410.008	404.568	335.526	409.567	394.73
band126	423.345	425.061	373.06	248.416	282.043	357.52	313.03	417.363	346.688	378.638	460.649	334.515	318.879	316.329	474.804	352.087	406.522	266.029	352.454	289.942	383.553	421.779	398.308	342.521	324.177	415	406.396	338.978	411.594	396.714
band127	428.123	431.086	373.343	248.518	285.743	364.488	309.048	411.603	348.95	378.312	460.585	336.44	321.275	321.005	481.636	346.685	405.88	271.144	354.833	290.036	383.922	420.583	396.642	340.929	325.327	415.201	405.788	336.556	418.393	394.016
band128	432.515	432.221	377.014	243.111	282.159	365.992	317.131	422.303	352.493	386.184	466.401	340	323.787	321.635	484.022	349.457	408.2	274.862	352.815	293.318	386.95	423.477	397.59	343.167	329.047	413.324	410.806	338.148	417.424	401.095
band129	434.099	437.914	379.455	249.394	285.981	367.602	317.298	423.356	354.076	387.064	470.194	340.18	321.425	321.351	489.905	355.87	412.909	275.948	352.648	293.714	387.759	428.462	400.64	342.542	331.521	420.622	414.835	335.022	419.893	407.365
band130	440.538	441.189	381.613	252.133	288.196	372.756	314.464	429.165	356.274	389.652	475.092	346.91	324.812	319.649	492.038	354.054	415.126	276.649	357.657	295.918	390.333	432.568	406.341	349.221	334.131	425.792	422.23	341.8	425.634	405.508
band131	441.012	443.514	386.176	256.027	290.227	378.488	323.357	430.708	358.359	393.965	477.541	349.105	326.449	327.833	499.861	356.348	421.941	283.167	357.463	300.906	393.773	439.844	408.038	349.363	336.116	429.266	424.662	341.489	430.897	412.317
band132	447.83	446.039	391.38	254.832	292.669	378.894	326.417	435.76	360.601	393.78	482.599	350.835	326.469	332.964	501.492	363.902	424.25	274.259	364.241	301.264	399.702	441.095	416.118	358.3	338.399	435.672	426.734	352.007	432.067	419.714
band133	451.216	452.284	394.887	258.637	294.257	380.911	329.696	440.94	369.417	404.475	486.566	354.57	339.855	333.018	506.889	369.772	428.362	286.149	369.269	305.918	401.369	443.492	420.341	358.837	340.751	441.691	429.45	348.985	439.826	421.651
band134	460.556	455.486	398.536	265.407	298.088	383.35	331.81	445.873	369.98	405.106	493.791	358.21	337.696	332.901	513.986	373.924	432.406	288.448	370.204	306.693	407.262	446.754	421.427	357.275	345.016	443.931	431.036	354.785	439.487	423.841
band135	461.515	456.871	401.61	264.628	300.704	390.325	335.345	446.06	372.047	410.433	497.843	358.435	341.053	337.649	515.986	376.63	435.472	293.586	375.194	308.692	412.922	454.457	425.05	365.071	347.652	447.247	437.18	361.911	445.625	424.54
band136	467.076	465.473	406.908	266.088	301.286	396.26	339.899	453.348	376.656	416.61	504.395	365.6	344.58	343.446	524.701	376.293	443.358	290.764	377.139	312.021	414.816	458.04	431.649	366.837	351.47	452.525	446.209	369.007	456.21	444.048
band137	476.737	472.445	413.816	265.323	304.984	397.423	350.131	456.225	382.612	411.099	507.891	368.475	347.444	345.077	526.057	385.772	448.716	297.385	382.083	314.797	420.809	463.99	432.597	377.517	357.657	459.548	449.18	363.926	458.067	450.381
band138	472.994	475.377	415.994	268.088	310.319	401.268	349.476	465.311	384.834	422.681	515.998	374.86	351.725	353.595	534.709	387.054	449.095	297.626	391.185	318.479	425.149	473.111	440.687	374.483	360.355	465.054	456.076	376.815	460.317	454.032
band139	485.45	480.37	422.116	273.084	312.042	400.203	347.208	472.948	393.163	426.809	526.134	375.675	355.111	356.869	543.079	395.587	458.225	302.943	389.056	323.389	430.27	474.085	446.005	377.158	364.318	468.259	459.903	378.393	469.478	451.81
band140	489.936	487.22	426.995	274.58	311.656	411.52	358.083	475.94	392.531	438.617	529.962	378.9	358.159	357.662	545.818	395.652	461.75	307.885	396.139	326.557	433.922	475.452	453.062	388.55	366.987	471.633	465.126	378.585	472.031	462.794
band141	491.205	490.654	430.02	276.522	317.256	413.089	365.292	475.637	396.19	428.879	532.841	383.005	362.87	358.365	553.984	407.902	465.992	309.718	401.352	326.848	435.879	485.146	453.358	387.446	367.529	477.483	468.198	380.044	475.594	468.921
band142	498.058	492.827	431.547	281.248	316.323	413.195	358.298	479.064	395.28	432.213	532.883	384.045	361.768	364.122	550.997	408.457	468.817	309.621	400.389	328.813	439.199	485.332	455	389.613	371.108	478.56	475.554	386.348	480.379	474.968
band143	498.608	497.005	435.722	280.137	319.071	419.943	363.75	483.049	404.108	437.525	541.497	387.44	364.705	364.527	556.677	412.098	471.215	310.672	404.213	329.747	440.404	489.296	461.829	393.046	372.124	488.614	472.169	386.252	475.688	475.048
band144	504.298	499.516	435.99	285.624	320.549	419.26	360.583	483.652	404.017	443.638	541.8	388.625	373.367	366.45	555.296	410.457	473.547	306.178	407.565	331.401	450.156	492.302	464.419	395.596	373.987	490.51	476.773	394.481	483.375	485.825
band145	505.257	501.289	441.106	284.381	320.837	420.512	363.494	486.614	406.373	452.078	544.129	389.105	371.396	369.928	561.454	412.457	474.931	310.184	409.944	333.453	449.688	491.915	465.031	400.692	376.93	490.506	479.853	393.444	485.308	474.587
band146	507.298	502.577	442.069	284.562	321.381	421.049	370.935	491.251	406.918	449.021	546.081	388.12	370.705	368.045	567.628	410.12	477.13	312.569	407.583	332.727	455.582	490.276	468.645	397.229	377.02	495.958	483.025	395.696	485.192	473.794
band147	507.38	507.434	443.9	286.035	327.184	424.488	370.804	489.925	408.364	454.177	549.123	388.855	372.676	376.063	566.799	415.478	480.568	311.052	410.519	336.227	451.957	504.427	469.59	394.121	377.322	497.815	478.745	396.963	490.781	488.81
band148	507.86	509.413	443.099	289.513	325.233	427.106	364.137	491.933	409.236	451.489	551.292	394.21	374.295	375.847	572.812	416.978	482.274	313.908	416.324	336.463	454.191	501.623	473.929	398.442	381.205	494.849	488.658	403.289	494.08	496.921
band149	515.579	512.364	449.242	287.699	327.623	426.488	371.946	502.94	413.892	451.05	556.386	395.99	371.498	373.41	580.62	415.076	483.648	315.339	418.954	338.511	455.887	508.402	473.865	408.042	383.757	505.054	486.104	405.385	493.504	492.27
band150	517.363	515.207	450.295	290.845	329.907	432.65	369.577	494.255	413.382	461.553	559.635	394.915	379.585	379.892	576.764	419.609	489.93	314.77	417.509	340.359	455.532	508.869	474.126	406.908	386.018	502.745	490.216	398.6	502.147	502.429
band151	514.456	517.864	452.393	290.889	333.25	428.642	373.988	498.94	415.111	463.248	565.119	399.25	375.942	382.036	579.959	418.152	489.417	320.69	414.815	341.278	450.617	511.533	477.858	408.075	386.001	504.27	492.827	399.904	499.219	500.429
band152	523.836	521.427	453.836	291.159	330.787	434.894	369.28	499.363	417.752	458.823	566.559	399.18	380.604	384.946	582.043	420.065	491.621	322.845	420.509	344.428	455.447	515.593	476.82	407.117	389.504	504.208	497.874	401.696	497.629	500.397
band153	524.31	522.7	455.53	295.774	334.749	436.862	377.923	499.816	415.656	464.213	567.896	400.855	381.092	383.275	589.568	430.109	491.865	320.253	423.287	342.746	459.95	516.92	479.059	411.608	389.346	509.695	496.169	404.074	502.188	504.413
band154	525.977	525.691	455.671	295.469	337.804	443.886	377.304	502.124	416.303	463.213	568.551	403.25	383.019	387.635	587.432	428.033	493.604	320.178	421.704	345.803	461.837	516.342	481.206	417.504	392.095	507.764	499.565	404.993	504.616	509.206
band155	529.497	526.232	460.21	295.695	339.567	435.203	376.964	507.221	420.009	470.078	566.925	399.715	383.739	388.108	587.872	426.293	493.065	328.782	423.741	345.961	468.326	524.698	481.768	418.683	393.251	512.093	500.428	417.941	504.616	501.476
band156	535.082	525.152	463.007	297.398	338.448	441.195	382.994	510.191	421.557	466.801	575.288	406.1	385.589	389.856	590.09	433.728	497.53	326.46	423.231	349.884	471.66	521.015	487.424	417.142	395.009	516.525	502.547	417.148	505.545	506.413
band157	532.327	528.825	462.75	300.305	341.84	441.146	383.542	510.94	421.904	472.404	574.248	409.525	389	390.095	593.905	437.054	503.385	329.19	423.167	349.152	468.922	527.462	489.69	417.871	395.746	519.579	507.867	414.452	511.058	513.857
band158	535.146	528.237	463.933	301.018	343.104	444.504	383.018	516.39	424.187	472.972	577.585	411.695	391.531	393.734	597.601	437.359	501.345	330.54	433.796	350.059	467.191	522.724	491.332	414	395.36	519.066	504.993	417.533	510.594	515.063
band159	537.725	534.179	465.567	296.965	341.878	440.382	385.494	514.086	423.128	474.255	578.979	409.2	394.386	391.518	595.375	439.88	501.731	328.92	431.731	352.118	470.44	524.523	489.052	421.767	397.613	522.386	502.266	422.363	515.545	524.302
band160	545.404	533.736	468.941	304.593	341.347	450.512	384.685	516.431	422.901	477.262	582.727	409.59	388.923	393.423	598.821	434.109	507.37	325.351	429.398	354.289	475.426	526.523	491.209	425.087	402.712	520.911	510.734	421.37	519.567	524.683
band161	539.895	538.195	470.064	297.173	342.282	447.431	383.244	514.071	425.539	472.759	578.614	412.2	392.333	395.149	601.467	436.707	505.324	330.241	436.685	353.38	469.504	525.698	491.884	425.792	399.569	525.405	504.392	421.756	514.652	520.238
band162	548.164	537.264	472.51	302.049	342.552	450.439	391.714	520.18	426.659	480.504	584.791	410.405	392.715	392.243	602.837	437.793	508.349	336.483	434.111	354.094	474.745	533.528	498.45	428.208	401.46	530.479	512.827	425.652	518.893	521.063
band163	545.854	536.698	476.167	307.155	344.882	451.081	392.905	524.891	426.781	482.603	590.096	415.91	396.99	390.991	602.484	439.283	511.874	333.339	435.722	358.148	471.567	535.563	498.199	431.025	405.641	533.344	513.986	425.504	516.643	521.905
band164	549.298	543.854	476.426	303.027	349.503	448.553	390.548	525.022	429.98	486.397	589.879	416.76	400.556	399.338	609.071	439.489	513.73	337.132	437.713	357.298	474.56	539.281	500.05	432.775	406.059	531.216	513.734	426.074	521.518	522.429
band165	549.398	543.702	479.271	301.739	348.424	454.488	389.792	524.449	428.163	483.284	590.491	415.225	396.3	400.671	608.668	449.413	514.255	335.431	443.528	358.89	478.319	538.337	502.448	433.196	406.199	537.938	514.079	429.393	526.362	528.937
band166	557.865	544.629	481.479	305.898	350.403	455.87	393.464	530.03	435.306	489.355	591.035	421.995	401.512	399.374	612.37	453.38	513.335	336.5	448.38	358.78	479.22	538.312	503.355	434.129	407.607	539.189	517.266	426.119	523.321	528.206
band167	556.509	548.261	481.348	307.381	350.197	457.447	393.149	527.524	435.347	488.66	595.303	416.52	400.048	405.658	613.117	450.196	517.899	336.966	445.759	360.171	483.071	539.819	503.055	435.271	410.177	536.849	525.849	430.496	522.321	535.921
band168	552.585	547.561	482.186	306.027	351.436	459.122	397.958	527.547	434.77	490.021	595.361	423.085	401.565	404.459	614.418	449.293	515.404	338.586	441.093	361.18	484.95	539.508	506.957	435.271	411.672	536.212	516.406	431.4	533.058	543.095
band169	553.45	550.918	482.654	305.739	349.83	457.967	394.685	529.61	434.851	490.518	595.09	420.315	399.942	407.748	612.128	451.543	519.754	340.431	442.157	362.37	485.539	539.09	503.839	431.767	410.394	544.313	522.586	427.348	526.661	539.063
band170	567.205	548.005	483.56	305.885	348.97	456.585	390.47	530.768	436.577	490.44	598.491	422.945	400.13	406.523	612.166	448.228	517.421	334.029	440.324	362.352	488.553	540.377	506.249	436.858	412.302	541.147	522.234	429.719	532.509	538.063
band171	556.339	552.112	486.411	306.465	349.876	463.268	395.012	536.052	435.149	488.043	602.152	421.11	395.836	407.189	611.674	448.446	519.495	336.471	447.991	362.828	481.596	542.678	506.528	439.188	412.52	540.853	527.022	431.393	530.701	549.571
band172	567.836	553.413	484.638	313.204	353.404	463.333	390.845	533.704	435.685	492.092	602.9	428.935	401.884	406.198	620.174	454.217	520.442	340.489	448	364.745	483.135	545.799	512.645	438.725	414.442	548.892	527.885	434.444	538.299	545.159
band173	566.287	555.416	487.128	308.181	353.949	462.22	399.143	538.61	440.554	491.262	603.562	422.865	405.372	410.392	624.628	455.728	522.149	340.121	450.639	364.193	483.128	550.452	510.912	445.788	415.687	548.873	529.54	440.859	532.67	537.873
band174	567.673	554.955	488.036	309.235	354.109	470.098	400.19	538.547	440.227	492.312	603.823	423.11	404.406	410.599	621.258	455.902	523.29	341.42	451.083	364.948	485.851	545.402	512.981	440.917	416.632	546.741	529.691	433.281	533.165	540.825
band175	569.304	554.641	487.891	310.226	355.957	467.65	400.137	537.697	440.924	496.674	604.67	424.94	404.647	409.964	622.291	455.293	521.813	337.454	447.815	366.123	485.277	551.925	513.626	446.467	419.211	550.649	526.245	436.844	537.674	545.349
band176	565.497	556.721	487.897	312.053	356.602	473.537	398.72	538.745	441.662	488.631	609.209	427.66	407.739	410.18	626.59	456.467	523.13	346.897	447.046	367.346	485.426	554.553	510.877	442.346	418.873	552.274	531.712	443.896	544.107	543.492
band177	565.55	558.163	488.514	312.23	355.992	468.228	396.101	537.738	437.746	496.745	608.495	422.585	401.304	406.788	619.326	456.315	524.535	345.374	445.009	365.814	487.73	551.905	512.737	443.117	415.007	551.803	533.615	435.763	534.973	549.556
band178	567.567	556.296	488.833	312.761	357.075	467.203	397.565	534.524	438.77	499.014	605.313	421.67	406.043	408.365	621.677	453.685	521.743	343.92	447.843	366.07	491.234	552.191	513.555	445.967	416.544	551.135	532.759	436.163	533.982	540.127
band179	568.673	556.111	488.256	314.757	354.432	466.203	400.262	534.397	437.904	493.773	604.906	420.985	404.981	416.122	623.66	455.891	521.28	336.989	443.87	365.416	484.333	555.08	511.998	445.454	419.064	551.05	531.263	441.444	538.661	544.016
band180	570.696	558.602	489.619	316.765	354.672	467.837	402.673	536.101	435.49	496.681	606.956	423.325	404.14	410.387	626.329	455.424	523.202	343.822	452.574	365.392	485.73	552.854	511.239	441.663	416.476	551.714	532.982	435.519	538.719	547.825
band181	568.152	557.184	491.566	311.912	359.413	471.016	399.244	537.157	439.003	499.397	609.747	424.785	408.783	414.207	626.462	458.109	528.088	342.534	451.083	368.342	489.206	552.658	511.592	448.104	420.904	549.448	535.583	446.874	544.031	549.429
band182	569.591	560.548	492.887	317.735	358.639	470.756	402.405	540.187	437.405	499.901	611.447	423.95	411.386	409.991	626.924	455.63	524.297	340.431	446.333	368.141	485.305	551.894	515.393	446.392	420.889	555.927	530.014	443.133	539.402	554.079
band183	567.409	559.791	493.557	320.097	360.209	476.358	400.619	537.895	440.621	496.05	614.28	423.27	404.676	415.396	625.416	462.696	525.366	346.017	454.509	369.729	484.298	557.97	513.509	448.575	420.499	557.544	535.745	436.756	545.076	545.032
band184	578.205	563.752	493.959	317.748	359.72	473.285	401.262	538.787	439.449	501.177	616.056	430.32	404.715	414.324	627.296	464.989	525.859	348.787	456.324	370.185	483.383	555.327	514.77	452.004	419.034	558.421	535.36	446.852	540.286	549.492
band185	574.421	560.696	497.164	316.119	361.26	471.894	408.054	543.622	442.131	499.028	616.789	429.38	407.643	414.662	630.364	461.293	529.065	348.299	457.778	372.176	490.851	559.663	518.192	452.958	424.64	559.166	537.694	440.519	542.79	546.937
band186	573.17	563.021	497.873	316.867	361.446	472.195	410.357	540.124	442.953	507.27	617.639	429.295	410.691	417.216	629.519	469.978	526.985	347.667	460.806	372.634	499.695	561.709	519.09	452.304	424.352	559.606	536.442	445.37	542.875	553.079
band187	579.316	560.03	499.688	320.765	363.998	472.854	401.976	548.768	443.886	503.809	620.547	427.125	407.29	419.401	634.609	468.413	528.916	346.931	457.685	372.704	490.064	563.779	521.308	456.621	425.644	562	541.302	447.259	549.839	554.667
band188	580.304	569.573	500.463	324.416	367.642	479.333	412.565	546.419	443.187	508.759	619.641	433.385	411.773	421.554	632.024	460.283	530.002	355.891	459.102	376.436	494.085	564.347	520.732	455.542	425.586	565.151	540.306	442.941	548.741	554.444
band189	581.181	571.062	502.665	321.637	365.447	478.789	409.31	546.592	448.863	504.674	622.923	428.99	413.923	424.189	634.989	473.315	533.72	353.362	467.13	377.515	500.092	562.93	522.524	458.462	430.36	561.807	546.482	451.659	551.786	561.492
band190	586.064	569.586	504.825	325.469	371.56	476.789	415.286	549.367	447.606	504.965	624.514	437.135	416.87	426.428	637.234	476.196	535.714	355.213	464.389	380.466	492.475	568.799	523.578	462.5	430.879	572.78	548.727	449.2	556.317	554.905
band191	590.135	571.877	506.071	323.465	372.951	485.642	410.196	551.105	450.032	514.369	625.608	436.24	416.749	432.126	640.473	480.239	538.305	353.954	460.944	382.416	499.191	573.437	523.005	462.375	431.308	570.197	547.489	454.859	551.652	566.81
band192	588.754	576.232	510.671	329.633	374.394	482.797	416.036	551.502	455.16	511.887	628.115	438	418.039	432.239	643.269	475.946	543.356	362.029	471.611	384.072	497.922	572.945	528.711	467.808	435.002	575.734	547.709	459.104	554.594	570.111
band193	593.661	576.116	511.948	328.522	376.237	486.276	422.179	559.116	454.455	516.61	631.653	440.315	422.425	433.176	640.079	476.87	545.002	359.253	474.583	388.078	506.489	574.859	530.379	470.296	441.155	575.278	554.176	459.704	560.098	574.762
band194	600.17	579.895	515.603	333.929	382.492	493.992	421.268	563.116	460.988	520.858	636.674	446.83	429.377	436.482	650.014	487.207	549.823	368.598	477.833	390.641	505.248	582.126	534.299	475.521	440.382	584.139	557.374	468.437	562.402	567.778
band195	610.673	585.466	521.752	339.102	384.571	489.553	428.042	564.625	460.898	521.504	641.875	453.29	433.531	445.495	649.274	492.543	553.415	372.96	478.185	393.46	516.879	583.111	540.938	480.233	444.727	584.108	562.514	474.452	567.371	580.016
band196	603.901	591.155	523.349	340.049	387.865	505.902	427.042	567.798	465.875	526.972	646.53	453.435	432.715	445.833	653.622	494.848	560.095	376.833	485.102	401.762	518.489	583.995	542.002	487.583	448.303	592.683	566.763	470.8	573	579.317
band197	611.865	596.634	529.947	345.111	392.072	507.39	435.798	572.558	468.111	527.496	647.532	450.485	438.995	453.464	661.579	500.087	558.093	378.644	488.472	403.59	518.816	591.372	548.45	490.571	454.44	600.205	570.399	475.511	575.33	591.175
band198	616.906	599.098	532.982	353.363	396.413	510.407	438.232	576.195	478.545	542.333	653.532	461.12	445.285	454.131	658.562	499.185	567.362	379.879	490.398	409.253	520.199	594.357	551.855	494.871	458.032	598.849	577.957	474.578	581.585	602.365
band199	619.485	606.946	538.133	353.973	403.267	519.293	442.601	579.644	475.866	536.95	655.678	470.91	445.203	462.459	669.562	508.478	570.362	388.891	497.778	414.593	529.113	593.719	558.334	501.871	461.457	604.394	580.144	493.363	585.817	593.206
band200	627.684	608.595	541.387	360.168	408.654	519.065	447.399	587.97	483.822	544.035	663.146	468.705	453.628	464.892	666.56	513.13	576.676	396.529	496.546	422.258	532.028	609.141	564.652	508.5	468.185	612.745	586.73	494.852	592.353	599.492
band201	632.76	613.862	549.379	370.009	415.888	529.106	451.107	592.869	490.117	547.248	669.486	474.27	452.609	471.919	674.326	512.739	581.44	405.989	503.806	429.201	538.553	614.809	568.133	514.475	473.083	618.602	592.126	497.363	596.036	614.333
band202	642.649	616.377	556.422	374.805	419.78	536.846	462.31	601.206	496.469	554.631	674.985	483.06	462.217	478.928	681.245	518.804	588.836	406.764	511.463	436.145	548.291	619.337	575.294	521.146	477.121	625.347	597.388	502.111	599.397	628.46
band203	644.018	626.402	563.123	380.491	430.786	539.52	464.292	607.165	503.224	564.028	681.95	493.115	469.57	487.631	691.769	530.533	598.874	417.776	514.481	445.259	551.298	624.95	579.024	526.204	485.555	635.71	611.522	510.807	610.121	619.46
band204	660.287	634.555	573.357	391.314	438.032	550.878	479.179	616.416	508.837	573.44	688.284	503.945	475.338	502.743	699.965	539.174	606.276	426.207	521.093	451.524	560.277	634.608	585.543	538.15	494.029	643.27	613.59	517.489	620.031	635.444
band205	672.749	644.27	581.804	398.053	447.839	559.894	485.167	628.007	517.88	582.922	699.889	512.265	483.845	507.878	703.973	553.913	616.288	436.299	536.222	464.498	573.071	643.055	603.502	548.029	507.264	653.915	625.237	531.193	630.571	649.048
band206	681.351	656.391	589.992	408.96	459.405	573.008	500.113	635.566	527.335	592.872	709.858	519.32	494.406	514.532	716.693	555.228	626.981	450.149	540.093	472.518	581.234	657.834	605.133	560.413	514.431	664.892	637.45	542.681	641.96	658.46
band207	693.485	665.621	600.784	416.513	469.671	576.39	507.988	648.255	539.679	600.028	717.662	526.84	498.184	527.018	725.397	563.761	634.406	456.92	557.352	481.779	585.17	666.91	619.623	568.021	524.914	673.606	646.097	547.607	652.321	662.397
band208	701.673	670.977	609.342	420.407	479.068	591.122	511.321	652.438	544.516	611.965	726.981	542.135	508.135	529.428	730.071	566.859	647.543	465.379	569.907	493.158	596.787	674.618	624.545	578.5	534.394	686.436	655.27	552.696	659.112	675.619
band209	712.456	679.661	618.299	430.235	486.227	593.39	520.286	660.79	554.128	613.617	737.119	550	515.44	542.032	739.386	582.913	655.83	474.954	570.037	500.398	600.404	680.09	632.171	584.858	539.998	695.359	662.083	559.889	668.174	686.841
band210	716.807	687.545	624.779	442.451	493.991	600.634	531.363	670.921	560.948	619.383	743.39	552.925	525.903	554.158	748.535	593.543	662.912	481.557	577.306	511.028	608.809	683.633	639.867	594.025	548.815	700.629	672.129	568.207	671.326	690.794
band211	723	692.682	633.079	449.845	505.047	618.008	542.595	674.831	570.446	627.121	752.265	566.39	528.879	566.009	753.367	604.609	669.362	495.011	592.583	519.602	620.426	689.201	649.6	603.858	556.195	706.359	676.921	579.837	681.402	697.81
band212	733.456	704.282	643.028	466.987	515.551	620.236	547.327	684.449	577.414	642.766	756.518	573.635	538.01	568.757	759.427	600.348	676.282	501.805	598.898	530.847	623.234	699.804	657.737	616.633	566.511	724.355	686.665	584.474	695.701	709.524
band213	743.865	711.189	651.934	471.009	525.672	637.138	560.524	694.97	590.096	646.475	768.524	580.435	548.169	579.608	776.182	612.065	687.141	513.029	607.648	538.922	640.745	710.623	666.244	623.567	577.628	730.456	698.529	594.689	705.054	719.016
band214	761.345	723.752	664.426	480.15	535.34	643.878	569.256	704.798	594.994	655.191	778.944	591.19	557.7	594.577	778.628	622.022	701.335	524.822	617.37	551.994	647.085	724.754	674.291	633.946	585.318	742.093	708.633	601.778	713.902	736.175
band215	773.795	728.223	671.682	493.265	545.234	656.488	580.673	715.891	606.875	664.972	787.674	599.9	566.213	600.068	789.715	629.685	712.716	530.362	626.62	564.181	659.589	736.312	689.339	647.608	595.899	755.722	720.903	612.733	723.67	740.603
band216	774.076	741.627	681.544	502.288	556.455	663.634	585.94	727.888	611.752	679.865	799.983	608.04	579.638	615.23	798.125	635.815	722.09	545.316	641.009	573.908	667.66	743.513	697.72	656.667	609.148	768.181	731.817	631.874	734.737	761.524
band217	787.877	754.439	691.63	511.553	567.836	672.016	603.452	732.352	621.338	689.766	808.15	623.26	586.024	625.536	803.856	654.25	730.571	554.575	640.852	585.642	681.078	750.487	703.386	667.983	614.154	778.448	744.867	631.393	742.478	772.349
band218	802.474	757.127	702.701	522.478	576.163	679.447	605.381	749.434	636.679	692.319	816.674	636.88	593.493	635.347	814.141	665.011	739.819	561.546	655.38	595.974	681.426	758.271	714.687	677.212	626.476	790.452	749.194	637.178	753.241	780.905
band219	813.795	770.095	710.228	536.96	589.62	695.797	614.94	755.225	641.738	700.014	824.783	637.62	603.242	640.428	822.402	673.957	752.392	580.523	664.019	603.933	690.532	771.06	723.374	689.929	635.263	797.127	767.108	654.378	759.482	801.937
band220	819.988	772.552	716.413	536.159	595.644	698.317	629.917	766.67	649.767	714.39	834.248	650.195	608.744	654.405	826.834	674.337	760.192	584.638	673.083	613.892	701.525	778.769	728.682	696.454	643.831	808.645	767.403	665.793	766.018	800.857
band221	832.251	783.014	725.42	545	607.218	716.463	639.476	768.91	659.621	711.298	838.134	657.895	616.845	662.36	841.261	688.924	764.307	595.81	682.111	622.844	700.397	784.749	734.737	703.546	651.06	817.483	778.428	659.815	777.094	808.238
band222	835.678	789.218	733.822	559.221	613.068	725.325	640.399	778.906	666.152	724.397	845.758	667.055	628.362	668.815	841.033	689.348	776.95	599.92	692.546	630.345	723.184	786.995	746.322	717.096	659.606	824.583	787.662	672.385	785.696	826.016
band223	844.515	794.98	741.249	559.137	618.549	727.862	655.351	784.652	672.883	729.922	852.501	669.24	629.309	678.793	847.269	694.217	782.432	604.483	691.657	641.101	724.128	794.508	748.69	723.617	667.815	833.996	792.169	680.474	792.442	830.73
band224	848.754	801.945	745.858	568.142	624.022	735.789	657.655	788.146	675.665	739.929	860.171	676.095	636.957	681.676	856.486	700.424	789.779	615.983	699.352	645.94	733.759	800.357	757.429	727.388	675.903	839.776	799.975	692.674	801.42	838.286
band225	860.889	810.161	753.327	578.044	632.744	741.545	666.78	802.64	685.493	744.028	866.486	681.34	646.884	687.5	857.12	716.946	796.613	624.885	714.028	655.975	734.901	804.623	761.059	734.825	682.112	846.83	809.313	693.844	805.214	844.381
band226	866.123	817.225	759.668	580.876	639.98	749.837	672.446	805.39	692.032	750.539	868.641	693.68	654.638	691.802	863.38	715.011	802.453	624.517	713.5	662.209	744.454	814.141	765.839	740.55	688.084	854.131	811.331	694.696	808.268	852.73
band227	872.205	820.143	765.876	593.726	648.169	758.537	680.47	813.603	698.72	753.447	877.981	699.56	660.599	703.045	867.954	719.163	811.724	634.408	720.259	671.102	745.021	818.593	773.678	747.579	697.003	864.737	824.529	703.163	817.147	869.556
band228	877.596	825.329	772.248	595.146	655.134	770.927	688.56	813.648	700.426	758.043	881.397	703.075	667.01	710.41	873.899	727.533	818.251	648.529	719.852	675.617	756.05	823.799	779.927	759.317	703.918	867.236	827.95	713.052	826.317	866.571
band229	882.474	832.948	775.954	597.889	658.109	776.203	693.595	828.431	703.784	769.901	885.518	706.72	666.217	715.802	880.535	728.467	823.815	649.713	731.62	683.325	757.078	831.307	786.152	759.071	709.656	875.031	838.478	716.126	826.737	875.492
band230	893.602	835	779.044	607.027	662.588	777.35	699.28	828.633	710.277	768.943	890.161	718.205	675.184	717.869	882.277	739.228	829.848	655.362	731.62	689.897	761.007	834.985	789.507	767.342	714.124	880.768	840.835	724.637	843.402	880.127
band231	891.485	841.246	784.173	609.606	667.061	779.309	705.03	829.876	715.216	776.149	895.875	718.8	681.396	727.014	886.592	737.837	832.314	660.27	736.907	692.62	763.901	837.407	793.976	769.171	718.496	886.486	839.198	719.17	839.906	882.698
band232	901.538	838.591	788.468	609.845	669.736	784.577	707.935	836.39	717.367	777.723	895.668	721.165	686.222	725.302	887.098	747.076	832.314	667.851	740.315	697.219	768.099	837.251	793.768	770.163	721.095	888.475	846.86	731.007	844.826	886.619
band233	902.263	843.155	788.011	617.115	674.193	784.87	709.44	836.169	718.341	782.213	899.117	727.085	682.662	731.842	889.239	745.62	836.608	671.345	741.889	700.259	769.61	841.794	799.815	772.188	722.795	891.456	846.381	729	840.415	881.143
band234	902.404	841.818	790.346	618.381	674.802	789.39	719.792	838.243	723.169	787.723	898.232	728.085	684.812	735.797	887.573	750.043	833.975	673.759	746.907	702.078	770.957	840.04	796.154	778.371	726.481	887.506	849.737	737.711	844.705	899.841
band235	899.31	845.479	791.654	620.571	679.104	791.016	710.988	838.06	717.338	785.362	898.683	728.765	685.928	740.009	890.13	750.326	844.143	678.046	734.898	706.174	768.645	845.714	798.773	773.079	729.283	891.506	854.392	730.763	847.951	891.032
band236	899.082	841.996	792.854	623.46	679.708	795.618	719.423	837.154	724.595	789.489	897.378	725.475	687.522	732.712	888.247	760.315	841.114	672.943	738.287	706.463	772.284	849.05	794.294	784.354	729.648	893.429	855.568	735.126	845.763	904.905
band237	900.14	843.152	793.864	623.049	682.427	794.13	720.315	837.899	723.988	777.135	898.24	728.465	694.657	736.383	887.641	752.652	838.682	671.034	747.472	708.209	774.05	842.04	797.012	784.554	732.238	895.375	851.374	739.807	852.638	897.587
band238	904.509	838.343	792.629	626.752	679.984	792.683	717.661	840.506	722.067	784.113	896.276	726.83	687.329	737.775	881.726	752.598	843.691	676.322	747.722	709.552	769.213	840.935	797.211	783.779	731.08	894.351	854.097	731.556	846.83	898.778
band239	905.041	842.857	793.545	625.819	681.675	793.317	717.161	841.779	726.778	781.447	896.994	731.775	692.179	735.185	885.353	747.587	840.478	674.477	741.963	711.362	770.957	838.879	798.346	789.846	730.562	893.413	853.773	737.207	845.737	911.317
band240	908.45	837.686	793.402	627.65	681.674	792.732	728.774	845.322	726.236	782.518	900.843	736.555	694.3	737.793	883.109	752.957	840.646	674.822	753.861	712.824	777.823	851.015	800.754	787.121	735.358	898.568	851.486	744.104	846.228	921.619
band241	910.363	842.42	795.975	627.903	684.439	795.715	726.393	841.547	726.732	783.837	899.251	735.12	689.604	737.248	883.345	765.174	843.139	677.707	752.852	714.685	773.766	844.075	799.457	786.796	734.723	894.224	851.151	736.793	844.848	899.016
band242	908.146	840.9	796.152	623.655	685.588	794.285	727.274	842.288	726.945	781.787	902.428	738.94	688.068	738.117	880.073	758.87	842.345	674.098	755.009	714.241	777.745	840.729	800.773	781.054	737.557	902.514	856.396	740.407	843.518	905.556
band243	908.474	839.816	797.677	630.588	685.913	793.398	725.702	838.899	727.434	787.489	897.163	734.08	693.705	747.383	880.796	765.011	841.259	682.42	752.389	713.604	771.468	839.437	797.244	787.325	735.784	899.44	860.68	736.407	849.054	909.698
band244	903.871	840.243	794.646	630.159	685.197	793.163	725.833	840.498	723.026	779.277	895.257	732.785	699.56	738.059	877.516	762.522	839.758	679.517	751.407	713.758	781.163	837.352	795.834	787.675	735.829	894.293	854.514	750.578	845.478	908.254
band245	892.743	838.761	794.472	630.889	682.522	793.52	728.946	836.551	722.376	784.376	892.324	734.675	691.638	738.878	875.655	757.946	837.79	681.661	750.194	713.152	768.936	839.643	790.621	785.242	736.657	892.459	851.428	735.489	841.871	904.952
band246	893.854	834.264	789.711	630.584	681.029	788.724	727.512	836.176	721.047	780.546	890.376	729.35	693.232	738.86	870.696	756.098	831.71	682.23	749.907	713.416	767.333	834.784	794.884	782.604	732.331	888.151	850.353	739.237	838.21	904.222
band247	889.105	832.618	788.988	622.049	678.33	777.179	717.25	826.794	712.201	773.532	885.66	722.97	687.435	732.068	866.255	751.87	828.133	680.149	744.222	708.309	763.454	828.427	785.547	783.308	729.159	886.703	842.633	731.393	840.737	900.317
band248	886.766	829.084	785.504	623.332	677.685	785.52	719.917	828.079	711.726	771.128	878.468	726.05	686.111	729.937	863.106	751	827.269	681.552	736.111	705.291	762.404	825.623	780.052	781.054	725.013	881.313	840.579	732.57	832.603	896.524
band249	881.912	822.521	780.915	624.438	673.793	774.724	718.131	822.764	710.548	760.837	878.532	722.975	680.99	723.374	857.204	751.924	823.2	673.264	739.565	701.976	756.277	822.839	780.237	773.908	723.753	876.471	830.478	730.281	824.098	889.54
band250	882.895	816.468	774.299	622.274	669.895	783.154	714.321	816.588	707.178	767.305	874.355	722.155	679.498	721.45	853.242	745.717	820.137	670.626	744.074	699.504	755.199	816.719	776.536	773.854	723.209	874.436	827.741	724.867	827.473	896.381
band251	876.86	811.116	774.394	616.447	668.322	766.407	711.589	813.232	703.974	762.667	866.86	715.19	676.169	721.815	848.429	745.217	814.745	673.828	736.898	696.888	748.461	816.186	768.329	772.825	718.795	872.054	829.737	723.489	824.513	890.238
band252	873.924	813.5	772.039	617.5	668.09	771.089	709.97	812.816	703.697	756.901	861.203	713.5	677.696	726.207	848.728	741.315	812.872	665.431	729.87	694.367	753.688	814.226	768.72	766.879	714.165	868.838	820.245	728.881	815.871	885.381
band253	878.649	811.862	769.533	620.668	667.164	768.789	708.06	816.236	702.172	762.298	863.436	715.515	675.623	723.712	844.277	730.663	810.566	666.351	726.528	693.495	749.823	812.543	769.839	770.804	714.851	867.324	822.112	723.111	819.545	878.143
band254	871.889	807.907	769.616	613.323	666.843	766.553	706.78	806.625	695.682	755.177	863.762	710.215	675.208	719.441	838.291	735.891	812.758	667.621	730.676	694.021	746.468	813.915	761.175	765.275	715.762	862.934	820.601	718.207	814.554	884.254
band255	870.211	805.802	765.722	615.527	664.344	768.341	705.798	806.76	697.915	751.688	854.203	710.53	671.324	717.676	840.128	733.87	810.406	661.31	729.38	691.436	740.213	806.794	760.754	762.913	711.326	861.104	817.982	720.059	807.571	880.556
band256	863.322	801.284	761.05	612.341	663.466	761.943	698.435	800.599	693.277	749.702	860.38	708.455	670.715	718.869	832.75	728.793	803.082	662.592	728.028	689.691	744.092	804.894	760.028	758.904	711.392	858.9	821.23	710.674	812.036	870.556
band257	864.544	797.589	757.991	618.04	658.606	764.423	696.97	797.873	692.277	749.567	845.307	705.225	669.411	716.063	822.59	730.522	802.933	658.103	727.963	687.539	738.844	802.668	754.341	757.562	708.307	853.965	812.996	707.881	807.688	871.873
band258	856.374	794.036	757.346	607.173	654.132	757.179	693.03	797.393	687.408	749.163	848.856	701.685	666.609	711.739	822.938	722.196	803.486	654.845	721.667	685.777	734.355	800.839	748.654	757.388	705.761	849.819	812.144	711.978	803.348	868.159
band259	854.702	793.7	751.46	607.385	654.925	759.976	696.452	791.461	684.099	740.61	840.15	696.975	661.599	704.658	820.647	716.272	795.592	652.667	703.954	683.61	729.383	793.739	750.552	754.217	703.336	847.293	811.068	710.911	793.384	862.841
band260	841.924	788.598	746.991	604.522	648.546	750.602	691.387	783.566	680.181	740.957	838.251	692.355	660.401	705.622	821.101	718.12	786.992	652.494	706.435	675.778	722.844	781.121	742.69	746.596	695.728	835.896	803.201	699.763	789.5	861.238
band261	840.895	781.709	742.576	599.341	646.975	746.179	684.089	782.041	671.446	731.248	831.223	688.615	646.174	698.887	813.217	714.674	783.267	645.351	706	674.739	722.957	785.477	737.789	744.946	696.984	836.1	793.155	699.43	787.862	855.841
band262	835.637	777.911	735.413	595.956	644.094	744.366	678.685	775.933	670.087	732.142	824.971	684.6	649.203	687.392	808.13	709.696	780.021	643.356	698.944	671.108	717.177	780.864	734.839	733.542	692.115	826.927	791.022	687.548	789.799	847.381
band263	831.222	776.33	733.042	590.947	639.13	738.797	676.31	768.981	668.073	721.525	821.482	680.725	649.372	693.324	804.815	706.293	772.516	635.086	694.37	666.167	712.128	771.226	730.652	732.417	686.587	825.347	785.41	687.333	778.562	828.841
band264	826.45	766.268	728.28	598.478	637.94	732.854	674.143	770.067	669.341	721.66	814.42	676.25	641.382	690.261	800.293	693.272	768.457	632.753	689.509	663.294	712.589	768.472	726.301	723.317	683.369	821.463	780.011	684.719	775.692	831.444
band265	819.977	764.911	725.085	588.991	632.194	729.52	671.22	760.693	656.545	715.44	809.739	670.51	638.3	683.901	789.394	704.098	764.51	630.178	690.361	661.318	712.773	769.312	722.889	725.279	678.947	816.741	774.644	682.652	769.268	833.365
band266	813.988	760.766	721.921	582.845	625.483	727	664.077	760.891	655.292	715.184	805.647	667.105	633.039	684.378	786.296	694.62	760.613	632.828	682.806	656.827	695.156	759.181	716.303	721.858	674.946	818.139	775.421	671.874	760.714	822.937
band267	813.193	752.393	719.454	583.553	627.818	723.472	667.065	756.243	654.37	710.61	800.424	667.82	638.841	677.793	786.5	686.859	758.23	628.086	676.639	656.127	696.809	759.814	713.455	714.962	673.453	805.251	774.014	680.548	758.071	828.683
band268	815.52	753.812	716.085	586.354	628.939	716.187	652.649	757.18	656.338	708.738	801.294	666	631.367	678.761	783.302	689.163	752.248	630.322	679.111	650.742	694.915	752.965	713.261	715.138	669.942	801.768	764.658	679.089	760.558	814.508
band269	805.117	750.059	710.013	580.77	625.231	715.553	657.768	747.288	650.496	704.348	797.653	661.025	626.333	674.225	775.772	681.37	751.592	623.546	677.537	651.562	688.362	758.874	704.675	715.413	669.327	806.568	770.032	675.904	755.576	818.254
band270	799.31	746.443	708.948	579.071	623.274	716.626	653.113	743.154	644.455	696.716	789.952	657.035	628.802	667.437	775.019	688.293	751.339	618.667	672.944	649.284	681.355	748.668	702.453	710.404	667.349	793.579	762.971	662.081	749.339	817.381
band271	800.105	743.773	703.718	572.575	617.983	715.057	655.577	738.131	639.878	695.61	784.182	652.89	621.266	668.919	770.918	677.054	738.792	615.989	668	644.135	675.34	745.03	698.263	703.204	662.576	794.807	749.475	658.622	746.83	800.968
band272	783.368	735.4	697.758	564.885	609.811	703.813	651.131	730.607	635.56	690.709	778.123	647.855	618.251	662.64	759.652	677.543	740.526	612.632	665.009	637.553	675.383	734.402	690.791	696.933	656.644	784.892	749.424	661.674	741.357	799.349
band273	786.474	728.557	694.544	565.518	609.794	699.976	645.375	727.775	630.315	687.177	773	645	611.739	657.581	759.535	675.413	727.646	612.029	662.287	632.508	670.83	734.462	687.922	692.058	650.793	781.768	742.313	655.489	736.902	790.302
band274	784.86	721.091	691.822	555.845	602.99	688.984	642.5	723.165	631.452	676.277	769.422	641.805	608.565	648.613	748.818	658.717	724.842	606.42	655.065	629.228	674.44	722.241	679.647	687.237	647.657	770.768	738.432	652.793	724.763	789.857
band275	770.585	716.712	685.619	556.372	598.47	692.423	633.048	714.921	623.055	678.064	758.987	637.3	606.952	646.212	741.185	664.033	720.451	597.828	652.88	622.789	663	717.181	677.815	684.671	642.155	766.351	728.532	643.533	722.643	786.619
band276	760.637	711.896	676.773	552.438	594.755	681.106	628.798	709.101	610.851	667.617	752.914	629.4	599.787	640.806	734.731	648.359	711.352	596.793	647.352	618.926	659.44	711.955	668.6	674.458	636.146	763.27	727.475	640.948	721.817	767.063
band277	756.316	705.17	672.832	549.774	588.083	671.642	630.006	706.809	610.539	667.369	746.574	625.85	594.068	629.068	727.247	647.935	706.482	587.282	646.87	614.121	648.39	708.935	666.436	672.388	631.877	757.571	719.133	635.622	712.732	767.587
band278	747.275	702.487	670.448	542.327	585.877	671.276	626.375	701.453	606.609	664.638	742.017	621.64	594.386	629.604	725.283	648.87	701.253	584.333	640.898	609.534	644.957	704.452	658.886	667.904	628.498	748.409	717.403	634.57	706.29	763.651
band279	748.345	694.834	665.424	537.735	579.561	669.268	618.685	692.176	601.854	657.56	735.835	621.86	590.43	629.333	718.976	644.207	694.994	580.655	631.787	605.658	645.319	694.724	658.036	666.75	622.774	746.475	709.104	629.519	699.312	761.794
band280	743.503	693.87	660.966	534.142	579.917	663.797	617.821	688.637	597.927	651.447	732.904	612.33	591.556	629.176	716.217	633.185	689.326	579.5	633.102	602.432	636.504	694.04	650.216	661.833	619.855	740.004	703.626	616.733	694.875	755.746
band281	734.906	688.752	659.652	531	572.961	660.593	614.411	687.202	595.041	643.135	727.785	608.88	583.865	620.779	713.929	636.793	686.901	577.448	631	599.399	635.482	690.08	647.853	656.487	616.855	737.537	701.712	622.993	693.786	755.921
band282	733.778	686.938	655.333	530.35	572.911	656.927	610.494	685.798	589.872	642.681	721.718	606.405	579.657	622.77	708.111	636.967	685.731	570.069	624.657	595.986	631.915	686.588	646.775	653.558	614.409	728.32	696.14	610.415	692.062	760.508
band283	729	678.386	655.29	526.217	565.05	654.317	607.946	677.861	589.898	645.057	718.779	603.525	580.019	610.604	698.524	636.087	679.954	565.19	620.63	593.66	631.773	678.442	641.55	648.433	610.948	730.054	693.73	617.511	684.326	749.365
band284	726.982	672.13	645.881	521.381	563.488	646.008	608.964	674.543	584.994	636.738	711.837	604.36	571.145	608.685	697.326	625.207	678.634	564.466	620.231	588.235	632.965	673.829	639.069	648.467	606.759	722.683	690.665	611.148	678.969	749.571
band285	721.532	670.421	645.399	520.726	557.896	639.276	601.089	672.603	584.219	634.908	706.534	597.35	566.899	609.347	690.478	621.489	669.457	555.534	616.102	583.976	622.539	665.06	630.462	643.979	601.502	720.031	684.191	610.541	670.75	738.873
band286	713.006	662.62	638.519	517.208	554.714	638.268	590.851	664.288	578.085	627.333	703.021	587.815	565.541	595.068	686.633	611.098	666.326	554.58	609.787	579.522	614.454	668.874	625.27	637.908	596.999	711.429	676.946	599.593	677.857	737.889
band287	707.211	657.916	632.823	513.243	548.493	628.496	589.399	656.199	571.79	616.929	693.025	584.245	559.845	595.518	679.049	612.707	658.35	553.489	599.556	573.496	608.965	656.276	618.313	632.367	590.41	701.622	677.597	596.993	665.25	718.683
band288	703.357	651.782	623.907	504.522	545.922	628	582.113	649.337	570.65	616.113	686.743	579.73	550.855	597.23	670.375	608.848	651.166	548.77	597.343	567.756	601.901	649.302	614.555	629.212	585.619	695.521	663.878	587.615	656.464	724.905
band289	685.228	647.495	622.97	506.876	540.373	611.959	572.565	645.996	559.956	602.624	683.154	577.635	553.464	586.788	666.576	603.25	646.128	542.661	595.833	562.118	603.227	648.709	613.107	618.038	579.9	690.695	657.845	596.133	652.576	712.857
band290	685.023	637.763	612.384	501.761	541.84	613.813	566.917	639.434	555.213	603.241	673.827	573.3	548.014	580.464	663.438	589.87	638.236	536.983	585.602	558.358	586.617	647.307	603.528	613.154	577.343	681.459	655.978	581.763	644.754	698.286
band291	686.088	635.829	610.264	506.894	537.705	609.309	567.28	635.397	552.397	596.723	668.555	563.555	542.406	576.351	652.891	594.337	634.741	536.586	581.898	553.431	585.922	644.543	596.666	610.396	570.055	679.077	652.129	575.267	634.728	695.079
band292	677.889	635.654	607.816	506.053	537.91	606.626	563.31	629.011	546.449	589.468	663.63	561.935	538.367	574.275	657.386	588.38	629.537	530.517	584.074	548.481	586.723	641.271	594.152	602.425	568.428	668.931	640.971	575.074	635.455	690.222
band293	672.55	632.07	604.909	507.168	540.596	603.049	560.411	625.146	545.434	594.667	657.756	561.645	531.763	572.225	653.215	581.315	624.263	532.615	580.019	548.243	577.872	643.136	591.962	602.55	562.845	668.181	634.187	570.452	635.683	686.413
band294	671.444	630.248	603.837	506.124	540.812	603.146	563.131	624.685	543.146	588.447	659.301	557.95	529.575	578.207	655.59	582.902	623.558	534.632	583.815	547.132	578.213	646.146	587.351	601.308	563.742	665.598	633.982	572.541	633.562	689.508
band295	668.111	638.109	604.263	505.075	539.962	607.236	566.22	625.094	544.009	595.326	657.578	562.18	532.792	579.149	653.584	578.837	626.539	530.96	585.213	546.941	580.206	646.568	588.211	598.554	566.449	667.042	634.198	570.378	630.647	683.571
band296	674.86	634.904	605.755	510.827	543.265	601.431	566.756	620.914	542.726	597.723	660.975	554.61	529.812	574.09	655.429	585.641	625.118	539.661	586.472	547.794	576.043	647.201	591.045	601.408	567.625	670.417	643.942	567.133	636.022	685.651
band297	671.626	634.561	606.703	512.088	541.159	601.382	571.923	629.449	547.146	594.404	666.409	556.56	534.845	576.743	657.476	586.337	626.646	539.241	581.278	546.375	575.872	648.392	589.604	601.038	565.422	669.143	640.439	570.289	630.576	699.508
band298	673.655	637.577	607.36	514.088	544.939	611.797	564.679	629.697	543.985	600.163	664.996	559.12	535.425	577.176	659.329	585.391	628.219	537.149	581.639	548.324	579.645	649.593	593.057	602.017	566.736	671.988	640.766	571.363	637.143	693.587
band299	676.62	641.595	606.414	515.867	546.841	613.886	565.333	630.543	550.708	601.908	661.516	557.34	536.923	579.739	660.505	580.293	630.79	537.891	583.185	549.204	580.142	652.477	591.192	602.275	568.935	672.931	643.04	571.704	635.411	694.905
band300	671.637	637.082	611.615	519.146	546.347	613.374	570.911	626.011	548.394	603.688	664.797	557.445	532.647	581.815	661.554	594.054	626.909	541.006	586.102	551.157	584.149	650.749	589.668	609.15	568.25	673.502	645.14	574.4	636.875	690.603
band301	682.942	642.464	611.304	516.124	549.853	617.447	570.429	635.217	550.758	599.355	667.173	563.31	533.034	582.968	663.432	589.62	634.65	544.948	591.88	553.198	579.305	656.864	594.443	607.621	572.07	675.595	645.64	566.8	637.929	697.238
band302	676.789	642.098	612.45	516.5	548.263	613.74	574.494	629.648	547.067	605.078	666.067	560.065	537.614	583.838	661.53	591.609	631.516	542.684	591.667	554.869	579.66	655.653	593.472	604.65	573.283	671.595	644.576	575.496	641.79	697.365
band303	669.848	647.096	615.235	517.19	547.109	607.439	570.47	628.787	545.563	601.574	668.296	562.09	539.348	586.892	662.163	599.609	636.381	543.328	585.75	555.587	588.915	657.06	590.9	605.571	571.625	673.691	645.723	577.637	636.304	691.873
band304	683.965	643.134	611.363	519.425	551.231	609.528	569.804	630.225	550.353	605.738	665.14	565.705	541.285	586.374	657.842	600.033	634.061	545.494	586.222	556.805	587.234	657.915	598.164	605.425	574.29	676.954	647.514	569.97	640.576	698.54
band305	681.871	643.062	615.47	520.217	553.112	618.244	576.274	632.39	548.222	607.298	661.403	566.38	544.29	592.167	665.223	597.641	630.88	535.598	594.111	557.103	585.965	661.03	596.28	608.337	574.345	672.896	640.73	582.37	645.268	697.619
band306	682.725	646.862	618.7	522.903	553.005	614.13	574.893	631.843	547.324	607.858	670.983	560.245	544.517	589.977	665.277	602.772	637.909	552.178	582.491	555.747	581.986	655.357	600.398	614.4	575.479	676.722	655.392	575.526	645.969	703.857
band307	691.801	648.987	620.972	525.5	559.795	612.976	576.333	639.82	550.475	605.518	666.975	568.775	538.594	588.225	666.315	599.022	636.415	548.408	593.713	558.083	590.645	666.799	594.675	612.95	575.651	676.583	650.18	579.815	642.598	700.111
band308	694.047	643.987	616.646	527.664	556.443	624.341	580.899	638.303	552.519	611.298	668.956	569.36	541.367	588.315	669.166	586.5	636.446	545.322	603.722	558.728	594.78	663.317	597.614	615.462	573.457	675.193	645.514	579.563	638.701	700.429
band309	686.462	646.129	616.489	526.938	557.623	623.317	577.768	636.191	551.743	604.326	670.772	565.25	543.391	590.216	666.658	598.891	642.99	545.017	591.426	561.514	595.553	654.975	602.739	613.087	578.714	679.958	653.946	577.252	645.938	708.714
band310	685.982	652.616	620.873	526.642	558.968	623.626	577.339	635.813	553.195	613.574	670.704	566.565	547.3	592.995	672.927	600.793	639.122	550.207	595.889	563.151	594.667	666.392	598.424	615.604	581.247	681.436	655.169	591.215	648.634	699.54
band311	689.854	652.902	618.419	530.23	558.782	618.512	581.899	637.757	555.7	606.348	672.096	570.585	543.652	597.869	671.451	597.283	641.244	546.017	597.926	563.073	585.369	667.266	604.711	616.908	578.354	686.741	659.421	584.852	645.96	710.905
band312	684.573	648.112	620.085	526.341	559.223	621.22	584.077	638.876	556.988	612.887	671.432	565.99	543.816	596.599	667.342	601.826	642.644	553.609	600.222	562.552	594.291	662.508	601.777	615.371	582.625	679.467	657.288	588.274	648.223	708.127
band313	687.69	650.589	620.667	522.363	559.657	622.919	587.405	643.169	556.414	608.915	669.837	572.53	552.855	589.703	671.272	604.848	637.345	550.322	595.037	562.469	594.326	668.231	604.836	622.567	581.44	693.162	658.583	588.756	643.317	700.778
band314	691.901	651.812	623.191	532.934	562.773	627.683	579.577	643.056	556.02	625.34	672.119	572.515	545.947	593.117	674.916	604.913	641.688	551.345	603.806	565.635	600.773	668.151	601.578	618.15	581.584	681.297	660.097	582.304	644.652	696.302
band315	690.62	650.22	622.298	530.606	564.001	617.187	586.476	643.431	557.851	611.745	674.413	571.98	548.072	599.468	673.09	606.609	639.541	551.345	601.75	564.299	584.624	669.161	606.796	621.9	578.89	686.985	652.27	585.733	645.732	719.937
band316	690.415	655.18	619.91	526.58	560.875	618.309	581.292	639.094	547.875	619.128	675.971	571.435	550.208	603.604	671.418	604.674	643.09	552.437	595.185	566.555	586.383	662.04	605.867	626.842	582.566	691.958	656.906	592.77	645.924	700.111
band317	699.222	647.705	622.249	527.119	562.931	631.041	587.065	637.449	559.344	618.66	675.438	573.12	544.159	598.036	673.647	611.913	641.025	546.851	603.306	566.815	593.121	667.593	601.851	626.767	582.457	684.799	657.867	590.333	644.348	707.651
band318	694.316	651.643	626.812	530.46	563.021	628.39	592.744	641.086	555.169	616.879	669.194	572.655	553.126	607.09	673.255	619.424	641.869	551.741	598.713	567.827	602.44	660.955	603.251	628.779	582.712	685.066	653.86	591.067	648.509	697.921
band319	693.912	652.429	627.456	527.031	564.206	625.203	574.113	636.581	555.017	619.617	678.144	577.005	550.106	597.063	670.429	605.413	644.653	557.948	606.037	566.738	593.511	675.08	602.355	629.2	584.414	688.938	658.921	587.689	654.821	724.46
band320	691.854	652.538	627.046	533.496	565.561	627.626	590.935	642.876	558.42	617.078	675.591	578.31	554.585	600.595	673.13	622.696	645.451	558.718	608.176	567.809	604.071	671.387	602.642	626.296	582.926	683.178	660.097	592.8	649.366	722.825
band321	699.158	655.843	625.114	533.619	565.093	629.935	589	645.453	566.137	611.362	683.104	576.855	558.256	602.095	670.812	611.88	645.91	555.328	601.981	571.588	602.163	669.116	608.848	629.192	588.638	683.749	662.371	592.644	653.04	710.778
band322	694.491	658.337	628.081	537.133	568.453	636.439	593.792	646.236	560.921	614.986	678.965	574.01	553.348	602.559	672.06	616.228	646.385	551.506	606.12	572.167	595.879	677.251	609.514	626.671	588.984	693.641	664.446	592.615	647.991	712.905
band323	697.374	654.659	630.431	532.478	566.551	627.967	593.899	645.464	558.959	613.872	681.447	574.19	551.507	602.189	674.12	610.13	649.107	559.948	615.296	569.049	602.688	674.487	606.72	628.333	587.205	695.896	666.626	595.556	645.5	721.095
band324	703.865	659.32	630.082	533.867	568.928	624.837	594.298	648.169	560.3	622.872	679.624	581.165	553.005	604.383	673.37	614.62	647.099	564.845	604.287	572.398	600.95	678.889	612.05	625.729	588.005	697.27	662.392	593.156	657.527	709.683
band325	695.713	660.379	631.971	534.022	569.575	633.024	592.345	646.592	564.507	622.61	680.981	576.985	562.507	604.541	676.962	629.326	645.749	556.661	605.083	572.587	603.064	671.146	612.239	634.308	588.498	698.923	665.104	595.385	653.058	729.524
band326	701.509	661.409	635.716	538.611	570.073	629.106	597.583	644.831	562.63	625.418	681.478	584.77	557.614	607.005	675.72	624.326	646.752	556.58	612.648	571.407	596.348	671.362	608.566	638.146	588.93	695.502	666.629	610.215	654.75	718.095
band327	706.281	661.777	632.296	540.111	575.976	628.553	596.179	646.91	565.163	627.355	686.002	583.855	565.314	608.82	679.174	622.098	651.69	564.126	601.472	578.094	604.248	676.186	607.675	631.329	591.2	701.942	667.946	596.474	653.964	712.873
band328	700.398	664.932	633.444	536.102	571.586	639.325	600.173	650.948	565.65	621.333	684.574	578.575	563.406	606.5	677.549	618.446	654.335	562.339	606.778	575.511	597.284	674.663	612.86	635.8	595.059	697.533	677.353	595.43	662.179	720.302
band329	696.491	663.737	636.048	535.398	569.753	632.642	598.155	647.191	567.668	624.816	681.727	582.69	562.671	604.662	682.223	635.533	652.491	567.649	612.083	578.949	598.681	676.96	612.102	631.867	593.277	699.629	670.245	602.881	657.094	710.27
band330	706.93	664.961	630.887	543.385	572.069	623.171	591.56	649.993	564.388	615.511	680.929	580.18	564.372	613.491	680.685	621.859	654.413	563.77	614.241	575.2	596.014	673.97	613.355	637.179	595.778	698.425	666.04	595.756	660.558	709.413
band331	711.058	662.35	634.612	539.593	575.61	641.691	588.458	654.404	571.679	619.596	685.113	588.695	557.44	612.532	683.079	611.641	651.989	561.31	613.333	579.804	596.525	669.312	614.007	635.096	595.978	704.556	666.284	607.741	662.835	730.286
band332	697.643	665.532	640.73	548.92	572.628	637.772	600.405	646.727	565.904	626.993	684.775	583.85	560.971	612.149	677.639	625	652.914	573.144	612.352	579.092	610.241	687.693	608.443	640.808	597.477	696.456	668.723	604.133	659.924	725.683
band333	703.52	665.511	637.171	549.894	574.486	631.683	594.262	655.625	566.222	629.035	688.015	579.605	565.865	609.378	682.579	616.207	654.396	562.477	614.12	580.987	604.305	682.337	611.36	641.221	596.915	703.718	670.899	610.356	663.371	730.143
band334	699.439	673.296	635.07	549.788	578.11	642.537	601.69	657.082	573.003	628.865	686.148	589.845	562.995	614.482	683.079	635.913	653.438	574.161	612.454	583.221	606.986	682.121	612.18	636.742	599.787	707.371	665.504	600.644	665.589	720.571
band335	712.614	662.282	639.105	539.699	579.889	632.057	593.601	658.037	576.825	629.397	689.217	583.095	569.077	611.315	675.481	622.25	657.25	569.954	612.731	582.217	616.319	681.628	621.334	638.033	600.415	706.664	670.802	609.778	658.616	729.476
band336	711.287	667.211	640.26	546.137	577.816	641.967	602.256	654.142	571.519	634.489	689.86	588.765	562.232	612.257	681.457	626.859	655.806	575.253	613.602	586.13	612.652	679.704	620.299	642.763	603.014	705.622	673.579	601.437	670.638	724.984
band337	708.316	663.766	640.377	551.898	578.837	641.959	607.952	657.303	574.988	631.879	690.981	588.52	573.995	609.82	678.337	627.109	655.434	573.08	611.926	584.13	607.085	674.477	614.483	653.225	601.908	704.363	671.201	622.037	658.192	734.063
band338	706.199	665.484	643.555	546.748	583.054	647.285	606.44	654.24	571.114	633.411	691.716	584.42	569.758	611.851	681.122	618.967	659.221	574.402	618.009	581.756	612.674	686.608	621.898	656.462	599.651	702.436	677.504	613.956	661.116	738.286
band339	712.515	670.705	645.95	552.195	581.659	647.878	616.333	660.307	573.385	643.858	685.724	589.41	567.662	614.914	682.446	631.576	659.64	580.592	614.796	587.923	608.355	684.201	619.751	648.471	605.248	705.178	672.104	600.859	662.875	731.238
band340	711.316	670.345	640.173	547.642	589.281	645.48	605.976	663.772	574.58	631.22	689.658	596.525	568.633	615.811	690.076	628.696	654.792	583.684	635.954	586.585	600.078	684.382	617.855	641.312	606.091	707	669.281	610.778	653.134	722.238
band341	718.655	676.634	644.006	551.801	579.28	652.114	598.327	664.191	577.466	646.638	696.981	586.885	579.053	621.014	689.693	626.043	653.659	582.971	622.463	586.79	604.674	693.558	621.834	649.467	604.884	710.625	669.025	607.741	666.442	726.175
band342	714.421	672.514	645.418	554.593	586.231	647.333	609.661	659.232	583.997	640.95	691.541	601.405	568.415	619.423	689.609	625.5	656.966	581.989	625.731	587.605	611.61	687.131	619.488	646.7	607.049	710.838	678.572	612.711	670.228	723.127
band343	714.327	678.421	651.349	560.133	587.358	655.455	611.899	660.337	579.945	638.085	692.835	597.145	576.415	620.568	688.908	638.446	662.623	581.345	627.426	590.548	611.213	701.935	628.462	658.75	607.747	717.151	675.838	611.533	664.027	746.429
band344	710.673	681.652	651.003	558.876	590.056	646.138	614.875	669.607	581.248	635.702	694.261	599.76	576.87	620.045	692.253	629.38	662.491	585.506	620.657	589.379	617.957	697.05	617.014	651.8	605.776	710.405	682.374	618.896	668.317	738.857
band345	717.971	679.896	653.127	553.053	594.116	658.089	618.429	668.599	584.525	641.34	699.708	590.85	570.145	623.356	689.717	644.011	664.97	581.448	625.769	594.274	613.78	693.794	627.412	647.038	612.361	715.44	679.755	610.274	675.312	744.063
band346	726.772	680.464	653.868	563.425	591.995	661.187	617.952	669.974	583.443	643.014	699.459	600.625	581.072	628.613	692.584	631.467	665.583	582.632	631.935	593.404	622.177	703.467	629.261	648.371	608.188	707.892	678.345	615.4	673.763	727.619
band347	718	681.704	652.804	568.319	594.326	649.293	615.048	665.408	585.297	644.447	711.313	605.095	584.222	629.955	691.228	631.283	674.128	587.626	633.139	599.632	616.043	701.271	628.168	654.525	616.186	708.942	698.421	630.281	673.643	734.762
band348	726.649	685.163	658.424	565.743	587.35	669.886	611.131	666.813	584.729	644.021	696.58	595.21	579.589	629.482	697.696	633.587	667.198	597.328	628.972	597.95	608.553	690.638	629.903	649.942	616.518	719.228	692.658	618.363	680.094	755.476
band349	744.427	681.395	651.595	565.425	593.538	661.789	628.595	675.36	583.822	645.752	699.731	606.525	578.271	632.297	701.943	636.12	664.236	592.759	642.648	598.041	623.461	697.01	628.014	656.388	615.732	719.004	685.64	632.526	677.036	736.873
band350	732.556	680.587	657.478	561.588	600.679	660.049	628.107	668.648	580.469	657.78	703.639	603.705	578.353	634.716	701.307	639.043	669.566	601.069	641.694	600.702	626.461	701.965	627.261	656.971	620.559	722.471	692.385	626.044	686.071	737.159
band351	728.848	678.207	655.913	565.721	606.697	659.789	622.732	680.674	584.819	646.071	707.981	609.04	582.565	626.919	694.785	642.348	675.076	588.816	637.991	600.608	626.262	700.492	624.417	664.642	619.6	717.282	686.705	633.333	683.652	760.063
band352	709.456	683.711	662.214	572.504	594.883	659.35	632.411	679.12	588.927	650.057	704.795	601.42	573.686	623.356	698.315	641.457	670.933	585.345	663.889	602.685	627.73	700.965	631.469	663.804	620.926	719.266	695.442	625.156	674.987	734.254
band353	725.678	691.673	657.633	571.619	602.457	672.341	616.524	671.449	593.341	653.709	706.031	607.725	571.401	642.032	706.367	650.12	673.08	598.741	648.204	600.776	614.993	695.01	630.983	663.833	615.182	728.745	682.41	629.526	680.656	734.841
band354	727.854	688.93	663.381	582.465	608.249	666.415	629.042	679.356	586.166	650.702	710.399	601.675	591.541	638.324	700.576	632.652	674.204	595.27	625.25	606.285	618.624	707.025	639.249	661.862	627.998	726.78	699.122	626.052	691.107	763.063
band355	731.725	691.534	664.759	571.965	599.764	660.171	628.714	674.955	576.51	644.241	703.267	605.645	588.377	636.838	698.929	645.88	681.31	601.443	637.37	602.812	623.901	699.452	631.218	663.55	622.268	725.263	693.568	631.148	685.295	756.032
band356	725.667	695.302	667.047	568.991	599.988	656.764	627.571	658.154	588.187	647.319	702.873	602.75	595.121	645.928	710.715	658.109	668.122	597.529	653	601.7	640.688	695.065	638.024	676.712	619.747	722.896	685.536	654.356	689.237	741.698
band357	730.608	696.243	659.566	567.633	603.647	668.61	627.744	674.232	590.948	659.44	705.077	617.375	577.174	645.333	696.171	648.826	676.352	598.448	645.324	607.793	631.688	712.437	628.213	665.792	624.79	726.772	690.421	623.778	688.496	757.54
band358	732.339	695.152	662.739	562.5	601.961	672.089	614.185	673.513	585.743	647.546	709.704	605.835	591.502	639.734	704.429	650.717	681.421	585.805	636.5	611.601	641.475	710.271	635.945	667.825	627.274	727.409	691.122	644.096	679.473	748.159
band359	746.749	688.998	661.714	568.549	602.882	668.821	630.827	688.438	591.271	663.199	713.722	606.205	591.179	634.955	711.198	652.087	675.91	595.989	629.787	613.617	639.426	709.583	632.04	672.767	629.221	732.988	697.691	634.378	684.991	754.222
band360	736.152	685.32	664.11	566.398	608.051	650.699	633.75	674.652	592.7	655.539	713.409	604.865	599.691	633.212	704.731	657.641	669.135	595.356	625.88	611.871	620.277	715.859	643.275	672.558	625.718	731.961	697.194	638.459	692.536	755.889
band361	729.339	697.004	671.516	581.407	604.431	675.789	630.446	689.236	601.166	650.624	713.054	602.93	584.671	640.14	714.72	669.413	680.392	588.46	640.935	614.356	611.61	712.638	633.057	663.258	629.006	728.236	703.191	631.637	685.71	745.413
band362	734.649	696.598	662.587	578.504	600.98	660.057	621.75	673.079	584.697	661.298	713.495	609.095	588.531	650.351	711.516	650.489	673.038	605.701	634.13	612.506	631.73	696.889	640.659	685.629	625.011	729.436	702.532	634.993	686.58	742.413
band363	731.719	692.434	665.863	566.261	611.11	666.146	642.327	667.39	587.28	643.582	714.743	609.83	591.469	641.572	710.908	665.109	672.128	600.902	643.361	607.996	639	712.774	639.855	676.562	624.039	738.622	689.619	650.333	705.647	759.016
band364	724.38	698.298	663.48	571.717	605.438	672.423	629.548	683.933	584.446	651.142	717.349	604.115	588.899	651.748	713.44	652.859	684.451	617.638	638.398	610.642	635.582	709.965	636.801	668.104	627.674	723.683	700.712	631.311	682.701	736.635
band365	748.386	698.861	665.305	583.602	611.942	684.659	641.268	680.371	591.265	663.965	712.215	616.835	592.715	654.477	708.802	640.641	677.535	600.425	650.269	611.626	641.206	715.844	640.791	675.467	628.244	739.768	708.435	639.207	697.647	751.619
band366	728.228	702.864	666.188	573.345	610.299	669.163	634.679	692.15	590.16	661.411	712.505	610.79	600.237	640.59	706.842	650.946	677.905	605.23	632.944	609.155	620.532	713.759	636.301	674.371	627.763	741.409	694.532	644.481	697.299	758.254
band367	742.848	699.932	672.479	586.513	617.031	671.951	645.923	683.491	597.88	656.546	712.818	618.38	594.841	655.095	704.285	659.75	688.472	594.563	643.907	613.785	628.475	721.608	649.531	672.721	636.789	744.664	706.122	650.304	697.969	711.937
band368	733.877	699.923	668.56	576.27	610.3	679.374	626.72	677.903	584.14	659.518	717.474	611.37	596.415	655.712	706.027	667.076	679.061	612.914	664.685	613.093	639.518	710.276	632.948	675.279	634.988	728.764	704.486	632.881	703.513	770.222
band369	745.058	707.077	670.706	575.305	616.862	673.772	622.72	687.318	585.574	657.95	718.01	616	590.792	659.248	713.182	662.543	679.103	617.615	658.898	615.52	643	723.543	647.365	693.029	639.349	746.402	692.705	634.474	704.205	757.508
band370	736.871	700.898	667.254	577.792	616.752	671.455	640.345	675.899	584.111	678.631	717.484	619.995	603.43	666.653	710.592	645.435	686.154	604.684	633.074	616.653	631.362	720.196	649.983	666.763	635.729	743.351	693.345	647.867	687.665	758
band371	764.947	707.518	670.486	583.85	618.579	684.772	637.565	697.431	601.344	653.908	714.468	621.12	606.314	666.14	709.133	675.098	682.316	628.213	664.954	619.491	651.099	718.749	657.047	686.033	636.515	747.185	709.622	649.874	697.763	752.143
band372	746.778	711.891	678.902	599.934	618.981	662.431	635.952	685.79	607.248	677.043	716.894	612.81	601.899	653.5	705.864	664.196	683.095	601.178	669.806	617.146	647.312	719.181	650.559	687.233	643.201	741.135	693.176	643.452	702.79	788.651
band373	745.965	707.05	677.029	586.389	624.918	679.13	650.81	684.052	605.738	679.071	713.372	632.665	592.459	655.135	718.451	675.261	689.933	612.282	655.417	612.57	637.787	713.407	637.578	695.788	634.562	743.151	704.381	637.911	683.549	782.937
band374	740.082	704.405	676.817	586.226	624.743	676.854	653.238	686.262	596.7	676	731.008	626.93	592.56	652.414	704.041	661.087	684.638	620.695	664.444	618.108	647.511	718.814	639.111	688.688	641.886	732.653	705.644	650.667	713.58	799.19
band375	738.895	709.252	673.88	576.867	619.848	644.171	650.857	676.427	603.017	676.915	726.622	616.405	596.507	665.311	721.117	668.239	688.874	606.759	662.62	623.123	653.986	724.377	659.424	680.612	631.238	758.382	716.342	647.963	698.085	769.73
band376	737.912	705.479	675.457	580.018	615.023	675.057	644.643	687.648	596.251	676.397	709.566	617.25	612.657	652.306	711.652	692.685	676.964	614.195	656.333	615.217	651.475	708.302	647.649	690.896	631.495	746.347	717.104	647.215	695.348	775.857
band377	738.175	695.539	673.997	582.288	624.771	673.545	638.208	685.206	592.172	651.426	722	609.365	596.14	653.266	703.734	665.065	683.45	600	655.565	619.128	642.525	718.774	644.787	698.712	631.628	744.205	719.741	649.185	692.763	761.444
band378	745.368	704.873	666.579	595.624	619.892	684.146	628.929	684.697	593.003	661.468	724.931	615.515	601.478	660.297	703.864	663.859	682.051	609.138	634.194	623.219	630.965	715.412	652.528	681.571	641.557	752.085	707.36	665.926	685.96	761.317
band379	759.345	699.557	671.753	586.597	621.588	671.74	637.435	697.191	604.551	644.475	712.376	618.775	601.357	646.216	702.166	658.804	678.383	591.885	659.481	622.37	621.305	721.854	654.251	691.354	636.53	747.243	697.939	649.815	703.317	756.635
band380	738.257	706.232	680.301	596.429	624.312	663.862	649.935	675.888	582.169	675.106	713.284	610.56	606.362	652.608	704.658	685.261	681.004	618.471	654.815	620.386	645.021	721.372	632.204	700.196	633.651	758.788	700.809	641.941	690.438	743.889
band381	743.316	699.809	670.112	601.235	616.012	680.317	649.5	678.36	590.77	662.844	710.827	613.835	613.947	667.775	702.541	679.902	673.328	621.253	634.852	612.753	629.418	716.216	636.391	690.087	633.33	720.193	702.266	654.444	697.625	766.508
band382	754.743	698.598	670.161	598.947	615.084	670.138	630.857	684.929	611.726	658.532	705.605	618.525	605.415	653.923	711.095	674.674	679.314	608.971	671.389	614.741	620.78	697.186	630.853	683.746	632.809	742.22	692.41	659.852	666.607	763.81
band383	738.737	698.109	670.973	585.08	629.672	666.439	624.161	662.846	591.163	648.61	706.215	604.085	604.618	655.297	697.035	673.598	676.701	627.322	625.407	622.561	647.546	724.442	633.028	684.817	634.212	741.232	696.597	646.756	699.795	749.016
band384	744.883	698.263	675.239	597.416	620.155	672.602	648.268	673.187	589.656	654.603	706.242	617.98	579.899	652.185	697.019	670.12	668.564	627.856	648.019	612.103	634.397	718.372	626.273	689.942	629.483	721.803	693.043	639.674	689.188	745.143
band385	761.439	702.204	665.818	601.739	630.25	672.618	638.006	680.659	592.714	669.106	696.833	608.88	608.585	657.302	707.867	664.326	655.893	622	667.028	618.764	647.667	718.015	620.59	688.704	630.42	735.282	686.273	638.896	687.308	732.683
band386	728.836	696.666	664.33	582.765	624.054	674.667	628.512	656.723	585.656	650.73	701.802	596.385	593.043	658.667	694.957	668.152	664.067	615.563	642.731	618.711	623.326	702.925	626.751	702.712	631.445	729.575	687.601	652.43	692.562	756.286
band387	725.018	684.645	657.686	580.92	625.65	667.675	622.673	670.176	585.866	654.106	693.132	594.47	592.99	647.036	680.144	663.75	655.611	613.121	633.102	606.241	615.227	711.216	618.666	695.8	628.107	726.903	672.709	656.681	664.902	727.857
band388	734.667	682.795	666.098	593.221	615.493	679.935	647.25	649.858	579.172	643.262	695.317	595.42	602.986	642.968	688.717	675.75	660.486	610.425	628.472	607.598	612.447	706.02	617.021	684.725	621.891	716.112	688.065	646.267	671.781	733
band389	736.216	670.348	662.834	580.133	629.322	663.797	633.613	658.431	576.23	637.085	690.019	604.115	588.575	642.005	673.209	652.793	654.775	626.655	646.694	610.446	635.369	705.492	616.528	667.275	630.14	719.865	665.68	658.963	682.326	725.429
band390	731.357	675.416	664.685	587.584	616.892	666.293	633.22	652.88	565.379	659.844	680.969	587.395	599.014	648.473	675.788	644.413	662.297	619.247	618.472	617.159	631.05	696.839	619.081	693.733	627.422	731.826	694.331	665.681	668.438	783.984
band391	737.871	683.116	659.452	596.876	618.12	663.13	646.994	663.124	584.286	647.972	695.701	585.015	609.087	635.829	684.818	673.62	652.402	592.172	649.472	609.569	616.674	713.859	616.36	700.279	613.853	726.386	688.209	617	672.732	742.968
band392	727.667	668.789	651.594	577.022	623.366	673.919	635.786	646.858	578.621	635.518	696.539	579.655	579.763	637.347	671.139	654.391	657.52	619.523	647.435	608.438	607.099	692.121	622.948	693.621	620.208	738.008	689.565	642.4	683.147	760.984
band393	740.901	668.159	654.157	581.469	613.169	644.049	642.036	656.76	568.192	634.695	691.653	598.675	591.193	620.018	659.332	665.522	663.665	617.552	630.296	612.418	607.383	697.628	603.664	672.167	623.126	701.571	685.424	621.748	655.54	741.556
band394	698.556	661.357	654.37	586.164	617.517	672.878	626.446	664.521	555.921	640.638	671.987	574.965	597.338	640.266	671.815	653.109	640.823	614.753	618.315	598.355	628.901	701.965	600.102	686.917	614.426	727.71	656.525	663.941	670.312	718.429
band395	739.971	659.834	647.363	587.854	618.791	644.886	644.542	654.7	564.19	657.433	679.338	594.24	574.478	639.437	663.946	656.978	656.541	612.787	635.139	611.123	567.099	703.578	594.803	687.788	612.25	692.637	665.23	624.378	647.951	703.794
band396	728.538	656.654	636.361	576.735	622.553	637.447	617.185	656.412	566.668	633.064	667.48	578.605	602.039	618.59	649.255	647.543	629.528	593.655	646.75	609.59	600.014	695.739	585.382	694.817	611.764	705.398	648.658	632.933	619.335	729.286
band397	714.749	655.812	636.055	584.389	618.347	661.472	615.774	620.378	554.379	621.887	678.539	573.555	590.246	632.554	654.761	652.489	620.272	593.19	606.343	603.214	598.135	688.568	600.505	689.567	615.534	694.664	665.871	630.141	631.402	780.508
band398	724.725	665.586	631.008	556.863	597.178	646.829	611.452	624.805	553.796	607.816	657.739	554.185	574.565	630.045	649.984	651.793	622.949	595.391	612.083	600.575	590.404	671.437	596.026	673.538	606.66	706.622	668.932	618.919	637.71	682.889
band399	694.281	645.805	625.384	588.978	599.877	623.691	627.327	620.584	536.743	620.496	673.683	562.315	581.43	607.793	638.783	648.141	626.261	600.264	592.694	597.859	596.645	657.734	599.341	662.875	605.035	705.212	651.183	601.104	625.737	735.635
band400	710.135	648.432	615.89	573.863	615.056	612.138	615.583	624.554	539.636	635.121	650.296	547.395	579.237	623.869	653.984	660.848	598.693	581.092	651.565	584.472	591.787	680.588	568.628	679.513	597.635	687.776	635.665	611.615	630.75	672.762
band401	699.041	646.28	634.27	567.412	600.818	630.293	615.821	630.176	536.28	625.851	654.835	564.32	564.227	656.059	636.932	672.761	622.366	599.736	578.194	588.096	589.929	663.884	579.374	689.646	598.096	694.305	642.011	611.667	635.286	668.381
band402	705.398	637.032	604.934	581.31	601.02	619.276	603.095	623.637	522.854	618.837	662.532	563.525	562.662	611.104	625.223	662.13	612.962	575.943	575.065	584.73	571.064	648.799	575.592	661.529	596.104	669.776	639.986	629.993	630.964	709.19
band403	695.14	619.289	609.411	595.973	583.455	622.715	585.988	600.382	528.708	595.738	649.839	546.205	568.377	601.932	603.668	645.217	596.181	580.575	607.88	592.764	606.61	658.065	562.68	685.592	590.15	661.208	632.924	628.333	606.585	676.778
band404	687.614	628.75	622.655	562.345	595.61	647	613.714	615.064	532.647	582.986	653.902	546.905	582.077	616.203	611.323	633.761	599.987	589.109	579.694	590.318	573.582	662.834	563.898	685.263	599.578	684.22	610.824	624.985	617.571	695.413
band405	689.754	632.902	615.622	570.434	602.385	608.537	602.369	613.311	523.236	618.44	662.514	559.18	542.986	618.153	612.671	639.196	612.004	569.431	592.602	594.658	542.688	664.377	570.145	655.996	598.457	697.104	637.874	580.963	613.388	661.619
band406	682.228	640.739	622.436	570.42	592.082	638.065	636.143	583.712	519.924	613.851	652.136	527.63	572.203	627.946	607.905	654.783	612.194	602.609	598.306	588.691	581.255	680.186	549.699	681.579	592.616	684.093	648.888	616.319	618.304	722.222
band407	695.591	629.086	621.456	566.058	596.9	609.659	584.554	631.82	523.665	597.922	639.509	529.91	554.546	622.05	607.647	646.815	587.118	569.81	564.565	580.217	580.348	677.387	561.979	678.6	595.034	698.56	655.342	614.859	616.237	644.778
band408	710.754	624.125	614.919	566.119	594.25	630.26	629.304	601.273	533.98	592.809	649.971	560.2	572.976	612.149	622.981	655.424	611.234	586.259	626.713	585.45	595.319	669.613	560.874	685.608	586.123	682.062	626.288	633.844	613.875	677.238
band409	672.298	637.554	609.812	594.73	592.634	628.415	576.667	607.599	527.56	609.936	654.466	526.615	563.401	627.523	615.258	665.554	592.44	591.046	586.843	582.332	576.34	641.226	545.095	665.033	579.577	681.714	631.921	622.178	633.812	681.111
band410	710.667	616.445	611.147	579.058	596.782	618.659	619.161	596.412	515	571.745	633.384	537.635	574.121	618.441	607.875	655.413	593.583	569.506	593.343	574.534	572.411	641.271	552.133	666.513	579.531	694.907	612.41	609.541	584.402	709.413
band411	665.14	634.386	611.481	557.381	599.134	633.187	626.821	599.397	526.828	579.255	660.557	540.44	563.372	612.662	621.755	671.043	618.64	604.92	618.315	592.361	544.631	656.533	567.488	692.154	600.448	673.058	659.144	591.748	610.996	671.54
band412	715.62	648.08	618.94	569	589.49	631.984	623.065	614.371	525.172	612.723	660.491	536.245	528.807	614.045	608.674	636.304	616.579	580.345	661.074	597.588	554.277	651.734	564.085	663.367	580.787	677.151	654.522	610.993	602.183	670.873
band413	694.895	625.284	617.364	572.774	607.943	622.236	583.56	604.206	521.612	605.447	649.347	562.505	588.865	630.685	608.717	674.576	603.783	575.339	574.472	584.223	588.17	665.085	556.386	675.996	591.649	667.486	649.694	618.096	591.705	676.19
band414	690.854	616.7	622.891	573.748	606.271	603.301	609.173	626.88	516.035	597.234	654.071	538.89	555.913	588.712	626.014	678.174	594.81	598.799	610.056	583.881	582.298	646.844	568.45	688.192	594.542	690.61	649.198	596.237	609.875	685.762
band415	705.585	622.575	609.894	581.96	567.951	602.829	571.393	613.543	531.531	616.525	653.858	537.775	542.164	585.077	591.761	665.554	599	585.667	607.694	587.833	554.809	632.915	551.062	683.983	588.656	658.571	633.561	610.481	604.138	695.714
band416	705.175	630.093	620.255	588.23	598.678	639.163	593.857	611.36	539.542	604.858	656.86	524.745	547.111	608.671	632.622	657.533	600.581	591.523	567.62	594.496	530.525	661.221	564.652	663.233	586.201	683.236	642.331	585.148	626.188	715.254
band417	657.684	634.768	618.797	565.938	603.779	613.171	581.476	624.787	537.988	623.27	618.157	541.3	597.734	605.815	610.62	680.033	605.497	589.184	665.685	585.487	611.44	620.171	567.348	703.146	591.415	689.672	629.77	671.874	615.469	649.429
band418	724.585	632.659	614.352	573.907	599.426	642.707	570.786	632.835	544.085	621.723	651.102	526.465	568.942	610.18	582.201	593.033	614.16	581.339	564.722	601.457	590.213	670.588	572.54	685.029	604.921	684.05	650.759	625.741	620.679	675.508
band419	728.409	637.864	622.812	538.097	589.086	605.285	601.208	632.805	552.315	628.504	661.979	575.215	517.744	603.41	597.913	655.272	628.227	627.908	575.324	597.167	524.135	629.598	586.031	691.146	603.734	707.29	641.867	616.296	590.795	691.048
band420	689.515	666.611	610.677	585.593	594.564	655.626	629.042	607.708	515.671	602.688	667.727	542.835	589.585	646.667	621.535	656.326	619.126	590.511	603.639	601.703	593.191	695.035	594.22	693.325	628.307	745.208	639.399	650.526	612.83	669.254
band421	707.573	659.227	630.499	555.478	618.262	664.439	630.286	617.625	559.257	617.582	668.58	588.99	585.425	676.333	642.495	686.391	621.415	614.356	600.204	603.89	592.894	675.593	588.474	699.867	594.889	729.344	664.68	649.081	601.741	708.302
band422	719.129	643.952	614.582	597.137	612.705	667.48	590.53	648.154	530.227	608.305	642.031	592.16	556.473	641.604	640.353	690.163	604.442	620.793	595.204	599.765	581.901	683.995	616.604	683.925	602.942	709.467	605.691	611.963	649.201	697.444
band423	722.246	667.027	624.576	563.124	583.863	677.821	626.042	601.959	556.137	600.943	660.735	555.135	565.512	617.095	650.698	697.38	599.526	639.425	622.361	591.871	567.135	653.608	605.614	670.354	598.333	719.405	653.205	590.97	591.067	718.667
band424	669.696	663.375	640.526	553.907	590.723	645.553	641.161	607.663	543.583	593.397	639.672	548.52	551.29	641.059	639.405	619.728	594.804	592.891	611.722	584.119	586.22	655.181	582.149	661.583	602.076	700.494	604.284	594.659	628.942	713.794
band425	660.251	683.37	658.971	573.084	595.535	616.577	660.47	614.547	545.227	609.404	674.432	571.275	572.932	639.329	630.378	674.315	622.177	601.845	643.194	605.065	600.887	660.236	578.327	693.483	601.352	695.27	631.324	694.519	667.429	629.333
band426	703.865	682.355	633.888	566.642	632.583	636.35	652.935	631.21	522.98	652.489	647.058	618.745	585.773	636.824	635.88	645.609	610.095	652.167	647.806	611.267	590.702	697.141	586.09	637.183	611.064	687.486	665.137	625.089	596.272	667.27
band427	727.766	659.288	639.764	607.004	592.854	670.959	651.875	635.685	537.81	678.532	655.712	586.9	606.208	645.059	652.114	723.25	606.819	663.805	607.093	608.057	604.035	620.296	574.927	715.642	622.129	700.239	648.371	572.748	652.848	692.365
band428	728.205	658.027	634.673	579.951	620.721	671.081	680.869	631.228	540.006	631.447	681.622	571.725	631.87	630.387	651.486	641.88	632.629	641.81	570.565	600.813	591.007	667.075	602.877	692.021	618.918	770.135	642.281	595.667	631.96	725.048
band429	761.023	658.479	626.843	586.044	612.7	610.837	646.339	635.936	578.915	637.894	679.1	596.43	565.072	653.189	648.209	660.337	620.674	630.908	678.63	605.339	639.738	615.146	622.078	670.117	592.673	747.792	613.047	625.304	646.464	682.27
band430	709.912	661.532	614.422	623.221	628.837	672.959	643.268	647.573	557.773	658.511	679.649	551.225	598.449	659.685	682.397	705.739	619.4	669.862	641.509	631.871	590.865	673.879	635.872	703.146	633.327	729.865	647.363	676.311	664.884	634.317
band431	725.058	657.184	640.595	591.611	628.167	643.878	671.631	633.816	542.114	598.227	698.054	544.08	646.638	583.689	646.149	692.859	630.861	618.04	602.583	598.395	648.234	653.095	620.704	680.987	625.337	735.95	696.234	652.652	643.598	775.873
band432	739.251	670.648	633.906	593.969	595.498	652.675	622.732	660.322	576.886	675.617	656.566	552.45	618.198	626.608	649.109	685.902	598.274	623.511	702.472	590.813	602.816	638.859	590.097	696.3	607.432	713.934	614.971	642.296	593.241	661.048
band433	765.205	716.452	618.189	539.084	607.139	663.862	607.083	651.412	557.469	711.716	710.925	552.605	639.271	712.099	691.307	603.696	632.642	685.155	637.167	609.712	647.433	674.995	621.858	667.433	635.866	747.371	672.45	647.304	675.188	719.556
band434	708.111	654.989	706.134	602.863	647.257	610.837	684.411	613.487	560.796	638.34	715.572	571.245	666.493	654.532	654.359	628.63	626.396	574.494	624.028	619.598	663.965	666.543	574.972	725.392	631.164	657.9	654.691	673.748	640.353	775.397
band435	706.012	688.048	681.588	593.81	639.123	627.959	690.018	649.899	568.793	626.915	715.927	609.36	625.773	664.55	662.236	660.022	649.076	625.115	617.528	615.898	637.418	663.367	651.927	693.671	651.597	742.583	706.126	677.022	651.741	802.143
band436	738.263	651.729	667.733	570.735	629.043	627.821	629.321	684.479	594.332	615.56	723.697	584.875	656.633	624.712	623.516	662.522	663.055	588.741	631.944	622.812	619.489	756.216	639.626	695.621	632.576	738.081	715.802	669.933	678.183	718.143
band437	706.193	671.559	647.994	600.248	604.89	631.089	625.875	687.963	590.528	632.383	697.942	621.375	612.391	630.973	659.13	654.011	678.752	670.695	573.926	640.799	587.227	623.734	651.209	659.979	662.194	764.548	663.018	629.237	649.781	673.571
band438	728.515	646.712	665.254	584.164	619.729	678.967	630.339	638.97	584.522	592.667	688.578	608.695	590.836	629.198	605.497	632.5	643.903	652.77	681.685	618.503	565.972	687.628	634.038	688.217	631.225	716.764	602.993	636.726	691.312	648.524
band439	702.749	737.754	647.163	658.173	678.972	673.829	623.577	620.906	584.204	634.447	695.599	565.315	568.111	680.041	685.91	688.978	657.678	638.805	626.741	614.512	605.865	681.91	611.488	680.575	646.837	707.784	649	672.207	644.817	703.286
band440	746.058	695.891	653.259	584.823	622.412	705.276	675.071	666.993	574.507	707.908	723.983	613.925	621.362	614.703	676.658	702.543	664.234	646.086	645.519	648.132	610.305	682.668	629.953	765.158	655.137	764.166	692.752	670.519	670.321	692.54

## Sheet: Sheet3
band	1	2	3	4	5	6	7	8	9	10	11	12	13	14	15	16	17	18	19	20	21	22	23	24	25	26	27	28	29	30	31
band1	622.547	620.741	605.066	608.777	538.408	645.861	605.638	578.958	553.259	589.543	564.215	546.18	527.912	529.802	612.618	541.6	558.36	580.299	622.038	600.933	618.536	553.865	720.377	593.807	570.851	528.617	491.605	613.006	592.897	575.333	585.812
band2	593.41	569.049	629.781	614.931	553.371	514.689	557.817	537.769	534.732	469.765	570.329	602.333	622.978	578.971	435.382	521.6	536.156	577.772	599.606	540.982	545.318	477.547	523.325	619.562	556.265	575.512	540.705	587.936	650.786	562.144	593.78
band3	642.73	634.027	630.26	575.492	511.844	569.27	548.094	492.313	585.663	546.474	491.108	476.588	562.978	562.449	607.162	456.229	557.481	567.654	605.244	535.801	562	530.567	467.714	638.694	557.269	515.915	556.989	533.431	654.794	549.582	616.178
band4	555.476	624.595	617.812	533.908	487.169	545.951	531.249	490.281	531.638	591.496	506.203	513.184	573.824	528.284	479.691	557.258	548.668	542.688	596.549	564.926	527.469	561.265	523.779	556.81	541.201	472.685	586.992	566.699	645.067	481.624	561.675
band5	573.776	519.816	626.295	569.581	504.416	483.492	524.258	489.256	529.19	550.987	526.778	528.019	551.088	511.193	624.294	490.108	511.616	530.368	605.81	563.376	494.362	555.135	520.675	545.174	549.951	461.356	597.291	514.121	562.425	497.582	477.586
band6	596.229	579.514	577.387	471.773	515.445	465.811	529.259	534.156	515.459	502.214	440.684	495.678	577.44	534.379	543.559	480.746	526.132	528.923	572.771	551.475	529.28	499.482	545.61	575.333	518.356	504.339	541.322	571.118	629.258	475.327	541.707
band7	555.391	532.411	579.747	489.885	490.776	526.074	507.193	513.627	465.384	508.577	452.12	457.461	621.352	546.642	493.412	550.808	500.077	507.499	583.803	472.716	557.808	475.106	529.974	532.981	508.521	431.461	556.839	539.335	632.742	473.157	563.096
band8	545.691	530.735	563.571	534.592	442.786	566.254	492.362	451.677	456.293	406.974	474.772	452.052	440.692	580.399	534	497.633	490.49	509.72	512.349	550.762	541.052	501	500.623	496.92	502.828	471.729	534.996	517.462	592.579	538.605	521.385
band9	558.622	537.762	535.792	527.7	436.087	468.344	485.356	449.119	470.201	464.462	433.959	417.569	466.308	479.588	527.353	463.692	460.338	485.38	510.486	500.674	503.726	438.661	402	522.179	486.275	470.79	539.241	483.792	522.175	491.559	430.796
band10	560.306	511.362	532.318	494.923	469.637	517.189	523.628	503.216	465.67	463.188	438.968	455.502	553.516	558.938	500.353	489.137	487.81	511.299	561.787	508.681	478.91	459.208	473.195	507.755	481.816	454.878	525.732	492.783	575.266	536.33	551.656
band11	501.478	490.054	533.172	466.9	436.271	450.943	501.588	441.376	451.885	467.009	437.544	434.498	484.495	498.358	403.926	388.408	439.408	473.382	478.889	518.05	491.773	403.596	459.818	482.763	517.841	453.861	592.797	488.249	569.587	485.526	474.981
band12	501.876	506.643	539.002	444.342	376.878	429.238	478.342	411.253	442.009	448.265	412.5	423.037	509.33	497.453	501.912	427.988	425.249	473.46	466.248	468.638	476.254	400.069	557.195	502.658	472.816	463.305	532.678	446.179	565.905	493.882	491.096
band13	486.512	455.849	523.976	441.777	400.393	419.049	479.924	436.147	434.16	429.756	415.608	389.697	505.154	496.811	479.206	408.396	419.399	449.264	464.003	509.876	457.222	418.612	420.922	435.262	459.929	416.42	512.406	459.223	527.679	467.284	478.392
band14	507.078	443.286	538.514	488.085	402.97	435.426	491.843	426.445	428.901	433.996	384.497	375.79	476.901	480.547	456.338	405.092	414.789	462.154	460.705	515.738	435.271	405.208	464.883	454.697	488.767	408.441	534.72	441.306	536.758	461.284	430.939
band15	516.6	438.643	549.278	455.273	409.614	429.656	503.944	416.393	461.647	377.077	410.032	419.18	450.582	492.099	503.721	411.971	414.716	459.243	467.552	467.986	502.767	418.535	422.584	440.033	483.683	438.844	520.72	466.968	570.552	484.912	466.076
band16	501.396	481.357	531.408	451.908	373.722	429.992	493.21	403.717	440.847	411.88	363.316	389.281	461.396	466.992	458.206	389.125	407.199	456.537	468.222	481.411	450.948	392.318	483.675	442.408	499.926	428.119	530.031	448.237	522.008	430.912	453.389
band17	497.073	470.486	527.856	502.731	358.53	430.041	461.092	379.766	410.451	396.679	394.415	372.169	501.879	478.716	461.206	386.758	419.423	450.946	473.137	489.652	485.501	411.106	441.714	453.843	483.728	413.78	526.245	464.72	557.163	455.275	480.669
band18	516.135	450.805	526.632	446.65	376.151	463.615	480.609	418.226	443.042	420.333	389.392	370.659	463.791	477.132	448.235	428.367	419.016	454.848	489.81	515.56	444.318	411.065	451.909	456.948	475.634	403.932	503.046	443.743	583.036	451.461	453.108
band19	492.409	449.632	532.901	428.565	400.624	410.68	494.439	433.492	443.961	411.885	375.285	380.513	457.857	485.798	443.088	417.271	412.349	451.625	444.971	495.603	466.122	403.812	395.182	451.926	460.955	413.122	507.134	444.523	577.71	453.19	450.433
band20	489.89	477.989	546.224	412.919	375.92	413.721	510.489	422.582	433.275	402.406	394.62	390.562	473.143	467.247	430.735	419.171	414.794	452.835	459.267	510.149	472.402	398.143	406.857	459.096	472.728	448.22	475.034	458.497	579.246	460.013	447.669
band21	506.982	456.854	523.786	445.327	375.448	395.705	487.793	424.564	435.873	410.902	378.399	367.154	460.923	474.951	404.191	370.042	419.458	455.154	463.213	503.961	478.863	399.355	425.156	456.904	490.741	423.146	481.467	449.445	566.024	437.732	463.003
band22	504.199	478.692	525.144	454.442	369.972	458.557	473.536	396.075	420.372	401.107	380.766	388.888	444.429	470.358	454.956	411.029	414.685	458.294	474.343	490.762	479.224	367.327	489.377	454.623	478.906	428.766	526.36	453.974	583.325	453.141	464.771
band23	497.915	476.503	529.457	452.392	371.635	432.205	482.99	418.201	429.552	404.427	377.744	380.547	453.582	479.547	494.794	404.346	415.646	458.779	473.486	494.447	474.087	375.539	387.351	438.992	480.275	412.166	513.985	446.445	563.004	446.425	452.583
band24	489.226	437.735	542.326	432.312	380.433	420	479.924	411.948	425.325	385.226	379.206	373.052	436.648	478.44	463.676	417.508	409.338	457.166	465.47	508.518	464.28	375.6	436.169	427.08	476.576	401.2	509.268	446.965	557.357	459.621	458.102
band25	485.909	461.346	535.76	467.3	374.324	413.926	480.247	410.114	425.115	382.013	395.427	370.146	429.604	491.737	430.882	406.267	409.447	458.452	477.737	500.28	465.571	376.771	404.39	439.416	464.498	410.322	510.808	449.685	551.468	450.34	458.255
band26	495.165	442.886	542.665	406.5	369.316	420.639	479.405	411.321	442.399	406.333	367.177	373.431	475.802	456.922	448.353	377.821	412.627	452.933	466.168	514.567	451.816	363.078	409.104	438.884	461.094	402.651	504.793	449.413	550.952	429.647	459.481
band27	501.085	440.341	537.575	455.365	368.562	420.287	482.163	414.789	424.423	392.915	385.196	378.101	447.33	478.597	458.456	390.458	413.068	453.65	462.311	510.773	482.446	376.396	389.857	445.124	466.379	411.481	498.241	445.685	558.452	451.007	458.624
band28	500.236	449.6	537.417	442.792	358.975	408.344	465.888	404.793	430.912	403.111	376.715	385.712	437.429	469.634	456.471	381.837	412.237	453.617	462.93	499.004	465.411	345.494	423.519	428.245	467.013	395.556	504.866	438.081	567.032	455.108	459.975
band29	490.805	445.016	535.106	425.096	353.714	403.311	463.777	397.487	434.205	390.855	373.956	357.184	453.462	469.449	413.691	398.925	405.205	455.457	481.451	489.131	462.405	358.776	422.818	437.73	464.065	405.153	509.299	433.994	543.004	451.444	434.398
band30	498.201	464.568	541.293	457.235	364.674	424.762	482.107	401.368	427.185	393.637	357.63	385.738	447.758	453.082	416.882	381.508	403.352	458.331	481.571	498.798	480.204	346.784	462.052	439.033	460.845	400.173	483.307	424.734	532.627	446.131	461.462
band31	489.829	447.205	539.158	433.985	363.651	424.475	484.472	400.229	426.116	389.363	369.424	373.757	467.703	475.918	445.441	397.379	410.73	455.475	481.397	495.752	472.671	356.841	415.286	439.744	468.168	399.597	487.192	451.298	545.758	458.359	471.318
band32	488.405	438.373	540.967	460.273	363.065	395.533	471.854	397.763	428.071	395.577	369.399	360.599	458.484	456.844	442.059	388.921	402.462	447.983	454.508	486.333	466.679	357.873	381.078	430.251	474.294	392.864	487.782	434.098	538.452	460.977	454.952
band33	485.931	452.13	534.28	425.969	362.95	422.5	477.9	398.56	425.245	385.769	353.165	365.618	453.407	460.506	416.544	388.2	404.898	450.856	460.749	483.181	465.169	359.335	412.844	433.072	457.314	393.675	494.084	441.569	556.853	440.052	448.561
band34	486.137	445.292	535.224	429.388	356.669	415.926	466.17	391.853	430.735	379.996	370.883	367.933	448.011	460.095	436.485	387.554	402.94	445.101	479.851	478.55	452.98	347.743	433.338	432.686	465.006	403.766	491.222	439.277	549.563	436.281	435.029
band35	485.224	447.259	533.217	426.177	352.895	408.631	469.705	404.766	415.018	386.145	370.218	358.592	459.231	454.132	405.059	374.988	400.219	444.5	467.133	479.316	467.571	354.514	404.091	422.601	447.864	387.186	483.134	426.679	559.317	430.088	436.061
band36	482.909	446.805	528.887	447.688	362.955	433.049	464.938	397.764	427.912	394.808	360.975	351.075	462.769	464.872	419.765	373.538	398.757	443.761	466.978	479.993	454.673	346.645	437.974	424.851	447.751	382.898	480.207	426.497	534.107	431.683	436.541
band37	484.586	433.557	527.467	446.988	357.368	426.393	453.701	391.86	426.995	390.107	370.361	353.184	465.538	448.626	422.441	376.337	402.798	443.748	462.371	468.546	456.51	353.531	429.805	415.664	442.104	398.607	473.701	434.46	548.091	428.768	450.048
band38	487.535	430.8	520.229	442.5	355.945	420.23	468.298	390.147	422.982	378.855	364.791	351.685	428.264	447.56	408.132	378.175	398.743	441.318	475.448	473.543	453.904	354.388	407.545	418.744	441.304	367.054	476.146	427.858	547.242	445.572	430.672
band39	474.155	431.881	534.903	426.35	357.319	405.344	465.718	389.007	422.095	380.547	370.434	363.131	462.033	453.457	466.235	370.613	398.001	438.782	459.711	476.181	445.886	343.412	415	413.223	438.482	383.739	481.728	433.442	527.917	431.729	429.099
band40	474.686	435.751	526.273	425.754	357.938	415.492	464.268	395.694	424.547	364.637	354.459	347.449	446.066	450.531	417.662	373.021	393.259	437.159	452.762	479.433	455.003	342.498	428.935	415.518	451.738	384.583	476.525	436.052	530.508	427.281	432.879
band41	474.957	428.784	536.826	426.727	356.798	409	464.82	386.286	419.226	386.205	358.677	349.071	460.066	448.922	436.985	359.246	397.225	440.156	449.571	485.16	453.95	339.18	425.195	415.449	438.029	391.719	474.705	427.564	524.754	432.15	444.946
band42	470.735	424.692	534.861	428.965	346.891	399.525	456.78	386.01	416.49	378.701	369.693	348.348	449.989	432.354	424.559	371.625	390.796	434.249	453.546	472.55	442.219	340.433	410.312	399.394	455.117	386.508	469.943	429.731	537.131	426.892	431.694
band43	474.629	413.011	527.01	424.404	361.582	409.73	459.464	390.686	409.483	368.526	368.329	351.112	432.879	443.988	426.176	368.608	388.121	431.653	452.714	477.809	450.496	332.151	416.078	413.617	434.472	382.247	475.077	440.332	541.448	423.605	421.022
band44	472.007	434.654	530.17	432.112	352.721	422.443	454.655	382.843	420	380.675	354.551	340.809	447.791	445.494	418.176	367.425	394.599	438.497	464.67	469.77	444.37	338.253	408.325	410.57	440.816	375.142	473.954	428.373	526.242	427.977	432.739
band45	466.957	412.195	529.014	429.869	345.99	401.664	453.921	382.704	417.854	363.325	348.494	346.082	423.385	427.568	415.25	361.554	388.318	436.965	456.752	471.688	452.845	324.363	404.766	410.391	440.239	372.79	469.498	417.188	517.409	430.307	432.538
band46	466.059	421.324	526.109	435.627	343.495	401.762	457.262	381.784	408.127	375.949	354.595	347.326	446.253	439.691	400.059	365.217	389.826	432.769	456.476	480.691	453.289	329.388	416.857	417.697	435.23	379.2	466.379	427.277	531.163	433.925	436.019
band47	467.883	421.4	524.899	418.831	347.281	400.025	456.805	393.239	413.109	375.987	348.934	349.479	437.044	440.132	430.824	359.663	389.845	434.076	448.921	471.074	450.77	331.743	404.065	410.554	437.427	381.729	469.46	424.327	525.024	422.17	429.417
band48	466.188	421.881	530.382	426.615	348.258	412.615	458.971	382.253	414.062	375.197	351.759	343.948	448.89	434.111	432.985	355.567	383.746	432.442	452.759	470.092	440.907	326.8	421.74	405.744	423.353	379.956	469.693	432.694	526.373	421.931	428.78
band49	460.851	413.93	518.915	426.377	349.617	412.262	452.75	387.334	415.677	350.748	345.342	348.498	432.077	426.568	400.338	356.321	382.329	428.599	452.063	468.316	445.816	322.698	419.325	409.948	436.576	372.02	452.958	419.665	521.833	422.944	430.143
band50	466.819	421.259	526.071	426.527	345.49	422.344	447.931	379.323	414.975	364.013	344.88	336.554	433.967	439.819	421.647	359.671	385.533	431.05	454.927	466.688	452.79	318.335	411.649	395.59	437.447	369.532	462.157	420.087	518.071	417.408	428.882
band51	457.643	416.676	525.302	429.135	348.57	408.107	451.232	383.579	413.931	364.868	340.924	335.266	434.604	424.366	414.824	347.946	383.939	426.265	463.476	469.585	443.504	317.559	432.143	405.372	426.346	365.159	458.134	422.069	529.94	424.082	420.166
band52	454.52	416.005	525.828	430.985	339.667	396.041	444.924	381.316	410.901	366.761	337.329	336.82	442.154	436.831	405.265	358.921	380.593	425.919	448.181	467.025	448.262	322.212	405.325	407.212	430.851	368.278	464.096	416.942	517.063	420.784	425.815
band53	451.481	415.459	528.42	418.512	341.768	400.779	451.529	384.569	408.688	372.487	343.101	325.169	441.637	425.132	434.206	349.304	381.336	423.915	452.765	463.599	438.079	314.988	402.247	393.774	428.298	362.678	461.295	415.613	521.972	419.275	418.669
band54	454.778	403.378	528.96	421.081	340.987	395.156	451.196	379.671	413.06	362.739	336.965	339.03	428.879	426.313	410.588	347.846	378.784	422.916	449.222	465.206	444.458	311.547	421.844	400.879	433.906	361.79	453.874	416.951	521.373	417.082	424.006
band55	449.465	411.086	523.7	428.569	344.316	404.025	450.83	378.406	411.212	360.658	339.013	337.378	435	426.897	416.265	350.817	383.996	425.168	457.429	464.691	444.519	321.633	385.805	401.259	422.557	358.742	459.123	419.934	520.448	423.621	422.312
band56	451.989	412.378	515.028	429.073	340.793	387.68	448.923	380.06	407.414	361.577	337.684	328.026	422.89	420.654	412.779	340.188	376.166	422.415	450.425	470.908	433.723	315.547	432.078	394.664	412.932	359.522	455.276	421.827	512.758	417.114	427.417
band57	452.426	408.886	515.946	419.012	336.545	391.779	440.817	376.985	410.88	362.658	337.997	334.551	432.538	415.967	408.471	342.2	376.334	424.189	452.676	464.578	436.636	307.335	411.571	394.311	421.951	353.41	457.908	411.101	506.96	422.657	419.204
band58	450.226	405.773	516.358	416.469	333.582	385.779	442.574	376.955	403.746	360.051	335.566	325.757	426.286	417.551	400.588	344.533	376.155	422.695	446.203	455.277	434.936	300.633	407.182	396.08	428.479	353.824	451.494	413.708	513.571	417.029	421.134
band59	453.105	405.519	514.8	414.154	336.075	396.557	437.418	374.876	406.55	357.897	333.095	327.498	419.077	411.432	414.25	340.271	379.329	421.639	453.657	459.511	446.948	309.249	403.532	396.766	416.362	356.854	452.989	413.153	514.31	415.575	423.936
band60	451.675	411.719	515.299	418.481	325.157	393.541	439.356	366.266	399.746	364.299	335.256	331.491	426.341	422.893	414.176	340.479	374.182	419.445	454.21	455.642	436.114	313.367	407.818	395.377	416.731	360.834	452.149	419.058	511.083	416.039	418.506
band61	448.536	399.568	514.194	412.085	330.37	400.664	435.773	368.831	403.898	359.051	339.402	318.948	421.154	422.934	406.603	342.775	369.662	417.197	446.025	456.443	437.341	302.229	412.182	390.094	418.641	354.82	445.276	413.708	509.925	408.333	416.959
band62	442.089	395.454	514.177	416.838	332.975	387.68	439.868	373.351	410.238	343.56	325.193	320.858	423.978	412.922	416.676	336.054	369.755	413.938	444.997	460.766	436.356	303.702	396.948	391.645	418.66	351.912	445.333	412.286	511.738	403.65	414.506
band63	445.803	396.07	513.021	420.727	329.242	386.811	436.634	364.502	401.203	349.415	329.149	321.18	420.407	413.165	409.882	335.087	371.287	416.635	453.257	449.362	439.012	300.498	400.221	394.107	415.094	347.908	448.023	407.249	503.155	411.693	418.121
band64	438.654	405.13	511.153	415.854	328.736	383.984	437.963	363.605	405.051	350.718	327.902	317.794	426.505	410.588	402.588	338.087	370.952	414.98	436.851	462.496	434.65	297.731	411.662	388.46	415.777	354.234	442.46	407.538	510.44	405.114	414.745
band65	437.94	404.93	517.203	404.85	324.784	387.721	433.22	365.273	402.894	350.748	327.769	316.476	424.527	411.967	410.559	338.283	369.494	413.507	446.105	452.195	428.63	297.437	400.195	383.579	412.181	352.376	437.314	408.832	506.036	409.111	414.64
band66	436.588	394.973	514.965	405.915	328.278	390.205	438.363	364.702	403.141	351.41	330.234	320.678	433.505	405.827	395.206	328.562	364.551	412.631	444.594	454.918	429.767	299.196	394.727	384.664	407.599	352.071	435.95	406.465	507.421	410.039	408.742
band67	439.535	400.886	513.727	407.8	330.982	388.902	431.843	368.552	403.388	350.355	328.93	315.569	422.538	411.403	395.279	338.396	368.354	413.234	445.413	452.443	432.72	298.514	406.636	387.884	407.45	357.051	440.28	409.555	507.722	409.542	416.15
band68	436.279	400.935	512.059	402.208	331.38	381.705	434.283	364.803	402.131	344.701	325.427	315.644	425.165	403.811	413.544	328.721	368.43	411.499	440.975	454.496	427.921	297.563	390.571	382.758	400.149	344.729	436.498	410.832	501.869	408.918	415.369
band69	437.057	395.043	510.503	401.169	326.13	384.943	433.963	365.064	402.266	347.774	328.449	322.674	421.791	410.251	406.368	333.017	364.932	409.451	444.838	450.418	429.653	298.686	392.74	383.601	407.117	351.569	433.927	407.595	505.079	406.582	414.497
band70	435.22	395.519	511.484	406.55	326.075	384.885	430.639	361.51	398.783	346.158	325.915	313.891	417.703	401.243	403.162	325.708	367.071	409.837	443.994	446.911	429.65	294.584	402.571	380.667	407.553	346.922	436.364	404.442	498.286	404.81	413.596
band71	439.407	397.508	512.816	403.208	325.291	386.041	431.496	361.05	399.293	352.983	325.737	321.36	418.549	407.77	405.397	327.863	363.839	411.264	444.822	453.291	427.327	296.335	398.753	385.135	405.204	349.047	437.077	400.41	499.079	401.944	415.089
band72	432.906	392.33	506.97	407.042	323.876	381.131	430.054	359.477	400.737	344.752	327.858	316.869	414.989	401.292	411.471	329.562	362.976	408.711	443.902	450.706	433.385	293.808	398.857	385.063	407.524	349.397	440.008	409.847	502.115	411	412.889
band73	439.709	397.8	509.335	405.246	321.237	380.131	433.639	360.301	399.619	348.953	322.212	315.813	424.901	404.358	389.706	327.2	363.014	408.016	442.394	445.486	426.997	292.804	409.234	379.353	404.806	341.553	437.28	406.425	496.016	404.99	408.446
band74	429.38	386.622	509.74	406.608	324.321	382.213	429.454	362.913	398.737	337.521	327.915	317.861	419.626	402.926	404.456	326.829	361.649	407.403	441.222	445.574	428.793	296.131	396.208	378.584	407.511	345.01	431.621	400.89	499.131	402.056	407.064
band75	433.284	389.924	512.271	406.423	322.211	381.377	429.574	359.264	405.644	342.5	325.756	317.588	421.527	398.897	406.529	322.517	361.77	407.677	446.949	447.975	426.956	291.024	388.117	377.215	402.029	345.068	438.621	406.26	489.067	402.722	408.917
band76	432.707	398.578	512.826	402.388	323.751	368.844	431.213	361.721	402.148	341.402	318.899	311.966	413.593	402.391	399.191	326.958	360.945	408.103	443.178	451.053	429.076	297.098	396.597	379.493	404.317	343.732	436.732	399.74	497.948	402.373	409.503
band77	424.302	387.459	510.503	401.262	323.679	384.082	432.639	361.804	403.778	341.974	322.142	314.341	413.473	404.078	403.059	323.946	358.241	406.384	445.994	448.415	427.971	296.159	392.792	378.295	401.874	346.071	433.923	401.549	500.734	403.415	409
band78	429.737	391.6	513.316	404.162	319.234	381.467	428.322	356.436	399.901	338.748	319.392	317.434	407.473	403.033	396.868	325.804	360.166	406.988	442.587	449.989	426.458	292.11	391.364	381.405	395.346	343.2	433.586	406.182	502.806	401.157	406.172
band79	428.702	393.697	510.392	402.927	319.957	377.746	431.031	354.811	400.259	345.709	320.291	312.712	412.495	404.535	398.074	319.354	357.845	404.754	442.378	447.78	426.688	287.404	399.273	374.592	397.573	340.315	436.448	403.59	497.155	400.922	403.519
band80	423.433	386.416	511.748	402.408	317.911	376.361	426.073	353.624	398.265	342.09	320.823	307.142	414.879	397.58	405.618	326.075	359.381	404.402	443.124	445.206	430.297	292.759	387.195	374.421	397.46	336.349	433.479	402.494	493.258	401.765	400.908
band81	425.432	384.816	507.274	400.888	316.149	374.672	430.624	353.831	399.519	332.868	319.658	311.835	416.088	393.741	405.75	321.704	359.559	404.491	441.263	448.064	422.347	289.196	401.364	377.829	401.388	337.342	429.785	402.512	498.27	403.056	405.834
band82	424.185	382.432	512.068	398.273	315.537	368.541	427.927	352.109	398.933	339.184	320.854	307.079	422.11	397.551	401.029	318.404	355.581	403.42	441.314	439.982	424.017	287.224	391.39	379.121	398.301	336.942	424.958	403.237	495.421	400.046	398.287
band83	424.4	384.719	507.536	396.381	315.699	375.77	430.581	353.801	398.118	338.303	318.472	310.674	414.615	394.453	388.206	320.121	355.334	402.436	440.933	440.713	430.201	285.51	387.377	376.573	392.204	339.292	429.751	402.685	498.71	403.801	407.131
band84	425.531	386.714	508.967	397.281	320.13	369.402	428.369	354.831	397.489	335.654	320.19	305.813	418.901	394.934	390.868	318.658	355.229	402.764	444.933	442.266	423.324	288.857	377.74	374.521	396.343	339.342	431.107	404.98	497.905	403.092	402.487
band85	421.789	383.627	508.812	399.5	314.853	378.959	426.107	354.002	399.704	337.299	312.282	302.011	413.297	394.996	408.779	318.062	357.579	402.459	444.2	439.202	426.86	288.384	388.935	376.945	396.615	337.166	426.939	397.642	491.183	404.676	404.481
band86	422.002	382.789	511.172	390.096	314.719	379.5	425.182	352.164	399.386	333.406	316.133	306.846	407.297	394.844	389.647	316.321	353.741	401.115	439.168	443.613	421.668	280.718	389.87	373.16	397.392	338.305	423.479	405.118	492.587	397.915	399.223
band87	422.551	381.432	505.012	397.758	316.645	366.516	424.625	353.662	400.84	334.419	315.563	304.472	416.121	401.226	401.559	316.804	354.059	401.717	443.819	444.163	425.531	284.355	386.039	375.154	389.744	340.437	426.586	402.858	490.234	402.294	405.86
band88	420.332	383.497	506.523	395.873	314.559	372.074	425.771	351.619	398.4	332.607	315.725	303.966	411.33	394.848	398.088	314.521	355.937	402.599	440.263	444.674	426.015	284.878	388.532	373	395.249	338.868	420.065	402.824	492.794	399.497	402.599
band89	419.29	369.351	503.295	394.127	312.366	372.18	426.134	352.055	397.079	328.688	316.209	303.318	409.33	394.07	398.382	312.067	353.307	399.065	444.219	435.27	424.155	277.376	390.961	373.556	393.188	336.437	427.536	400.91	486.782	398.876	403.016
band90	423.142	378.508	504.557	390.388	315.109	373.484	422.933	348.358	395.157	334.329	315.696	306.019	416.813	389.893	394.824	310.525	352.3	399.765	441.016	441.755	427.997	283.396	389.481	370.636	390.178	333.769	419.72	400.827	491.155	399.608	409.137
band91	420.099	379.805	506.674	394.523	312.664	369.525	426.175	347.48	398.762	335.731	311.921	298.15	414.033	392.173	405.397	312.346	353.418	398.765	441.74	439.911	423.577	280.555	385.182	373.058	390.01	334.753	422.41	401.795	490.262	400.206	404.156
band92	416.716	378.443	506.359	393.692	313.102	369.066	426.176	349.86	394.907	329.521	314.918	297.378	421.901	389.79	400.382	309.25	350.763	399.144	436.073	439.968	421.991	281.669	380.364	369.771	391.165	336.169	418.349	403.454	489.968	400.275	402.054
band93	416.888	381.373	505.307	386.869	310.679	372.869	426.083	349.174	396.016	332.697	311.272	301.273	413.736	389.675	388.809	312.158	351.805	399.54	437.413	442.805	422.898	278.229	381.675	372.185	393.204	330.271	419.433	400.928	492.595	399.882	401.599
band94	416.385	377.049	506.891	389.931	310.032	371.451	421.937	346.831	397.571	333.321	311.437	300.787	406.176	391.646	398.574	311.146	350.419	396.582	441.397	441.986	422.362	281.78	382.468	369.333	388.346	330.614	419.054	398.113	487.663	396.441	398.736
band95	414.403	371.638	505.043	389.519	306.881	369.533	421.837	345.831	395.332	327.496	310.307	297.895	401.56	394.564	400.221	306.233	350.441	396.896	436.698	439.926	425.201	277.645	383.195	367.912	392.087	328.98	422.153	401.569	488.909	395.108	397.226
band96	415.409	374.022	502.488	397.312	312.247	375.197	423.564	342.477	396.688	330.897	313.769	299.715	406.549	384.305	400.868	306.25	348.605	394.421	433.511	437.149	419.863	276.261	386.675	367.529	386.133	328.915	407.387	399.341	487.004	397.546	397.452
band97	416.245	370.286	504.491	386.708	306.348	368.385	419.495	340.749	392.139	328.632	307.544	295.779	401.495	388.181	400.118	304.363	348.763	394.147	439.254	440.84	420.633	277.167	381.87	367.036	389.531	326.892	418.59	395.737	478.992	392.431	398.306
band98	411.453	372.93	501.207	391.8	306.276	366.811	420.379	343.266	391.384	321.902	305.775	297.18	404.165	385.831	385.912	301.625	346.493	391.936	437.286	434.663	421.671	274.894	378.636	363.267	383.761	331.471	417.651	393.812	484.536	398.441	395.908
band99	412.563	371.805	501.79	387.958	308.759	374	418.761	343.033	394.605	326.303	307	294.745	401.341	381.951	392.176	299.492	348.088	392.958	434.819	437.635	419.563	272.988	382.779	361.898	387.214	327.6	417.146	397.783	485.179	393.683	394.207
band100	410.588	371.935	499.13	382.485	305.055	366.393	418.649	339.483	391.76	325.782	308.636	293.577	404.451	383.811	392.235	306.925	345.786	390.688	433.724	434.809	418.618	272.065	371.117	365.78	383.877	331.969	417.077	396.405	483.099	394.405	400.162
band101	411.487	372.184	497.554	378.388	307.841	366.418	416.203	344.033	388.071	326.675	310.253	297.614	402.835	384.354	390.324	303.679	345.583	391.812	435	435.227	418.618	277.841	380.494	364.667	387.078	328.098	419.912	395.775	487.877	392.556	393.067
band102	412.654	366.892	498.972	383.535	307.508	360.311	415.664	341.385	392.991	321.03	304.199	290.236	400.022	382.337	389.632	301.85	345.55	390.54	434.94	434.837	418.819	270.698	376.065	363.532	385.33	322.288	415.249	398.526	481.794	395.768	394.475
band103	408.123	369.946	499.457	387.519	303.258	362.566	417.778	338.13	387.231	327.547	304.617	294.652	410.648	380.938	390.868	298.375	344.202	389.839	436.708	431.418	415.542	271.159	375.429	362.904	383.913	322.681	414.467	396.806	482.282	390.118	393.01
band104	407.069	359.578	498.755	386.265	304.513	368.025	417.532	340.44	390.026	323.829	305.377	293.184	404.33	378.617	392.676	299.654	343.738	388.013	431.416	433.798	417.904	267.629	377.351	362.066	382.861	318.658	413.429	396.899	486.718	390.284	393.175
band105	405.183	368	494.28	387.373	302.692	365.123	416.701	339.57	389.265	318.821	301.62	286.828	404.033	377.321	383.574	303.317	341.63	385.685	432.394	427.887	410.219	268.763	375.455	361.11	379.479	321.197	410.678	391.28	478.325	385.098	388.535
band106	407.3	370.843	496.531	385.096	299	364.041	415.647	331.945	386.035	325.051	303.155	288.352	399.484	381.391	394.368	298.7	343.133	385.339	432.359	431.762	412.426	273.261	364.636	360.625	382.812	321.651	407.199	392.22	479.091	389.242	393.981
band107	406.327	366.232	494.578	379.623	300.462	357.41	413.269	337.528	389.485	321.607	303.513	290.906	405.725	380.687	392.765	296.942	340.197	386.267	435.124	433.826	415.898	270.498	375.896	358.358	380.861	320.59	407.483	392.477	477.377	388.931	395.576
band108	405.332	364.47	491.776	377.558	301.734	366.615	415.694	335.554	385.367	318.983	304.332	286.082	394.033	382.877	382.221	294.342	340.029	387.297	429.959	431.05	413.009	269.127	376.792	358.061	376.34	320.339	405.05	391.422	474.127	386.108	393.596
band109	404.238	368.178	495.205	378.231	301.878	363.582	415.95	332.425	386.494	318.047	301.247	289.64	396.44	375.951	387.309	292.55	340.294	383.647	429.181	430.28	411.087	266.38	374.325	362.405	378.136	319.007	405.992	390.734	474.702	389.382	390.643
band110	401.751	361.286	489.106	378.977	298.172	355.131	412.847	333.54	386.021	317.051	299.161	285.453	400.593	374.021	393.618	293.621	337.341	380.975	425.895	434.943	410.805	267.016	362.571	354.939	374.974	316.166	399.766	389.708	475.829	386.176	387.634
band111	400.176	358.93	494.215	373.95	298.478	358.762	416.622	332.709	384.661	316.427	298.519	289.498	395.187	374.753	392.412	289.158	337.722	380.513	424.337	430.415	411.23	266.322	367.623	352.945	376.683	314.078	405.088	387.746	481.353	386.794	389.952
band112	398.568	356.919	492.472	376.454	296.843	355.738	417.282	335.783	388.279	316.406	299.095	285.412	400.352	373.864	390.603	289.792	336.582	379.532	423.676	429.372	403.114	265.914	368.558	355.634	380.052	316.285	404.356	386.312	476.956	380.327	387.5
band113	401.302	358.476	493.358	371.738	298.241	351.156	411.1	331.06	383.693	317.167	296.228	285.554	392.538	369.893	377.809	291.242	336.695	379.705	424.213	431.809	409.411	268.171	365.805	356.262	378.786	312.841	398.812	386.24	471.194	383.647	389.376
band114	397.256	359.622	488.976	374.115	292.436	357.123	410.82	331.124	385.196	317.179	299.759	286.824	396.143	374.407	388.029	292.479	337.329	377.809	428.686	428.025	409.81	264.155	380.909	358.066	376.294	316.573	400.54	385.442	475.266	380.618	386.188
band115	399.433	360.686	488.738	373.354	298.415	357.861	411.346	329.211	387.226	316.944	290.282	282.348	391.418	370.021	381.809	291.271	334.755	378.005	426.521	427.348	407.12	265.829	359.597	350.441	378.44	314.339	400.67	383.827	473.028	377.902	383.449
band116	397.636	356	491.618	371.719	294.473	350.197	414.499	329.63	387.933	310.291	294.538	282.521	391.747	373.218	386.353	286.525	333.004	378.102	422.194	425.876	404.443	261.988	357.013	352.066	370.689	309.902	401.59	382.855	465.813	379.343	384.513
band117	399.242	358.843	485.675	371.073	295.488	357.459	410.795	329.948	385.891	315.803	291.832	278.839	390.264	372.819	381.588	288.858	334.66	378.25	427.362	428.319	409.915	257.727	358.26	355.452	372.366	306.837	399.617	386.332	466.841	382.676	386.191
band118	398.577	356.832	488.602	370.804	294.898	345.852	412.449	329.747	388.741	316.393	293.136	278.936	391.571	369.72	383.074	286.442	333.907	378.539	425.902	429.44	410.382	256.829	357.857	354.011	371.615	312.041	399.95	380.535	469.889	382.739	381.984
band119	398.435	362.243	496.156	367.523	297.697	350.713	416.694	328.607	387.557	316.252	291.016	279.753	388.835	369.877	383.588	287.892	335.3	377.435	429.892	434.5	409.175	264.424	352.338	354.912	368.379	309.753	403.161	389.303	471.369	380.34	386.08
band120	397.56	359.492	494.845	369.154	296.42	357.648	417.81	332.769	390.265	318.393	291.747	277.524	394.396	373.63	378.5	288.904	335.001	380.181	430.851	436.472	411.583	262.208	357.221	357.085	368.382	305.122	403.395	385.74	474.397	385.395	387.331
band121	401.254	357.038	495.438	365.108	299.247	358.344	420.183	331.786	390.395	318.256	289.522	277.745	399.615	376.765	393.647	286.992	338.397	379.663	429.902	435.887	410.536	257.816	352.039	358.146	368.524	306.197	405.904	381.379	473.508	384.84	386.828
band122	402.666	365.611	498.957	370.831	296.806	353.746	419.667	330.472	391.093	323.966	293.104	278.839	394.11	377.016	389.868	287.521	337.048	380.823	431.406	437.436	412.096	261.069	363.39	358.041	368.832	308.983	409.72	387.439	475.425	390.288	388.946
band123	404.982	360.303	500.639	364.254	300.381	358.672	425.205	336.12	396.483	319.949	294.994	278.824	401.088	376.107	391.721	286.746	338.79	383.266	431.432	442.738	418.213	267.016	363.558	359.328	369.66	311.003	410.291	389.592	475.079	389.788	390.548
band124	405.789	366.773	502.335	361.519	302.873	356.787	426.355	335.533	396.159	318.923	290.617	279.052	397.242	380.7	392.853	286.921	340.27	384.764	433.514	442.535	417.44	262.588	364.961	359.818	371.178	312.349	412.475	389.434	477.067	390.66	393.879
band125	406.913	364.135	505.196	363.831	302.446	355.607	426.052	335.341	394.864	326.765	292.041	279.476	403.187	380.263	387.471	289.867	341.291	386.484	436.216	446.933	418.449	264.747	359.532	366.061	369.165	309.18	411.705	390.055	483.996	390.121	393.962
band126	405.735	366.514	507.917	363.369	303.615	359.721	427.994	338.341	398.25	318.936	290.873	279.573	403.626	385.975	397.324	292.483	342.142	386.995	437.867	445.918	417.032	264.159	356.416	362.928	372.32	308.454	411.862	388.263	488.06	396.222	390.825
band127	413.039	371.319	505.759	368.219	303.355	364.902	431.701	340.5	399.854	321.355	300.063	280.386	406.418	383.864	399.235	295.471	344.026	389.092	439.771	450.415	419.708	266.249	363.403	367.083	373.725	311.39	417.218	396.28	487.813	396.83	396.462
band128	413.808	372.557	514.736	362.985	300.142	368.205	430.21	337.331	401.291	328.714	298.81	286.798	410.077	389.868	396.676	295.042	349.192	392.141	441.892	444.018	428.95	267.637	363.39	370.019	375.11	315.247	418.797	398.422	492.937	399.742	400.481
band129	417.474	373.622	515.21	364.627	306.341	363.705	435.951	339.221	401.534	329.03	299.392	289.528	413.527	388.444	399.779	295.525	350.019	395.266	449.673	452.238	430.452	271.498	365.065	373.788	380.822	318.664	425.793	396.899	492.718	397.461	401.631
band130	420.499	374.924	519.733	368.131	309.381	370.918	440.077	344.512	410.822	332.983	305.111	290.76	415.78	393.461	412.191	294.962	354.273	398.173	448.721	460.709	433.977	271.498	374.883	376.868	384.427	319.302	428.444	403.179	496.909	402.389	403.554
band131	422.181	381.622	525.92	372.915	312.523	367.09	442.728	347.684	413.663	330.534	304.098	290.989	419.462	395.016	419.426	300.954	354.933	400.53	454.594	465.915	436.534	274.673	379.623	379.496	384.722	324.39	426.387	407.584	503.877	407.35	411.583
band132	428.22	382.735	526.977	378.935	315.333	375.107	449.976	353.129	418.94	338.278	305.563	295.667	422.659	402.288	420.235	305.146	359.442	406.771	465.54	470.507	442.566	279.424	383.883	384.275	386.845	329.261	432.149	412.017	513.302	411.634	410.213
band133	431.105	383.968	533.34	381.431	319.284	379.254	454.033	356.421	423.914	340.577	312.019	297.479	427.538	407.918	423.559	307.188	365.239	409.436	467.238	475.138	446.242	280.486	382.312	386.32	396.081	326.278	437.421	413.968	515.238	417.859	417.188
band134	436.021	389.941	540.22	383.35	319.649	382.689	457.501	358.487	426.257	342.295	315.494	297.112	434.769	407.477	430.779	309.133	368.666	414.157	468.762	477.199	452.052	277.518	385.442	394.813	395.032	333.661	443.69	422.315	522.075	418.605	420.379
band135	440.158	397.881	545.861	385.108	323.798	391.361	463.868	361.512	431.774	343.333	317.741	303.049	436.352	413.514	421.662	310.904	369.423	416.802	475.594	489.121	457.481	283.91	392.61	392.669	402.243	334.969	445.705	423.798	528.226	422.078	425.713
band136	441.561	399.222	553.936	396.808	325.865	394.426	469.592	366.216	436.095	346.932	318.459	303.348	437.462	413.502	433.074	316.546	373.382	420.401	475.994	490.89	459.624	286.886	400.104	399.405	405.401	337.658	446.337	430.306	532.766	424.719	428.631
band137	449.508	405.719	563.34	395.169	330.125	394.992	475.482	369.199	440.693	350.739	322.478	306.569	439.659	418.099	440.221	321.042	377.695	425.857	480.705	491.943	464.344	287.69	405.299	404.614	413.052	341.881	457.218	433.26	537.643	427.905	432.433
band138	455.838	414.724	568.438	403.531	337.712	399.189	482.19	373.079	448.538	358.585	328.123	310.135	448.286	421.918	440.691	324.629	384.408	432.086	492.625	503.968	473.108	293.702	407.662	409.532	416.372	344.431	464.441	440.783	543.639	439.284	438.166
band139	459.877	413.432	575.299	404.004	339.614	405.041	488.02	377.739	450.875	360.761	327.142	314.723	453.67	428.527	452.985	322.212	388.984	437.807	499.711	509.191	476.038	290.22	412.403	416.055	419.728	350.329	461.544	439.171	551.873	446.882	445.567
band140	465.08	409.649	582.257	408.281	338.368	413.377	491.416	380.538	455.055	365.701	329.364	316.929	455.077	430.988	455.5	325.983	392.621	440.985	500.705	511.521	485.88	295.118	418.169	416.97	426.227	350.142	467.349	447.63	553.603	450.938	448.025
band141	471.025	418.573	585.429	415.073	345.838	405.123	496.332	386.517	462.917	368.611	336.981	320.423	469.033	438.008	460.941	329.121	395.19	442.395	503.937	518.5	482.49	299.237	412.961	423.242	429.003	356.085	472.835	451.173	560.397	451.559	453.506
band142	468.043	424.351	590.769	416	344.555	423.639	499.11	387.779	463.48	368.154	335.37	321.551	466.088	442.395	455.074	333.337	398.085	446.754	508.667	523.642	491.102	298.498	419.844	422.876	430.948	353.885	478.398	448.237	567.972	452.395	456.379
band143	473.915	422.335	593.229	418.535	351.552	419.148	501.246	389.385	466.561	368.081	337.44	319.637	467.407	446.889	468.809	332.538	400.118	448.899	513.616	522.121	491.399	295.735	418.325	428.43	431.929	353.912	479.291	455.249	569.917	457.801	456.003
band144	474.739	425.573	597.818	414.423	349.431	419.23	502.358	390.465	466.944	372.436	334.918	321.176	468.846	445.263	466.338	336.596	404.002	452.158	515.102	527.674	490.656	301.645	416.597	430.78	433.379	357.597	479.801	458.962	569.746	456.758	459.873
band145	475.954	424.93	599.215	418.05	351.545	427.656	507.446	392.37	469.062	373.534	338.56	323.723	476.033	449.428	470.574	336.425	403.326	452.223	515.997	528.025	495.329	304.698	427.39	433.455	436.466	360.349	482.674	465.182	572.333	456.127	459.968
band146	480.533	427.741	602.283	424.988	352.649	426.32	508.831	393.01	469.834	378.855	340.272	325.745	465.615	451.136	468.941	335.325	404.811	456.042	522.648	529.411	502.201	306.506	423.403	434.185	439.078	361.041	488.333	464.176	578.552	461.987	463.242
band147	481.369	428.541	607.611	421.727	354.416	425.295	510.328	394.002	472.568	376.919	343.472	327.899	482.275	450.782	472.397	343.383	406.334	457.283	523.8	533.816	500.466	305.127	426.935	436.961	440.233	364.956	486.663	466.269	580.746	460.948	464.873
band148	483.272	428.843	608.427	428.369	355.56	429.852	513.213	394.196	475.381	377.739	344.791	328.599	484.264	457.078	469.956	345.204	410.818	459.844	526.803	533.901	505.773	307.469	435.338	439.523	442.738	363.763	487.364	469.382	588.857	465.18	468.825
band149	485.849	432.022	611.76	427.235	354.431	427.951	513.481	394.91	475.444	382.667	351.32	330.809	483.473	459.383	471.691	345.067	412.135	462.082	526.47	539.014	505.796	308.98	428.896	437.08	445.21	371.39	491.567	471.624	589.77	466.196	472.799
band150	489.226	435.2	616.205	430.842	358.132	427.615	522.129	401.497	482.427	380.927	348.75	331.723	478.385	458.617	476.265	346.383	413.97	464.731	534.114	543.294	507.933	309.633	442.26	444.174	449.259	372.166	495.663	474.373	591.877	469.454	476.115
band151	492.275	434.822	618.05	433.619	358.983	436.5	519.794	399.977	480.806	381.453	347.81	332.82	485.648	462.457	488.265	345.113	415.501	465.733	533.959	543.309	510.047	309.155	438.26	444.339	454.709	371.285	492.851	479.182	598.012	474.752	475.299
band152	492.369	439.27	623.243	434.131	361.149	437.861	525.604	404.543	482.198	381.376	351.816	333.199	483.637	464.613	488.603	346.367	418.053	466.57	536.8	546.202	511.997	311.412	442.182	445.413	452.476	369.088	494.372	475.798	601.766	475.379	478.137
band153	492.492	438.449	624.446	435.554	360.564	438.205	525.167	401.605	481.586	384.927	353.722	337.775	489.033	460.424	488.706	349.7	418.891	468.063	536.597	548.723	511.767	315.584	442.416	449.562	458.356	372.437	497.904	479.569	599.643	473.395	473.618
band154	498.139	440.081	622.592	437.004	360.211	438.639	524.345	399.363	482.513	382.115	350.297	337.996	494.582	464.934	486.794	348.788	421.007	471.441	538.597	552.433	515.475	314.559	440.714	452.57	455.987	374.719	500.061	480.708	605.028	479.255	476.933
band155	496.373	444.654	630.462	440.442	365.445	437.041	529.15	404.933	487.732	385.15	351.041	335.831	496.462	473.132	491.279	352.508	423.367	473.884	539.13	557.805	518.77	319.727	449.987	454.868	459.667	373.942	502.536	484.364	611.714	478.768	480.35
band156	501.341	446.995	633.594	438.954	367.069	443.738	534.378	406.554	489.811	387.064	353.351	339.742	489.791	474.235	495.485	351.288	425.942	474.021	544.073	558.773	520.583	312.69	453.701	457.163	460.343	373.186	503.858	484.214	608.385	479.072	481.29
band157	506.694	446.124	637.033	445.262	366.528	444.443	533.474	407.333	490.328	388.226	352.88	340.266	504.154	471.045	492.294	356.971	427.64	477.454	548.641	556.057	521.032	316.637	470.792	459.901	463.191	376.075	505.326	487.434	614.397	481.105	484.65
band158	504.945	446.649	637.667	444.231	370.543	443.139	538.692	409.604	491.101	388.043	353.177	341.176	498.22	470.893	494.765	358	426.121	476.728	545.187	564.564	521.77	319.792	446.571	461.601	467.272	376.437	503.326	485.367	612.964	481.775	482.885
band159	508.412	446.951	642.726	444.035	373.453	442.164	539.132	409.298	495.451	388.5	357.475	342.547	493.44	472.58	492.809	355.404	430.24	479.307	550.483	564.206	523.052	320.771	451.753	462.033	464.159	379.925	505.192	493.477	616.48	488.608	487.303
band160	509.112	451.238	637.033	448.962	370.749	445	537.255	408.846	493.961	396.115	360.206	344.491	505.747	471.366	497.75	359.025	428.516	481.153	548.089	566.61	529.321	317.767	464.13	465.091	467.398	381.095	508.985	496.549	619.718	485.196	483.812
band161	506.158	454.065	645.135	452.458	371.268	446.91	540.843	411.458	496.159	391.88	355.788	345.689	505.813	474.119	494.456	357.825	430.581	480.822	547.54	569.401	525.012	321.98	458.909	465.333	467.667	379.525	510.444	493.621	619.464	486.088	488.182
band162	513.281	453.13	645.934	448.592	376.554	447.787	543.711	413.747	500.55	397.974	361.579	345.315	507.56	483.811	502.515	362.358	434.487	483.793	550.911	568.025	530.793	323.433	452.182	469.196	470.026	379.82	513.077	495.864	621.865	488.712	495.105
band163	514.465	454.276	649.849	453.588	376.791	448.344	546.096	415.462	502.735	395.231	357.222	347.142	514.264	480.984	502.176	364.833	435.523	486.122	557.889	571.897	534.099	324.547	459.792	469.532	468.725	379.315	517.782	499.728	626.012	490.386	492.096
band164	516.126	459.941	654.455	453.577	379.211	446.582	550.687	417.834	505.857	400.62	358.794	344.558	510.978	482.51	502.544	365.575	435.748	488.193	559.629	577.72	530.825	323.935	462.896	473.253	467.324	382.105	517.479	498.081	630.202	493.742	493.831
band165	518.54	460.995	654.929	455.285	378.784	455.574	551.333	416.054	503.342	400.795	363.136	351.221	514.769	484.728	514.956	368.05	439.444	491.906	559.683	577.468	538.184	325.649	469.688	474.397	474.133	381.79	518.556	503.295	632.163	498.98	499.707
band166	521.584	459.222	657.276	455.815	380.159	453.336	554.562	417.043	509.727	402.611	362.484	352.768	517.989	487.358	508.603	371.175	441.91	493.528	563.01	579.982	539.16	326.184	474.623	476.623	473.055	382.515	527.502	502.896	633.54	495.611	499.997
band167	520.798	460.103	658.741	455.196	381.819	454.984	553.506	417.44	507.072	400.778	363.304	349.625	514.967	487.926	513.309	369.846	440.112	492.49	559.302	581.475	540.726	326.159	467.636	477.945	477.738	383.441	519.958	504.223	634.187	496.752	503.519
band168	521.581	458.508	660.95	453.412	379.286	455.008	555.179	417.751	505.709	403.615	358.288	350.584	524.198	490.716	501.574	367.429	441.983	494.388	563.006	584.812	540.901	326.653	469.39	479.174	476.858	383.627	523.808	503.682	635.937	496.719	502.608
band169	521.712	459.454	658.023	457.677	381.617	454.41	554.103	420.764	509.601	403.081	360.867	354.506	520.769	494.243	513.147	369.667	441.04	494.09	565.94	584.66	541.953	327.522	468.403	476.185	477.57	388.054	528.617	499.89	634.508	499.092	500.385
band170	527.146	468.47	662.498	457.996	384.423	455.754	557.983	419.594	509.702	398.329	362.019	351.243	514.495	493.897	511.706	372.333	442.85	497.596	565.232	585.004	541.394	323.751	481.831	483.912	478.045	384.905	525.341	502.795	645.139	500.745	500.866
band171	525.89	465.962	663.238	453.377	384.388	456.508	558.373	419.637	510.596	403.222	362.801	353.221	519.242	489.296	520.897	374.8	443.525	497.533	564.781	587.507	540.726	330.188	481.636	479.59	481.832	386.973	529.038	508.332	644.258	502.317	500.07
band172	526.323	463.962	664.148	460.742	383.547	460.352	560.914	420.878	514.337	401.415	367.149	354.367	528.319	497.79	516.647	377.717	446.414	501.935	568.787	593.855	545.082	326.992	474.623	483.471	485.311	389.064	531.824	505.694	645.992	505.19	507.659
band173	531.845	468.411	669.594	462.227	385.671	453.672	563.677	422.602	514.337	404.803	367.18	355.457	525.67	495.827	516.088	381.408	446.199	501.539	568.105	586.064	546.198	330.559	482.026	486.096	485.964	391.515	528.816	512.347	646.095	506.451	502.545
band174	533.316	471.827	674.345	458.038	384.361	457.648	563.765	419.694	513.974	408.59	368.174	354.816	523.231	499.321	518.368	380.442	448.652	503.544	568.898	590.564	549.711	331.869	481.169	491.846	482.777	391.766	530.724	509.662	650.905	508.958	508.764
band175	530.591	469.157	671.056	464.092	387.756	462.779	565.794	426.915	513.79	404.209	368.772	356.011	524.484	499.099	515.588	376.071	449.558	503.821	569.87	591.628	549.522	326.233	485.714	488.237	486.094	391.844	535.981	512.627	649.615	511.935	508.551
band176	532.361	471.546	671.057	464.969	385.017	457.721	564.941	422.288	513.4	405.504	370.481	358.199	520.659	501.033	508.382	377.475	448.204	503.058	571.902	591.234	548.77	328.653	484.701	487.204	484.492	387.875	535.935	513.951	646.54	505.029	508.328
band177	530.886	473.324	668.514	460.385	387.667	463.148	563.927	425.462	515.566	405.329	367.127	357.921	527.429	502.255	520.868	376.6	449.027	504.875	570.365	590.993	550.741	332.861	482.649	490.152	488.074	391.159	531.337	510.844	652.278	503.964	507.105
band178	530.654	468.049	671.498	459.419	386.157	456.639	562.967	419.48	511.533	407.897	368.399	358.974	530.527	497.346	512.426	384.492	447.93	504.538	574.578	590.305	548.449	331.237	480.026	486.755	485.984	389.386	527.877	511.344	653.492	510.023	506.745
band179	532.199	471.67	671.167	461.05	387.227	458.549	564.476	422.627	513.49	409.321	362.949	354.966	527.549	496.716	525.765	381.721	450.887	503.457	573.276	592.124	544.254	330.747	493.532	490.595	482.738	391.081	531.042	515.757	649.643	504.784	507.045
band180	533.554	468.195	671.536	463.158	389.747	467.131	565.702	424.452	513.743	408.145	369.94	355.019	527.593	491.49	522.309	382.788	449.362	503.801	572.594	593.784	549.105	331.943	481.299	493.372	488.492	387.258	533.59	512.032	648.726	508.608	504.331
band181	534.217	471.989	670.064	470.7	388.734	461.41	565.618	423.156	516.899	406.859	369.13	363.082	528.989	498.56	523.132	385.479	449.027	506.706	574.168	596.319	550.539	330.792	486.675	492.915	488.159	393.932	532.368	515.376	654.357	506.141	510.258
band182	536.165	468.4	676.236	467.696	389.102	460.049	564.102	422.253	512.968	405.735	371.826	362.307	531.791	497.267	522.706	388.708	450.165	506.642	569.74	592.145	547.303	334.449	489.974	492.62	488.563	393.81	530.843	522.199	658.071	508.229	509.694
band183	537.76	468.308	673.281	467.519	391.055	458.91	569.293	422.457	515.711	413.09	370.209	358.337	529.857	504.263	527.029	384.958	453.58	506.832	575.975	601.904	552.373	334.584	494.584	493.826	491.46	388.834	537.153	518.361	655.968	507.222	507.71
band184	542.135	479.47	675.479	464.492	392.08	460.492	570.526	426.167	517.035	414.115	370.269	360.693	529.516	502.844	527.118	380.796	455.133	511.795	579.616	600.691	550.397	330.673	500.896	496.595	491.301	393.549	537.701	518.055	662.29	511.69	510.459
band185	540.144	471.957	678.972	469.115	392.555	463.172	570.416	428.314	515.596	413.701	375.047	364.809	527.176	503.132	528.75	384.375	453.814	511.849	580.813	597.248	553.685	337.633	494.805	499.146	495.408	395.956	535.437	520.124	662.313	510.154	508.169
band186	540.964	475.859	678.753	472.038	395.012	462.336	574.781	427.612	519.905	414.568	372.367	367.521	535.418	506.671	523.809	385.671	456.2	511.956	575.244	603.794	552.659	337.42	494.714	495.846	497.197	395.342	539.414	519.483	661.631	515.699	514.939
band187	542.682	476.373	681.67	470.085	397.575	466.213	575.114	428.983	521.113	412.859	376.573	368.075	537.703	504.844	527.088	391.329	455.074	511.4	577.502	603.415	552.962	340.273	491.74	498.656	497.579	395.407	541.87	523.408	669.04	514.516	510.847
band188	545.659	477.114	677.413	472.062	394.858	462	573.994	427.284	521.808	418.359	376.421	365.139	533.681	506.193	528.691	391.346	458.071	514.073	582.749	604.305	556.402	337.229	499.013	503.309	497.408	395.346	542.092	522.032	664.262	517.078	513.414
band189	545.728	477.773	682.951	473.162	399.259	470.238	579.569	428.647	522.383	415.756	376.386	369.404	529.802	509.457	533.206	391.133	457.975	515.087	582.965	605.004	554.813	343.89	497.675	506.369	500.197	401.4	541.218	525.676	667.349	517.631	516.771
band190	547.785	476.108	685.413	477.969	402.336	470.926	576.325	430.64	524.783	416.457	375.443	367.292	541.978	512.914	536.735	392.883	461.985	517.502	582.387	607.989	559.443	338.596	502.052	505.107	501.803	398.678	541.874	522.988	672.877	519.003	518.949
band191	552.666	485.508	686.054	478.454	401.915	478.197	580.1	435.547	524.078	418.953	382.953	372.599	543.505	513.251	538.029	398.717	463.301	517.936	583.27	609.911	562.394	342.812	494.883	508.609	503.456	403.21	543.828	527.96	675.893	522.627	517.904
band192	553	487.297	692.137	478.835	406.022	471.582	583.272	436.972	528.3	421.274	381.117	375.139	546.747	521.16	550.397	398.017	464.791	522.207	589.244	615.106	564.56	348.571	499.208	510.556	499.414	400.464	551.95	528.971	679.552	525.575	523.818
band193	556.435	490.789	693.658	482.8	407.727	474.607	588.006	439.717	531.19	426.218	383.937	377.36	545.033	516.593	543.75	404.796	467.994	524.462	590.352	618.106	563.962	349.367	504.156	512.446	507.718	404.298	555.226	529.153	680.028	525.611	527.984
band194	559.401	496.843	699.821	486.023	410.49	483.828	591.361	441.716	534.981	426.077	385.927	378.303	548.264	523.37	537.559	407.458	472.961	527.191	595.66	626.482	570.776	354.624	507.974	519.51	514.395	406.993	555.487	538.46	681.774	533.827	526.245
band195	567.098	501.308	702.014	488.019	414.216	482.32	591.309	445.806	534.877	433.047	391.636	383.135	555.099	523.103	547.838	411.85	475.64	528.517	601.162	623.844	573.338	358.657	510.325	522.474	514.939	411.125	559.92	539.445	686.29	534.866	534.854
band196	569.036	504.686	704.429	492.708	418.415	489.861	596.642	450.441	541.302	436.991	399.174	387.936	558.725	533.712	553.338	414.113	479.118	534.143	599.854	628.667	580.536	357.747	512.325	528.515	520.019	417.281	564.805	539.85	689.306	540.288	538.15
band197	575.139	506.568	710.535	493.369	425.164	496.041	604.378	454.07	547.541	439.658	402.693	395.85	552.11	536.72	559.985	418.617	484.47	539.437	604.663	632.592	584.429	368.665	515.545	530.039	520.317	425.115	567.927	546.263	693.683	547.105	541.742
band198	578.052	516.897	712.366	497.715	430.035	503.967	607.229	456.669	550.19	446.312	405.234	397.24	562.659	539.963	567.426	424.192	486.049	543.304	607.019	636.433	587.058	372.363	530.156	536.121	529.21	421.698	572.352	547.014	699.937	546.601	544.599
band199	586.114	523.724	715.061	506.038	430.45	504.582	609.544	459.933	555.653	455.782	411.709	404.12	568.055	549.811	558.882	427.275	490.405	548.488	610.889	641.411	587.749	376.641	513.545	544.264	529.359	431.976	577.843	549.058	707.468	555.771	547.764
band200	590.714	522.876	720.125	506.835	436.572	509.32	616.302	465.916	557.58	461.979	412.161	402.184	570.637	549.288	569.588	437.592	495.454	551.928	615.06	643.638	595.047	382.71	526.922	549.325	532.699	436.061	583.663	560.743	710.702	556.565	551.803
band201	597.863	532.114	727.519	510.577	444.863	513.975	620.333	469.162	565.286	461.991	422.877	411.854	583.253	557.786	579.853	436.7	501.778	557.738	617.21	651.418	597.245	384.588	530.857	553.51	540.43	439.414	586.839	561.202	712.976	565.212	559.408
band202	604.384	539.27	727.993	522.362	448.274	523.59	626.74	476.666	567.885	470.915	425.218	421.903	589.44	562.202	577.632	442.85	509.843	563.781	627.524	656.234	605.682	392.539	533.909	557.331	543.479	447.78	594.674	567.275	723.159	569.438	563.404
band203	611.854	548.67	736.509	526.515	461.585	526.098	638.07	487.013	578.688	480.329	433.826	426.678	602.824	569.963	580.779	455.317	517.64	571.706	632.841	666.238	616.172	403.163	552.026	565.606	556.641	455.397	599.778	574.185	733.667	577.895	575.592
band204	621.471	555.697	746.37	534.269	466.926	545.279	645.067	494.028	587.631	489.239	446.718	436.161	599.549	582.597	610.029	469.308	524.889	579.175	642.613	674.688	620.163	407.792	562.597	578.344	563.327	466.403	612.284	581.873	744.901	585.83	579.672
band205	633.172	567.735	755.203	538.465	476.177	551.91	652.187	500.339	595.79	500.269	451.627	447.652	603.659	595.305	605.853	470.821	534.694	589.811	648.124	682.351	635.344	424.249	563.805	588.361	573.194	477.047	617.13	592.506	749.865	598.242	592.857
band206	648.087	580.281	763.314	548.773	488.258	554.828	659.328	512.351	602.093	509.47	465.253	446.581	623.308	601.947	611.279	483.175	544.662	597.558	663.971	690.819	644.828	428.829	572.974	601.912	581.049	488.061	629.161	603.925	763.667	610.261	598.105
band207	655.211	595.741	770.786	561.781	497.838	568.73	669.602	522.192	612.526	519.876	472.741	463.895	629.582	616.041	629.838	492.296	551.873	607.189	668.562	702.844	650.14	443.522	586.286	609.7	589.317	494.281	635.506	612.462	767.187	617.67	605.127
band208	659.947	603.162	779.613	562.508	505.36	578.213	675.649	525.358	618.083	529.312	480.842	471.442	639.033	618.708	637.074	499.637	560.027	614.016	671.641	710.727	658.703	449.588	599.273	616.972	596.346	503.776	643.686	619.737	780.405	626.556	617.49
band209	672.508	608.341	784.79	574.396	515.04	586.852	685.694	534.776	627.492	535.517	491.832	479.607	646.033	629.819	649.853	511.329	568.565	623.153	679.498	721.152	667.362	457.065	593.818	627.893	600.511	511.376	652.425	624.171	785.405	633.124	626.592
band210	680.478	619.13	789.5	571.877	522.099	593.795	695.438	542.858	635.721	553.308	496.772	487.753	651.681	636.848	643.632	517.483	576.765	629.705	686.778	727.862	673.254	465.506	588.948	634.567	608.006	519.885	659.582	629.858	793.508	640.412	627.322
band211	684.975	625.984	796.618	586.765	531.413	605.475	702.645	552.137	641.665	555.316	510.051	495.404	659.341	648.486	652.485	528.771	584.821	637.16	690.898	733.723	681.752	477.033	599.247	640.832	617.359	532.186	672.824	639.402	801.528	651.095	638.854
band212	698.318	634.584	805.396	592.765	540.977	612.164	710.911	560.349	650.792	564.556	518.259	505.712	671.022	655.325	668.456	540.646	592.984	646.399	699.749	742.011	692.315	484.412	613.325	654.088	622.702	538.485	678.575	643.405	811.77	657.493	645.592
band213	709.364	651.892	814.212	601.827	552.729	619.082	718.089	567.661	656.635	580.987	529.633	512.723	683.242	666.971	676.015	547.983	601.612	655.728	708.641	752.699	701.499	496.029	621.597	667.73	634.699	548.786	687.356	654.098	820.345	668.163	656.264
band214	720.249	665.086	822.304	610.227	559.712	628.074	726.777	575	663.404	590.068	540.763	526.667	690.429	672.572	689.559	560.05	612.749	664.687	714.524	758.436	711.907	508.376	630.857	672.592	643.728	560.169	694.659	665.529	826.813	675.833	670.197
band215	736.048	668.351	830.99	619.523	569.684	642.189	737.034	585.771	676.711	597.444	546.975	530.401	701.484	692.021	698.912	570.683	624.17	677.018	724.66	766.241	721.248	516.804	629.234	686.86	653.149	572.942	706.383	667.02	840.151	693.444	676.347
band216	744.995	685.957	838.467	626.462	580.786	661.172	746.591	598.306	684.688	610.449	561.006	541.187	715.154	696.712	702.603	578.8	634.522	685.518	733.641	781.309	730.863	527.171	642.883	695.446	660.835	577.156	709.41	682.572	850.619	698.856	685.146
band217	750.595	693.8	848.075	636.346	589.47	663.738	756.549	606.363	692.134	620.462	570.63	550.959	723.802	716.206	717.132	592.883	642.92	696.288	746.314	789.755	741.776	541.416	653.455	705.906	672.44	591.173	725.322	689.055	860.591	710.608	699.548
band218	763.274	704.259	856.986	645.65	600.087	675.475	763.079	613.261	706.753	632.402	585.253	562.865	741.725	719.823	721.338	603.692	653.077	705.308	750.978	797.032	753.187	551.829	667.351	718.107	681.871	602.746	733.069	698.52	874.631	722.317	705.522
band219	771.197	713.778	866.747	648.681	610.977	689.516	773.05	621.266	710.259	636.59	591.095	569.895	736.187	729.235	738.603	611.312	660.924	714.916	758.778	807.766	754.367	564.31	670.364	726.19	688.068	612.278	740.126	710.777	879.27	726.627	708.468
band220	779.838	723.924	867.84	661.95	617.962	698.803	781.378	627.681	717.984	646.363	600.066	581.116	746.857	739.724	743.176	623.496	667.424	720.792	765.756	813.163	763.569	569.339	677.623	734.501	695.877	618.932	745.398	714.809	886.98	736.359	719.137
band221	788.018	730.2	877.79	662.665	626.268	708.852	789.903	638.819	726.229	656.397	604.699	584.61	760.516	741.942	754.412	632.033	678.092	727.459	770.378	822.663	767.44	578.49	685.182	745.256	703.984	622.264	753.272	720.194	892.286	742.582	720.522
band222	795.984	737.924	883.219	671.192	631.271	715.918	796.448	642.86	730.18	664.803	615.396	593.195	755.945	752.535	750.882	643.104	684.623	735.722	778.175	831.961	777.079	588.155	682.896	750.085	710.534	632.956	760.831	727.104	900.095	755.418	734.51
band223	807.327	748.832	887.292	678.9	643.007	723.344	801.239	651.328	738.947	673.107	623.449	598.524	765.747	759.942	764.5	650.325	692.456	743.914	784.968	837.695	786.038	594.808	686.818	762.868	712.961	640.661	767.494	733.428	905.802	763.157	741.217
band224	814.142	756.832	896.878	678.888	647.473	728.943	808.734	653.523	741.365	680.594	633.114	603.543	773.835	772.169	767.809	652.671	700.154	748.875	790.86	845.433	795.245	604.269	701.494	769.551	721.45	648.363	770.084	738.986	914.258	767.363	746.411
band225	821.931	765.811	898.45	690.623	651.624	744.041	814.021	663.487	749.233	691.632	638.63	612.584	787.407	776.403	780.059	660.896	708.066	757.25	798.584	848.358	796.359	607.159	706.052	779.579	728.113	655.783	780.487	743.399	915.024	775.039	750.025
band226	827.327	772.941	905.547	691.862	666.05	741.77	823.109	668.632	752.263	692.568	647.601	619.468	783.319	786.609	785.147	667.221	715.561	764.651	802.857	854.301	802.592	619.245	709.948	784.333	731.906	666.146	786.636	744.997	923.405	784.111	756.344
band227	838.002	779.195	909.932	697.869	670.876	750.23	829.818	678.794	762.848	702.637	650.946	630.169	794.022	790.815	798.632	676.483	721.914	771.796	810.822	861.798	808.854	622.224	714.961	787.361	730.761	670.261	791.123	754.257	930	789.441	766.713
band228	843.581	788.843	914.245	704.042	673.667	760.615	831.917	681.033	765.688	707.167	662.215	630.071	801.604	799.469	786.676	682.267	728.846	778.012	813.778	862.418	814.344	629.416	726.013	799.488	738.126	682.868	797.785	756.708	937.036	797.631	773.194
band229	851.526	796.168	916.753	704.235	682.206	765.189	839.697	685.746	774.384	721.321	666.168	639.037	809.791	806.658	798.882	685.267	732.829	782.555	819.375	874.975	822.055	634.51	718.675	803.532	749.647	678.61	802.019	767.038	938.238	801.248	775.895
band230	851.659	794.697	919.547	711.112	682.589	769.557	839.774	686.776	776.053	724.803	669.206	640.528	813.154	808.033	802.529	693.054	739.219	786.82	821.594	872.681	825.14	636.551	717.961	807.956	747.589	680.695	805.939	764.39	943.218	807.356	781.427
band231	851.647	798.535	922.832	714.027	690.671	776.934	844.874	693.127	780.469	725.167	674.465	642.708	807.385	813.724	804.162	701.025	742.223	789.239	821.435	871.344	829.542	648.747	723.091	810.08	758.21	688.969	813.345	773.02	946.349	806.895	783.064
band232	860.87	803.957	925.196	713.873	693.413	777.943	848.548	690.945	782.406	730.543	677.665	640.236	816.044	815.926	804.191	697.296	743.605	791.785	823.835	883.78	829.42	652.902	729.039	816.479	752.013	687.542	811.992	771.072	947.079	809.993	787.124
band233	859.121	804.454	927.892	715.688	697.319	781.27	850.73	699.268	782.926	728.504	677.453	645.775	815.956	820.638	802.515	704.354	747.619	792.167	824.105	880.993	831.752	650.024	731.481	813.647	753.828	696.569	811.602	770.512	949.032	811.84	787.252
band234	862.95	811.589	927.757	717.546	695.082	783.205	854.565	700.749	782.831	732.184	683.25	651.989	827.846	820.173	806.485	706.004	750.17	794.689	828.654	881.794	832.86	655.853	738.169	817.749	757.204	692.746	816.471	774.023	956.333	813.699	787.774
band235	862.092	802.357	925.915	721.296	702.431	786.852	851.82	701.821	783.914	737.291	683.019	650.071	821.571	821.601	811.382	706.575	751.221	796.183	826.54	883.34	834.265	655.89	729.675	819.989	756.9	698.627	815.828	769.801	943.532	815.69	786.299
band236	866.874	812.643	927.208	720.812	702	777.574	854.784	705.311	786.451	738.919	685.94	651.154	816.495	826.35	810.735	711.725	754.012	799.544	828.914	882.645	831.259	660.11	721.429	820.163	761.579	701.288	815.36	775.532	950.389	816.575	793.01
band237	865.194	812.405	923.965	720.292	704.194	793.574	851.426	701.299	782.647	739.393	681.519	656.491	821.363	821.56	809.662	705.942	753.885	797.751	825.695	888.121	836.219	658.547	735.857	822.928	759.22	694.322	819.51	772.095	947.183	817.356	790.137
band238	863.95	818.086	924.095	714.023	701.018	784.033	851.979	706.597	784.649	739.953	687.921	653.768	825.714	823.86	810.338	714.112	752.191	797.884	828.635	885.383	835.397	663.461	728.831	819.678	756.505	699.42	815.475	778.069	945.889	818.706	790.271
band239	865.616	815.276	924.712	719.427	706.674	788.303	851.575	705.522	789.309	739.402	691.563	655.978	811.923	829.082	811.088	715.058	755.526	800.698	829.368	888.383	834.948	667.735	720.779	827.485	757.385	700.993	812.617	772.809	947.81	818.422	792.787
band240	869.961	819.027	926.469	722.438	709.069	794.484	857.619	708.492	787.847	741.483	691.047	658	822.22	829.259	810.824	716.558	757.21	801.179	828.867	891.099	837.332	664.857	739.701	828.303	756.773	703.207	819.364	774.566	945.516	817.167	796.806
band241	869.385	814.773	923.747	716.119	711.59	795.336	856.554	710.473	787.552	746.376	693.231	654.352	821.099	827.247	814.235	713.983	755.91	801.155	831.673	889.323	833.872	668.735	738.416	831.647	760.861	699.881	812.655	772.52	943	818.641	796.038
band242	867.218	814.735	925.55	719.665	706.786	793.197	855.067	707.179	782.388	746.274	692.785	660.199	817.429	828.798	807.25	714.579	756.072	800.073	826.81	885.617	834.808	666.053	730.597	828.848	756.764	695.834	818.487	770.526	943.214	816.915	790.962
band243	869.854	816.281	926.299	717.008	710.062	790.189	858.06	709.236	785.217	746.983	689.585	653.839	820.308	826.975	809.088	714.15	757.587	801.6	818.93	882.83	836.977	667.392	724.896	828.394	759.845	701.444	817.134	771.572	941.817	817.17	792.532
band244	865.551	817.4	918.526	716.746	706.726	793.648	853.451	706.435	786.942	744.735	692.443	655.06	823.846	823.716	815.765	717.825	756.727	799.538	822.254	888.191	831.28	666.388	724.494	824.559	754.515	700.905	816.483	776.512	936.766	815.252	790.557
band245	860.432	815.086	917.385	719.112	707.336	793.336	851.604	706.634	785.266	742.299	690.187	659.599	820.022	821.494	805.971	712.654	754.378	796.382	818.397	880.773	827.965	671.976	729.481	823.645	755.375	704.993	810.724	769.621	942.849	813.317	783.468
band246	859.096	813.13	916.208	712.331	703.528	784.721	848.931	703.122	777.621	741.389	689.813	651.06	819.154	822.185	809.147	711.558	750.722	796.097	814.667	876.344	827.245	665.265	717.481	819.339	750.379	697.464	806.644	764.251	933.794	814.19	786.697
band247	854.247	802.978	911.425	705.885	704.306	785.844	848.165	702.264	776.287	739.256	685.592	652.876	808.89	818.527	799.721	707.092	749.424	788.579	813.673	871.018	817.665	667.388	727.26	816.163	747.822	697.02	802.954	766.275	931.004	809.542	782.506
band248	852.785	805.103	905.342	707.458	703.967	773.336	841.386	701.179	771.399	733.769	688.722	645.337	806.198	817.564	792.559	703.062	743.409	784.981	806.73	870.965	816.19	664.624	710.039	811.3	743.097	687.946	795.847	759.919	924.5	802.575	776.975
band249	847.036	798.405	894.969	699.027	698.115	775.262	837.273	696.236	767.513	732.919	685.047	644.007	804.912	808.897	797.368	702.329	737.111	781.284	802.879	868.167	811.362	659.963	708.143	808.386	740.43	688.431	793.525	753.54	921.016	798.425	774.328
band250	846.293	797.254	898	705.123	693.724	766.025	832.731	691.856	763.647	730.15	679.854	648.719	798.736	805.07	786.456	697.279	738.193	779.185	795.838	859.823	809.942	658.404	709.571	806.267	738.89	689.315	793.418	750.329	916.187	799.706	771.465
band251	841.279	794.622	888.7	695.1	694.518	766.107	830.308	692.706	762.152	724.41	682.674	644.169	801.352	802.498	791.765	703.438	737.557	776.104	791.4	858.007	805.493	649.196	707.649	803.556	736.929	687.756	786.276	747.772	914.119	795.373	766.72
band252	837.776	797.378	884.052	696.131	693.737	769.148	828.256	691.04	758.416	724.432	674.37	638.438	791.582	800.037	788.059	699.904	734.571	773.366	792.67	859.993	801.857	652.71	698.117	802.581	732.841	685.342	782.536	742.532	899.694	790.15	767.201
band253	836.169	795.059	884.688	693.065	691.619	768.197	825.767	686.988	758.333	724.222	675.247	645.139	795.044	794.107	779.544	701.296	733.131	772.904	793.168	851.713	799.3	655.722	701.091	799.408	734.097	683.19	783.77	742.829	910.552	789.412	767.274
band254	837.091	791.578	882.142	693.262	686.736	765.762	823.156	685.405	751.469	724.402	676.598	642.393	795.308	794.309	773.544	694.692	730.512	771.665	788.927	850.348	798.242	652.959	700.571	800.678	732.893	684.725	776.808	744.04	903.944	789.137	762.086
band255	832.488	785.805	879.104	690.558	688.535	770.77	821.484	683.809	753.801	722.269	669.051	640.36	784.846	795.029	779.868	690.321	729.596	768.744	783.876	849.323	797.128	651.914	700.234	798.212	729.586	681.414	778.931	743.633	904.429	788.546	757.159
band256	828.78	784.8	877.958	688.9	687.62	767.098	819.436	683.032	748.81	717.44	668.019	640.086	790.956	796.51	780.176	691.171	728.445	766.727	782.2	845.298	792.455	653.498	692.818	793.543	723.841	681.346	780.533	739.708	902.46	780.127	753.583
band257	825.368	782.324	872.767	689.004	681.819	756.689	815.565	679.318	746.771	714.53	675.782	639.352	784.22	785.556	773.971	688.071	724.972	762.242	780.94	842.135	788.324	652.102	687.922	790.678	719.686	675.014	769.801	732.731	890.413	774.618	750.548
band258	820.881	779.892	865.74	685.777	681.839	746.787	809.265	674.344	741.339	707.996	666.358	637.022	789.725	782.938	761.794	686.917	720.417	757.166	773.133	833.66	786.259	646.433	686.117	785.069	722.65	674.4	765.782	728.408	890.849	775.258	751.764
band259	818.126	772.843	862.184	678.896	675.54	751.213	804.801	671.291	737.155	709.231	659	627.337	780.209	781.276	768.176	685.55	717.076	753.568	772.8	833.922	782.146	641.261	689.117	782.052	716.618	667.983	760.36	729.465	884.96	763.804	747.048
band260	812.288	767.011	853.918	672.627	669.849	740.639	798.549	664.062	727.832	702.068	658.896	626.73	774.363	772.979	759.721	680.117	714.233	748.107	763.203	826.876	774.694	635.992	674.312	774.174	709.139	668.451	759.414	726.384	880.437	759.797	740.242
band261	806.14	766.508	849.648	665.146	667.298	740.697	794.823	664.065	730.831	706.739	656.386	622.974	767.308	772.251	750.515	679.05	710.519	746.136	763.46	823.695	768.985	632.478	674.026	772.848	707.369	660.224	747.579	720.324	871.127	754.611	736.089
band262	801.671	758.524	843.458	671.204	667.644	741.68	790.265	658.266	724.716	696.419	654.079	619.876	769.527	767.37	750.015	670.396	706.135	742.948	753.387	812.73	762.653	632.245	677.286	765.898	703.628	658.739	747.333	718.997	865.544	754.938	734.274
band263	795.155	754.33	836.951	659.715	660.866	730.311	783.082	654.134	716.566	694.974	650.927	612.753	768.758	760.626	753.721	670.65	700.942	737.522	755.102	813.897	758.787	629.682	665.481	763.215	701.518	655.451	741.077	711.618	862.905	748.977	719.376
band264	795.112	750.141	829.582	656.131	657.739	728.033	780.449	653.018	714.004	687.705	644.332	612.236	755.242	760.979	755.897	664.125	698.09	731.793	750.311	804.22	753.015	623.645	666.26	757.482	697.249	647.519	736.801	703.373	856.452	743.876	719.054
band265	786.739	739.557	830.608	651.6	653.426	719.402	777.066	648.926	710.758	685.543	639.418	611.206	757.714	754.481	737.75	662.163	694.154	727.308	740.692	805.014	748.484	624.278	658.351	757.551	691.579	646.386	734.847	702.012	850.266	739.725	720.955
band266	784.67	743.638	822.512	652.292	651.117	726.91	769.697	644.574	709.06	681.124	639.133	611.21	746.659	749.185	730.515	659.021	691.897	725.744	744.841	796.103	749.149	620.996	654.078	751.609	690.071	643.519	728.418	700.659	848.139	740.464	715.567
band267	780.499	737.519	818.929	646.1	648.975	722.311	770.262	645.525	702.748	681.791	643.684	608.933	742.967	746.066	723.456	655.654	687.283	719.702	731.816	794.408	745.898	619.445	649.481	744.493	683.23	645.715	731.391	698.052	840.948	735.595	708.318
band268	777.428	734.173	813.479	645.627	646.923	717.926	766.622	643.206	700.771	675.026	635.744	605.449	748.374	743.037	726.662	653.8	686.147	718.256	730.041	793.323	742.143	616.184	656.883	748.477	685.861	641.292	722.341	695.832	842.675	734.402	707.85
band269	774.401	730.243	809.05	645.131	643.664	714.795	759.371	639.763	699.974	673.812	634.547	604.933	741.703	739.671	729.824	648.183	683.912	717.712	727.933	786.688	739.242	611.167	654.247	742.449	679.327	640.071	722.586	688.517	836.012	731.157	707.541
band270	769.428	734.065	807.12	644.762	638.836	709.992	753.485	635.253	694.848	671.53	630.522	602.708	731.044	736.095	711	649.492	679.447	713.286	727.038	782.312	736.883	610.694	652.753	737.928	674.621	635.522	718	687.142	825.131	725.977	704.376
band271	762.879	729.551	803.408	639.354	635.41	707.008	751.336	628.858	692.116	666.077	626.358	598.91	727.484	733.193	720.353	643.554	677.301	709.129	725.73	775.557	727.892	605.208	635.195	732.777	671.401	632.478	708.284	681.775	828.988	722.761	702.146
band272	759.025	720.016	793.25	634.854	633.898	700.607	747.363	627.59	684.654	667.645	619.975	592.73	718.835	725.119	711.574	641.775	671.239	703.523	716.054	768.94	723.233	610.694	631.351	730.931	666.356	625.841	700.793	680.815	821.099	716.007	692.745
band273	753.54	709.654	786.189	624.838	628.366	695.492	741.661	619.438	677.377	658.094	613.057	588.24	724.912	723.091	710.5	634.929	666.212	696.827	713.375	763.624	717.271	603.339	632.558	722.862	661.887	619.169	699.862	674.159	814.571	705.252	686.395
band274	745.028	709.778	783.868	617.515	623.075	690.443	733.452	617.329	675.933	652.509	609.851	580.21	714.549	717.247	704.279	630.554	659.187	691.941	706.451	756.273	711.907	594.984	631.091	717.369	655.45	609.841	692.789	667.636	804.857	702.817	679.341
band275	738.922	699.573	777.616	618.077	618.179	681.344	731.124	613.013	669.259	645.902	606.437	574.255	705.308	705.502	693.765	621.933	654.531	684.098	699.006	752.773	703.913	587.69	617.87	707.118	651.239	612.993	686.682	661.76	798.579	695.905	676.344
band276	734.561	690.368	767.667	608.327	614.181	684.238	721.957	609.662	666.753	639.654	602.278	570.873	709.396	705.646	672.176	623.913	649.658	679.95	691.943	745.277	702.569	587.159	612.494	702.647	644.725	603.675	686.456	656.494	787.397	695.261	667.908
band277	729.208	692.524	759.957	604.8	608.604	679.303	713.358	601.679	655.335	631.62	595.753	564.566	695.385	699.07	672.544	618.183	643.668	674.324	688.222	737.103	698.466	583.049	604.286	699.713	636.583	599.488	675.33	651.535	785.325	687.464	665.067
band278	721.183	687.676	755.606	596.335	604.843	671.254	711.413	596.654	653.45	633.504	594.073	567.993	689.648	693.313	673.941	610.392	639.063	669.217	684.089	731.184	687.125	580.473	603.234	691.832	638.913	598.146	669.272	644.249	775.893	681.245	663.331
band279	719.437	678.486	750.804	596.688	602.751	665.016	706.1	595.166	651.439	626.765	592.408	563.831	674.846	684.63	667.25	611.171	635.808	666.292	673.832	729.773	683.633	576.086	605.688	691.769	631.589	592.875	667.517	642.399	778.357	676.69	654.159
band280	712.087	677.254	748.196	593.127	601.224	661.172	701.697	594.169	645.45	623.598	590.484	559.966	677.418	683.016	671.426	604.258	632.053	658.998	671.098	726.053	681.501	573.682	592.558	685.273	622.916	587.014	658.609	638.361	772.202	672.971	649.5
band281	709.938	674.995	743.757	589.781	595.972	654.959	700.575	589.557	644.765	619.808	583.737	556.629	676.022	682.333	662.721	603.7	630.263	657.26	670.533	720.479	673.656	568.841	596.104	683.204	623.731	586.698	662.674	633.361	762.099	670.435	653.347
band282	704.517	673.465	740.311	582.831	593.166	652.049	693.282	584.983	639.277	614.846	578.345	549.734	671.275	676.852	650.735	598.625	625.577	654.406	665.581	716.475	674.624	570.114	590.078	681.289	619.676	582.98	661.916	634.275	757.52	666.5	648.726
band283	702.943	671.427	736.868	584.05	590.866	649.844	695.146	583.176	638.039	612.936	578.813	550.854	669.593	675.177	652.456	598.546	623.829	652.938	665.705	716.472	667.388	564.967	585.909	678.672	618.117	581.915	654.54	630.936	754.853	658.343	644.962
band284	695.304	663.692	734.17	578.415	588.629	642.27	687.505	578.311	633.291	605.957	570.858	544.685	667.066	666.996	647.647	587.225	618.437	646.379	659.613	708.926	667.356	562.269	577.896	669.107	611.961	575.431	651.72	618.934	751.246	658.239	637.844
band285	694.066	653.838	726.821	578.254	581.783	640.393	685.315	576.274	629.298	605.573	569.82	541.483	652.022	664.354	649.721	585.483	613.955	644.052	652.822	706.883	662.528	553.347	586.026	662.939	608.55	568.393	645.437	619.312	743.933	655.722	630.599
band286	687.911	656.238	717.13	565.962	578.207	642.205	677.446	569.212	622.023	601.564	562.269	535.659	651.099	658.387	638.132	577.267	611.966	635.842	650.524	699.557	652.283	548.902	564.234	658.38	606.631	566.8	638.042	616.864	735.099	642.399	629.134
band287	680.911	644.778	713.604	566.696	575.274	626.852	670.529	564.644	617.769	600.419	557.962	529.536	650.824	650.255	634.103	578.729	603.862	631.296	642.368	688.848	651.496	545.776	564.429	653.507	594.919	559.108	636.567	605.338	731.694	644.127	619.092
band288	671.636	639.027	707.651	562.138	569.644	625.484	664.725	559.261	609.737	590.325	551.434	525.258	636.462	643.7	631.044	566.688	599.585	623.505	636.746	683.309	642.892	540.216	570.091	643.741	589.55	555.814	623.467	602.997	722.988	634.118	618.455
band289	664.012	636.773	697.109	561.638	562.396	620.598	659.343	557.732	606.437	585.218	546.769	524.116	635.176	637.42	615.912	567.3	592.206	618.353	632.387	681.809	635.265	532.053	560.818	638.121	589.796	551.817	618.835	593.121	718.274	630.013	609.226
band290	659.961	622.67	691.642	560.008	556.814	608.811	651.423	551.724	598.183	576.359	544.778	519.464	629.473	634.391	613.368	563.025	585.461	612.522	620.473	673.791	629.493	532.008	554.532	633.402	582.495	544.661	613.728	588.445	705.421	621.35	606
band291	650.709	619.978	684.993	564.254	553.361	606.533	641.634	547.97	595.344	572.111	541.218	514.199	614.945	628.243	608.941	556.408	581.919	608.768	615.092	667.77	629.525	529.278	558.779	627.039	582.055	542.915	611.188	584.422	700.98	617.379	600.955
band292	647.796	615.427	679.986	567.185	548.137	602.664	637.471	539.784	589.898	565.966	538.158	515.918	618.582	624.745	603.515	547.529	578.204	602.149	614.038	660.706	615.913	519.816	556.364	621.642	579.874	538.647	602.149	580.396	697.218	615.294	592.045
band293	645.892	616.335	676.281	566.062	541.849	592.025	632.778	536.232	586.095	561.017	536.826	508.824	614.242	615.144	603.382	550.117	572.571	597.351	607.159	658.599	611.044	519.71	553.494	619	582.476	534.003	597.218	576.98	689.337	606.196	586.799
band294	640.435	603.449	670.095	568.712	541.43	591.057	629.79	534.607	585.286	561.534	535.661	516.85	614.121	614.469	598.426	549.867	569.717	593.649	607.187	649.713	610.213	523.053	563.013	616.402	585.9	542.007	590.088	577.318	689.56	601.297	586.338
band295	637.909	610.33	664.733	572.227	540.948	590.336	629.419	532.645	579.303	556.111	537.304	514.273	610.297	612.313	599.941	545.629	569.929	594.379	601.362	647.014	609.761	520.865	557.558	611.281	585.994	539.614	589.935	579.064	688.742	605.186	586.885
band296	635.38	605.297	668.797	570.058	538.324	591.107	625.557	531.468	576.596	561.966	536.348	513.839	608.901	613.346	586.853	552.142	569.437	592.098	603.086	644.227	610.175	520.69	568.052	610.857	589.249	539.844	592.632	581.523	695.786	600.291	585.758
band297	636.885	609.13	665.418	570.319	532.763	590.033	627.099	528.023	577.649	561.15	538.364	519.61	614.275	613.914	601.897	550.1	568.204	591.057	602.565	641.535	611.082	521.984	570.468	609.909	582.602	539.475	588.303	573.098	690.571	600.657	585.93
band298	635.538	611.373	666.918	569.696	538.749	599.41	626.08	529.589	578.7	559.923	539.741	521.18	615.154	611.691	593.5	549.975	569.164	592.27	604.498	644.982	611.035	525.42	559.883	611.556	588.346	542.651	594.709	578.26	694.143	602.739	587.729
band299	640.146	612.773	668.835	576.708	539.161	588.066	626.595	531.876	576.189	563.641	545.032	520.517	611.868	608.432	598.721	553.217	571.432	593.65	603.152	645.106	613.257	522.11	555.494	616.264	590.191	541.644	583.682	580.5	690.667	600.124	588.838
band300	640.44	614.054	669.318	570.238	539.769	596.648	627.368	535.736	577.263	562.761	539.209	518.412	608.154	610.189	598.456	555.721	573.432	595.605	610.029	647.486	614.411	525.653	561.104	622.435	592.498	539.841	596.552	583.379	692.313	605.529	587.446
band301	641.609	604.103	671.476	575.385	539.624	595.574	628.222	532.48	579.982	562.543	551.158	522.828	610.308	617.296	591.147	552.971	574.346	597.117	605	642.606	616.633	535.318	572.208	618.523	593.408	548.414	599.192	579.725	688.452	602.771	588.818
band302	638.341	611.941	670.852	576.123	542.199	599.082	629.419	533.271	581.459	558.124	547.69	524.753	609.582	620.362	598.882	556.271	574.339	596.576	609.098	643.681	612.554	529.927	558.649	618.446	595.858	549.871	593.441	579.22	689.437	608.206	586.105
band303	640.993	609.449	673.22	576.977	542.156	593.852	629.329	535.299	583.423	564.906	543.991	521.936	612.857	618.65	610.691	561.129	575.555	599.389	608.911	648.872	616.131	532.596	572.558	620.364	594.515	551.736	598.962	586.971	698.77	605.657	595.124
band304	640.393	605.092	670.512	581.888	544.724	601.598	631.26	534.503	580.49	563.927	547.753	529.715	612.088	617.84	602.132	552.733	575.316	597.284	606.698	654.117	613.889	530.502	573.325	618.851	600.492	549.41	597.732	584.673	693.893	607.239	588.726
band305	643.147	609.778	672.653	577.285	545.948	607.107	637.887	538.768	581.238	564.222	547.063	528.232	617.066	618.658	604.441	560.508	579.001	601.989	609.632	649.046	617.606	534.233	562.377	622.634	590.22	549.447	591.034	587.529	694.619	608.69	590.656
band306	644.915	612.465	676.252	582.765	545.732	600.303	633.585	539.386	581.228	570.521	550.329	524.423	611.989	619.695	614.059	564.475	579.485	603.115	611.425	649.06	616.962	534.976	575.065	623.937	596.835	549.475	593.41	585.309	699.444	612.964	595.729
band307	649.03	615.784	677.816	580.577	548.107	599.861	631.795	534.311	584.173	573.496	552.44	528.187	619.264	621.7	613.779	558.683	581.161	602.4	614.771	653.138	618.606	540.722	567.623	622.824	598.618	551.417	598.877	587.425	701.25	610.725	590.535
band308	645.739	609.589	677.483	579.062	547.687	604.484	635.302	540.632	586.949	572.863	552.066	532.037	622.615	623.321	606.647	562.438	580.548	602.238	613.079	653.617	616.21	532.278	580.156	623.559	599.748	553.722	606.207	590.442	699.794	613.366	593.217
band309	651.087	618.703	679.679	584.458	549.125	606.893	637.345	541.808	587.61	572.778	550.522	531.12	626.571	627.708	607.882	560.854	583.479	603.73	617.597	656.819	618.222	538.686	580.727	627.226	602.11	555.159	605.586	593.162	699.917	614.804	595.414
band310	652.73	615.124	679.481	579.454	547.973	610.213	638.03	539.714	586.947	569.098	550.282	527.861	628.703	619.317	606.309	564.737	584.666	603.128	616.81	653.826	620.076	537.6	578.039	626.328	601.67	559.261	600.019	594.934	699.663	611.307	600.675
band311	651.112	622.849	678.825	580.219	549.965	602.402	636.835	540.492	585.69	571.231	554.668	527.296	620.055	622.938	612.338	562.904	582.929	604.594	617.127	658.777	618.551	537.951	565.987	628.408	600.476	554.99	598.069	591.136	704.119	605.105	595.971
band312	655.398	619.47	675.958	580.962	550.328	601.631	637.901	543.957	591.919	576.769	558.547	529.397	622.582	628.325	614.176	566.558	584.749	607.728	615.283	658.103	622.918	539.922	577.623	630.777	600.107	558.973	602.847	593.13	704.341	615.065	599.787
band313	654.785	623.389	678.542	583.335	554.313	608.902	638.974	544.51	591.561	577.645	553.329	534.787	621.495	626.173	613.691	566.204	584.631	608.681	616.184	658.344	620.673	536.029	574.169	632.32	604.159	557.993	603.82	593.332	698.123	615.667	597.669
band314	651.718	620.438	675.641	585.669	552.244	611.115	640.353	539.649	587.769	578.637	553.975	536.371	624.209	624.687	611.338	563.712	584.651	605.809	613.689	654.791	617.854	537.416	570.325	629.857	607.825	553.532	601.368	590.078	701.004	613.735	597.825
band315	654.011	624.411	678.767	587.481	553.891	601.59	640.588	542.639	585.642	571.752	560.13	534.352	625.637	626.387	614.015	568.567	585.32	605.689	616.422	659.83	624.391	537.865	563.87	632.606	604.113	557.953	600.927	591.538	704.206	617.275	600.376
band316	654.176	624.259	679.95	587.269	553.293	611.23	638.458	543.443	587.631	579.026	559.934	539.363	617.165	623.658	614.735	563.967	588.331	609.568	621.029	661.287	625.327	539.535	571.299	633.937	603.388	562.359	601.766	594.746	702.143	621.34	603.834
band317	652.632	621.984	679.566	581.108	555.639	610.025	641.83	546.627	594.265	580.432	560.839	534.712	629.802	634.617	614.676	566.554	589.311	610.028	619.914	661.989	626.735	545.135	581.247	634.347	603.929	563.553	603.567	590.272	709.437	619.363	602.283
band318	658.865	619.238	678.976	590.988	556.381	605.189	638.936	547.684	592.771	573.547	559.785	537.757	626.077	627.267	610.485	570.962	586.794	610.405	609.765	658.528	626.595	542.918	582.221	634.766	611.026	563.892	603.444	593.017	704.738	618.889	601.36
band319	654.21	621.741	684.661	589.985	557.184	612.631	642.767	548.181	595.166	581.906	558.513	537.135	635.857	637.132	622.191	570.896	590.014	612.949	613.397	666.504	623.889	543.106	585.896	633.645	606.887	561.098	608.238	593.913	708.036	622.974	603.815
band320	658.76	624.011	688.062	588.712	556.759	612.008	642.798	546.983	591.864	577.179	565.332	537.311	622.429	636.235	621.338	573.013	590.157	611.551	621.156	660.862	629.166	544.457	572.39	637.328	611.825	567.149	607.471	598.405	710.381	623.559	606.984
band321	661.954	627.281	685.644	588.735	555.946	613.951	645.22	544.361	592.797	579.205	561.93	538.348	628.626	633.601	621.294	568.329	592.623	612.83	617.029	664.468	623.837	547.478	588.494	634.129	613.097	566.075	613.544	596.327	710.774	619.637	604.85
band322	659.81	631.659	683.413	593.485	561.107	606.492	650.142	549.834	597.873	583.526	559.962	543.397	633.077	629.107	600.353	575.117	591.585	614.549	619.762	667.248	627.458	548.649	581.117	637.771	609.421	566.132	610.299	600.517	710.254	620.026	600.92
band323	659.146	624.643	682.401	590.427	562.589	613.984	645.512	542.982	595.594	575.769	568.225	546.401	633.099	635.967	614.603	572.033	591.68	612.298	618.676	666.089	623.286	552.094	588.779	635.449	613.149	565.295	614.077	593.795	709.242	625.585	605.096
band324	665.591	632.881	689.01	590.127	560.532	614.082	646.1	550.279	596.132	589.252	562.525	540.468	631.582	635.457	617.441	575.421	593.674	612.902	623.863	670.007	629.114	545.184	572.286	643.033	618.362	561.983	608.33	598.402	716.198	620.33	602.694
band325	659.782	621.319	685.724	589.154	558.483	616.451	653.163	554.528	600.407	584.171	568.253	539.592	635.945	630.342	624.838	569.667	593.268	614.078	618.054	669.652	625.796	553.698	584.156	642.433	620.259	555.814	614.444	602.98	715.179	620.451	606.901
band326	660.755	626.843	690.045	592.912	561.478	625.434	647.036	552.157	598.739	586.56	565.981	542.809	623.725	634.239	621.824	575.317	593.72	618.256	623.527	667.855	629.443	551.776	595.273	637.49	618.301	568.305	614.456	598.055	715.04	622.663	604.096
band327	667.659	636.362	693.908	593.608	563.104	618.115	653.681	556.681	598.287	582.261	568.354	552.247	634.077	636.152	619.765	574.483	595.929	618.033	620.962	674.613	633.816	545.78	583.61	639.609	619.537	568.739	609.613	603.766	717.706	626.895	603.71
band328	663.085	630.519	691.111	595.331	564.848	624.311	647.671	549.609	597.614	583.103	569.149	544.607	626.747	638.272	620.25	578.212	596.318	617.102	623.841	665.266	629.292	553.931	588.857	642.446	613.534	574.773	613.759	605.928	712.742	627.167	614.987
band329	670.288	633.114	695.212	590.819	565.562	626.623	652.322	552.246	595.721	580.859	570.171	542.419	628.516	644.012	625.765	579.017	599.773	619.444	625.841	673.493	632.487	554.131	592.442	651.212	618.379	569.169	616.111	604.066	711.321	629.533	611.274
band330	668.192	640.789	686.896	592.415	567.366	621.459	652.569	556.776	602.802	589.521	570.152	548.963	624.527	646.473	614.941	570.075	598.574	620.486	626.632	676.809	632.373	553.706	590.247	650.882	620.861	571.088	618.134	602.347	719.476	627.059	613.494
band331	669.043	640.578	687.776	593.073	568.418	617.59	653.456	556.691	600.989	588.953	567.383	551.27	628.714	648.494	629.015	584.15	598.358	619.236	627.302	668.28	634.067	552.331	586.558	641.512	621.981	575.353	618.946	602.962	717.464	635.176	609.793
band332	666.929	637.638	690.314	594.935	563.988	622.279	655.884	560.455	602.575	590.009	567.456	548.835	634.066	638.453	632.412	571.142	600.631	621.274	621.686	676.528	627.341	558.894	578.468	642.35	618.123	560.983	616.395	607.234	714.817	627.219	609.924
band333	673.959	639.141	698.345	594.488	566.622	627.156	658.711	555.61	603.056	589.526	575.582	551.644	638.846	647.934	618.941	582.15	602.461	625.197	630.673	673.592	632.152	559.229	580.312	648.68	619.188	578.136	621.651	609.234	727.726	631.078	612.277
band334	674.311	644.405	692.609	587.838	569.44	621.943	655.358	553.57	602.436	588.346	573.782	550.438	622.385	648.761	618.338	581.25	603.355	621.782	621.895	676.202	640.656	555.061	588.234	645.055	625.417	579.386	624.467	604.136	722.77	632.542	617.029
band335	667.968	638.946	691.986	595.962	568.38	627.631	656.85	566.338	608.735	587.406	571.981	557.127	624.912	644.774	626.779	582.454	604.647	625.344	631.244	677.493	636.163	563.473	589.922	647.84	621.528	577.037	624.444	608.428	729.484	630.526	619
band336	679.694	642.476	697.443	597.885	572.069	618.27	657.734	558.813	608.134	598.419	576.769	555.828	638.527	650.082	630.368	579.533	604.105	623.337	626.337	682.628	639.755	561.996	579.883	648.526	628.78	574.936	625.28	607.734	728.083	638.212	616.933
band337	670.485	634.135	697.595	600.188	573.082	622.508	656.678	557	606.702	594.12	575.085	553.502	640.429	646.909	633.868	585.042	606.393	624.329	630.422	686.908	629.889	555.167	587.481	657.242	625.786	576.122	620.586	607.526	723.734	633.5	615.971
band338	676.076	640.157	698.227	604.623	572.313	624.066	660.974	562.191	605.492	599.782	579.212	556.73	643.703	644.634	628.044	587.921	604.717	627.581	623.663	675.993	630.452	567.98	600.208	651.242	624.243	576.929	622.019	612.569	726.516	632.761	618.646
band339	672.948	643.097	701.741	601.823	576.445	640.803	661.167	557.992	606.302	595.838	584.592	553.337	631.901	651.403	640.235	588.454	609.6	627.4	631.143	681.979	640.079	568.449	588.623	653.085	627.227	576.098	620.977	617.905	723.893	637.621	615.65
band340	675.778	641.497	703.677	600.15	576.61	622.82	663.114	564.88	612.312	591.509	575.174	556.064	640.912	648.317	621.353	580.475	607.766	627.876	631.946	688.858	637.586	565.98	604.662	655.675	622.534	581.139	626.326	610.396	723.933	642.784	612.64
band341	677.41	645.914	698.16	605.277	577.189	636.508	667.529	567.286	612.503	594.684	580.415	551.112	642.055	652.313	633.132	599.783	608.101	632.222	635.806	680.22	643.936	563.824	593.558	656.105	628.858	575.851	622.916	619.014	727.163	642.83	616.325
band342	673.165	638.243	700.109	611.285	574.149	622.197	662.423	563.799	602.892	597.833	583.041	558.787	653.209	647.399	635.794	589.9	612.969	629.317	633.07	682.039	638.95	568.184	605.039	660.008	631.055	578.031	630.05	612.702	725.389	642.938	614.847
band343	674.309	638.578	698.411	605.558	573.222	635.484	657.708	562.035	613.132	592.821	574.484	554.225	641.396	651.58	629.118	601.429	610.295	628.975	634.276	684.649	633.169	568.384	608.831	654.851	636.126	577.339	628.092	614.633	733.889	636.788	611.64
band344	676.19	646.486	696.635	614.885	576.319	623.852	660.033	566.649	608.905	597.714	580.361	554.749	645.374	658.103	630.426	602.308	608.223	627.355	632.946	684.77	640.466	565.722	584.753	660.052	628.822	587.393	621.847	616.723	735.615	635.899	618.828
band345	677.076	645.086	699.09	600.854	573.072	628.869	661.677	561.722	613.081	595.068	584.399	556.453	632.538	656.728	628.294	591.888	611.566	631.343	631.692	682.869	648.901	564.527	595.818	659.661	638.392	588.549	622.556	612.321	723.508	644.761	624.36
band346	684.663	647.162	699.467	609.558	587.077	647.025	669.896	573.644	613.289	597.701	585.294	566.659	646.275	654.337	625.618	600.683	615.786	633.109	631.559	691.131	645.224	571.245	590.234	654.967	639.579	584.593	628.441	619.254	740.75	639.373	629.936
band347	684.549	636.195	698.531	606.173	580.376	638.09	664.239	566.788	617.474	598.641	588.788	561.371	642.813	653.996	641.603	598.167	612.03	632.935	635.044	688.319	642.854	575.257	604.935	667.011	636.845	579.681	637.452	622.873	729.77	641.621	626.217
band348	690.917	656.362	707.071	610.515	584.151	637.189	668.16	570.247	613.039	613.47	589.161	561.76	643.418	667.856	640.309	604.004	615.671	637.491	639.651	688.348	649.525	571.171	603.429	667.576	631.314	582.403	630.042	619.246	739.004	644.294	633.608
band349	683.51	652.508	705.608	610.454	587.582	631.852	671.186	572.291	616.965	602.692	587.009	565.247	643	661.897	640.882	602.783	612.928	633.931	635.822	690.007	635.962	579.559	601.247	656.678	626.472	585.071	633.678	615.243	736.718	642.859	622.85
band350	687.332	660.611	708.918	615.092	585.634	641.18	668.535	576.667	619.649	603.974	585.763	570.745	646.527	660.239	641.824	601.263	616.668	638.755	632.803	699.397	644.408	572.433	606.377	659.609	636.178	589.271	633.345	620.806	733.04	643.013	633.538
band351	686.366	653	705.387	611.538	589.644	632.246	673.454	583.159	623.48	613.688	588.076	569.064	644.088	656.506	645.574	601.217	616.568	641.011	638.679	704.096	661.936	575.771	604.597	662.587	639.233	587	638.211	616.572	736.988	652.562	636.78
band352	688.728	659.67	706.184	606.927	585.487	630.615	675.628	572.644	614.887	601.726	596.361	571.536	657.978	668	647.25	605.717	618.889	636.636	633.044	691.266	644.376	584.147	606.584	666.727	636.249	585.719	642.41	624.618	734.429	650.964	631.28
band353	690.353	667.995	706.318	613.873	590.502	645.607	670.459	576.473	618.28	607.393	598.415	569.303	655.022	667.177	650.088	608.083	623.019	642.43	647.267	693.667	650.294	584.073	597.403	675.857	644.945	586.573	643.843	625.711	737.853	645.562	636.653
band354	688.274	653.124	708.406	624.831	593.309	643.172	672.671	582.017	624.878	605.991	588.051	567.517	647.209	669.494	634.574	605.871	620.341	637.57	640.927	703.514	645.335	578.988	603.195	668.956	641.492	596.485	642.701	624.494	738.956	642.588	633.892
band355	684.7	657.876	706.66	607.562	593.543	653.156	667.916	580.747	625.684	616.056	594.807	579.176	657.198	661.893	645.618	611.433	622.048	645.642	644.441	699.277	642.324	587.714	600.273	667.377	639.311	596.549	631.736	628.049	739.667	645.575	632.201
band356	693.153	656.33	709.602	615.673	592.967	638.557	675.053	574.841	619.921	598.829	601.111	580.457	655.308	665.815	654.559	608.587	621.376	643.261	640.756	695.355	653.184	580.918	622.818	673.843	646.482	607.481	643.326	629.653	747.087	653.804	637.408
band357	689.197	656.4	704.196	619.246	601.324	638.648	678.886	581.88	622.309	608.316	592.161	573.906	661.989	666.605	647.176	600.042	624.018	642.495	641.889	699.312	661.746	583.62	604.909	670.43	647.644	592.003	638.782	627.925	739.405	645.121	640.933
band358	692.108	650.405	710.464	622.385	593.657	641.377	675.099	582.171	617.199	614.97	594.696	566.633	656.407	660.165	645.662	600.417	622.093	650.425	652.556	700.787	656.382	591.596	614.325	678.061	649.838	596.078	638.575	629.746	732.897	664.918	641.242
band359	696.009	665.011	720.578	631.708	593.249	651.582	672.589	582.918	620.384	610.466	604.541	577.652	664.538	675.407	661.103	607.771	629.22	645.16	647.203	704.238	654.21	588.706	612.481	669.92	645.243	594.322	629.291	629.069	760.857	653.366	647.748
band360	694.65	653.319	709.41	622.112	599.219	632.434	677.246	578.314	628.048	613.026	598.601	569.974	656.319	665.938	649.265	609.712	628.459	644.664	639.81	694.004	654.248	583.531	603.325	671.518	639.816	598.125	633.314	631.382	740.46	652.464	637.694
band361	690.476	662.665	706.889	617.954	598.742	649.09	684.011	579.421	627.173	610.188	599.617	572.637	650.066	672.144	629.662	611.192	626.622	644.85	644.829	710.872	652.665	593.371	609.234	670.802	643.078	592.644	641.789	628.91	729.202	644.778	638.35
band362	692.977	668.497	708.484	615.473	599.174	658.582	673.883	577.01	623.549	623.098	599.731	575.798	658.088	667.387	643.765	606.121	629.806	648.992	651.33	702.064	652.883	594.522	610.312	665.543	646.667	595.336	647.552	636.529	747.357	651.52	632.127
band363	693.059	657.265	718.429	626.862	599.376	635.492	682.041	584.002	631.466	622.62	603.775	574.348	657.044	665.551	646.485	607.85	629.771	648.371	640.775	696.876	648.399	593.004	613.74	676.871	656.994	602.434	646.398	625.28	732.04	650.748	634.283
band364	704.199	675.616	714.059	622.965	596.517	639.082	686.449	581.09	632.543	624.274	601.171	575.386	658.505	670.988	660.838	622.092	633.979	647.268	648.092	710.496	657.615	590.31	599.857	679.355	652.01	599.407	642.061	630.301	757.734	663.703	640.567
band365	699.815	675.946	703.507	625.269	602.96	637.631	680.103	583.065	633.125	616.372	601.861	581.446	671.769	660.021	646.662	618.054	631.38	651.201	649.651	700.106	660.945	592.718	591.779	681.884	646.369	606.807	648.567	629.766	746.925	660.99	639.675
band366	706.851	670.497	710.222	640.104	613.256	650.148	683.072	595.007	624.501	619.154	594.12	582.734	685.11	671.86	667.294	601.117	631.172	650.845	643.724	713.507	655.595	585.763	618.065	678.931	654.11	590.793	637	627.91	746.933	654.993	633.14
band367	698.091	663.962	713.884	626.296	605.127	658.566	687.612	593.559	626.497	610.402	604.285	585.536	648.11	673.844	657.221	619.479	627.542	649.928	642.149	708.674	660.883	592.122	608.494	678.138	652.346	609.454	640.969	635.543	750.897	643.775	628.615
band368	704.581	674.227	718.264	623.012	603.467	645.959	685.226	595.214	628.166	627.111	609.127	591.281	682.275	675.033	650.441	625.225	635.271	652.944	647	708.762	654.504	593.845	628.74	688.884	662.01	616.407	656.82	628.283	756.746	667.392	641.363
band369	708.05	679.184	715.226	619.519	607.518	653.557	680.049	586.54	633.755	630.654	610.557	585.757	641.275	673.325	638.029	623.175	629.865	653.409	646.848	710.791	651.837	601.008	625.948	674.562	654.023	602.437	658.805	642.139	745.115	661.402	637.554
band370	699.501	662.627	714.401	636.365	604.311	648.598	693.95	595.97	637.561	615.568	602	588.322	673.78	678.815	661.794	614.55	635.971	653.579	646.765	712.897	665.251	595.114	625.13	674.846	667.107	604.475	649.107	635.263	752.909	665.386	640.057
band371	706.183	674.654	718.773	626.035	602.722	633.352	689.896	593.778	635.545	615.833	606.858	592.363	661.319	672.169	675.5	608.004	633.474	651.249	653.816	723.284	661.697	590.122	633.221	694.871	660.893	610.095	648.31	641.5	764.369	655.536	650.605
band372	700.265	655.508	720.372	618.312	608.326	631.402	687.32	592.528	634.122	617.615	618.405	586.783	656.692	663.778	652.897	628.875	639.245	659.783	645.47	701.745	653.974	598.976	616.61	679.419	653.77	611.014	656.628	645.977	764.159	661.791	644.551
band373	698.842	672.162	731.481	632.831	607.41	653.27	682.402	594.717	628.09	618.09	620.361	592.438	689.626	697.959	664.206	625.683	634.336	655.777	642.822	714.482	664.531	611.588	635.455	686.383	659.916	608.854	650.636	646.555	758.139	660.458	645.978
band374	711.059	684.254	726.667	629.892	610.085	668.689	694.584	607.592	632.601	631.056	608.282	585.629	677.989	681.374	665.868	622.25	637.123	660.468	661.038	715.273	646.758	603.094	619.753	691.771	652.579	588.339	659.594	641.775	751.706	663.049	645.025
band375	704.561	663.978	720.887	633.462	603.311	646.385	693.884	589.726	637.485	618.594	616.908	587.307	657.714	678.424	659.206	629.075	633.548	658.005	644.711	723.72	656.548	605.608	618.052	680.231	662.437	610.553	645.778	654.827	753.508	664.676	644.666
band376	720.028	680.968	734.731	626.138	613.144	660.885	693.745	594.518	632.06	635.983	617.389	585.464	669.703	679.757	676.191	624.125	646.027	659.182	651.61	711.628	655.402	602.878	623.831	689.105	661.994	608.81	654.954	653.029	765.079	667.644	656.398
band377	715.387	672.957	726.53	636.427	609.326	656.189	697.607	602.724	635.429	625.923	616.5	607.521	683.802	686.469	654.162	633.275	638.296	656.456	650.914	709.085	670.636	621.469	613	682.84	668.544	621.037	643.927	643.757	762.333	658.83	647.127
band378	716.62	691.541	718.727	616.823	597.124	668.344	687.648	584.396	633.938	640.611	612.066	605.577	665.615	675.412	642.912	623.8	640.107	660.958	661.952	713.309	655.796	598.049	597.169	700.223	647.803	620.027	657	639.601	753.46	672.229	643.882
band379	710.629	686.638	720.028	627.677	604.085	645.336	688.887	593.109	626.037	629.919	617.655	609.101	668.901	683.988	648.838	626.583	640.544	655.621	644.273	716.39	658.63	606.718	642.883	679.573	668.023	624.485	649.471	640.552	750.048	655.48	642.032
band380	713.217	680.605	721.934	632.558	611.237	645.008	695.375	591.398	630.748	625.97	612.399	586.925	673.549	693.35	647.662	624.871	637.955	655.182	639.756	710.411	643.224	606.016	617.571	683.198	666.33	610.912	641.345	645.107	749.202	664.559	648.475
band381	711.876	681.703	717.017	622.158	605.022	648.943	692.575	593.043	641.549	615.359	610.07	593.599	660.758	675.593	669.147	625.946	637.918	650.139	645.375	703.401	667.111	591.135	629.896	686.689	676.767	614.702	647.621	642.382	741.381	656.49	649.073
band382	704.155	668.011	711.67	629.681	603.632	670.246	691.644	594.453	630.466	620.068	605.541	587.221	660.747	683.523	660.794	633.379	634.852	648.019	641.921	712.113	649.88	600.727	646.727	678.758	666.23	606.8	650.697	653.434	758.409	650.353	639.207
band383	709.112	692.146	709.229	623.223	605.271	653.754	679.285	590.671	619.235	632.987	628.538	605.438	656.659	695.444	647.956	614.604	637.997	657.399	631.562	716.567	649.268	610.702	613.87	695.132	666.006	611.817	635.019	641.662	750.532	663.127	643.338
band384	708.377	665.416	712.231	632.65	617.331	643.475	688.681	598.289	628.82	619.675	627.81	592.689	658.538	654.506	641.088	631.192	630.228	645.613	624.781	714.582	639.58	619.522	626.338	676.452	661.107	628.475	645.648	635.237	764.48	647.908	639.748
band385	701.844	663.665	705.34	635.835	595.849	648.779	691.067	590.229	622.263	608.534	616.057	580.648	674.165	683.626	654.412	626.371	629.747	643.019	626.829	701.922	644.566	608.763	586.844	681.989	663.987	621.373	645.165	642.682	746.417	652.944	642.452
band386	707.593	667.914	706.012	625.638	597.781	647.77	679.814	588.038	621.37	613.996	603.006	587.951	666.901	681.498	668.074	626.754	628.306	650.944	627.086	689.323	654.105	616.314	604.987	680.972	656.531	606.271	653.352	631.977	766.246	654.111	650.197
band387	704.027	654.081	692.448	616.562	604.398	630.557	686.289	581.151	618.062	606.543	611.563	601.408	656.11	683.588	647.471	630.267	623.215	642.641	636.2	717.642	642.117	598.882	616.429	680.383	649.414	595.424	645.59	628.136	760.738	636.314	642.885
band388	697.046	657.368	696.227	631.812	596.482	637.467	676.99	577.435	611.377	618.303	607.848	585.712	657.429	681.374	646.574	615.15	625.848	643.491	616.121	704.443	630.259	608.094	648.026	680.983	662.421	601.753	659.946	636.639	752.512	649.761	645.793
band389	698.567	684.292	702.53	620.712	599.122	614.967	690.954	589.261	618.198	618.141	602.927	608.161	660.033	661.469	658.603	606.775	621.061	635.751	609.784	706.383	632.679	591.727	565.273	670.353	649.343	606.922	633.962	633.861	743.56	647.765	624.245
band390	706.146	691.941	690.76	614.585	593.273	640.131	681.764	571.592	603.51	619.876	607.699	598.64	665.692	653.012	637.103	600.188	618.4	629.928	613.575	711.965	632.531	597.743	602.039	687.444	657.482	601.614	627.966	628.855	750.659	647.725	623.146
band391	684.579	658.546	686.951	599.308	589.497	583.008	679.578	570.457	596.425	589.504	607.968	589.798	651.67	661.078	656.574	609.754	612.822	633.183	600.689	703.851	626.501	592.135	595.026	659.366	657.877	609.105	626.663	629.46	737.579	634.307	614.717
band392	690.87	654.459	686.788	589.8	581.97	614.754	676.989	570.151	605.989	610.397	610.487	577.888	674.198	655.65	641.868	621.404	615.353	627.871	606.93	694.234	606.641	602.151	574.545	663.601	647.172	603.349	638.904	625.763	732.036	634.82	630.643
band393	700.503	662.654	682.349	608.477	589.931	618.443	668.328	568.689	586.122	601.816	597.054	583.873	632.451	674.152	619.132	619.471	606.461	625.533	597.454	689.021	619.784	610.853	599.584	675.364	647.369	596.115	629.387	614.76	739.496	640.049	626.325
band394	683.964	648.622	688.255	593	585.03	608.648	672.878	563.682	598.028	591.402	601.722	587.861	632.736	672.099	622.603	605.337	599.769	616.614	596.511	698.986	612.493	612.939	591.688	666.408	646.583	589.841	631.322	609.043	744.905	623.925	628.029
band395	689.297	645.465	680.462	607.588	587.361	614.697	673.961	561.117	588.192	593.137	593.867	566.412	620.648	656.988	630.868	607.263	607.407	624.905	585.397	696.862	615.732	600.29	539.195	651.096	642.311	590.02	649.188	618.89	739.853	621.173	617.997
band396	682.041	663.541	674.953	595.592	586.774	611.164	673.12	567.495	589.951	617.342	606.066	590.745	634.451	645.494	616.647	610.646	599.417	616.766	584.216	703.748	613.883	597.208	566.39	654.92	636.472	575.373	608.889	602.046	729.631	625.461	598.048
band397	686.647	667.049	670.319	572.9	563.545	594.992	639.159	537.279	575.974	600.201	572.063	577.464	597.308	655.695	609.515	600.8	600.679	611.801	566.232	684.621	604.254	600.547	561.818	653.598	663.595	562.129	614.67	616.145	716.31	625.833	600.08
band398	677.629	657.849	650.42	588.854	570.818	605.23	648.007	536.838	555.748	570.816	580.684	575.075	643.066	635.514	578.735	572.183	590.428	607.516	581.295	680.635	595.408	603.163	584.766	657.333	646.104	574.942	616.533	579.419	701.873	607.373	606.86
band399	664.799	627.789	653.198	574.192	558.356	591.975	640.654	538.467	566.725	579.397	575.984	555.569	612.846	634.531	589.956	575.533	590.726	592.422	547.93	658.202	567.924	585.8	548.727	627.609	634.505	581.725	614.287	591.968	730.433	596.363	591.28
band400	658.828	622.724	629.188	576.146	553.306	576.844	641.89	534.156	542.905	566.637	565.725	548.888	613.648	640.453	584.338	588.837	562.999	582.028	532.375	681.922	574.178	567.947	521.818	626.397	622.932	557.319	626.95	581.54	701.845	602.778	595.672
band401	660.099	618.405	645.196	545.085	539.548	566.287	628.747	530.968	547.635	572.705	571.579	562.288	633.484	645.654	603.206	587.446	574.056	584.129	550.375	671.869	568.233	576.31	555.13	641.802	646.346	549.729	602.632	558.965	692.972	601.732	588.236
band402	649.067	648.151	626.488	554.938	537.858	539.77	641.891	523.692	535.988	579.726	585.975	554.846	586.462	629.753	594.868	569.837	565.082	570.15	543.419	661.28	555.397	591.229	549.143	622.317	626.78	560.6	605.594	575.194	667.944	577.82	576.828
band403	638.018	573.286	628.623	562.323	546.159	551.77	622.828	526.064	534.25	551.927	551.576	557.479	609.198	617.008	575.618	561.85	561.051	564.647	511.686	643.621	574.531	568.567	484.234	603.821	624.686	529.719	600.314	574.607	707.754	567.81	575.831
band404	645.167	597.303	611.377	570.523	530.694	570.328	625.515	518.993	532.804	561.838	553.706	541.206	599.407	624.033	568.059	580.337	565.86	571.822	519.908	668.798	546.149	576.233	554.13	620.606	637.307	548.356	595.766	566.257	727.373	587.993	580.717
band405	653.032	617.486	633.523	502.054	551.149	563.787	629.625	541.358	544.399	564.722	544.614	542.285	615.692	614.691	589.544	574.904	553.236	565.993	516.543	666.603	548.408	564.245	544.156	621.229	616.405	550.976	613.441	560.02	673.583	592.428	576.914
band406	654.387	634.995	623.161	527.777	543.773	585.287	620.87	510.876	527.026	549.645	546.206	536.648	599.484	620.066	595.691	562.854	555.289	562.418	510.546	648.337	562.962	579.616	541.649	618.113	611.013	538.481	594.966	569.942	688.313	562.056	584.229
band407	660.741	657.335	611.858	576.358	545.704	570.541	627.318	526.834	530.162	540.359	547.525	542.663	590.846	619.49	553.985	590.429	562.599	568.535	509.784	655.73	559.268	579.437	571.753	642.201	626.472	535.976	597.95	537.376	692.222	569.755	579.755
band408	661.632	619.086	614.411	557.954	542.858	541.516	621.199	537.12	536.173	539.594	527.247	533.367	596.154	621.798	626.309	566.438	554.346	574.49	520.987	641.77	520.364	568.824	589.468	636.105	616.861	534.18	601.149	572.364	675.139	576.696	545.634
band409	646.172	608.773	618.826	541.031	518.686	559.803	625.466	513.177	520.171	548.624	554.861	545.146	573.714	627.757	553.691	598.175	561.493	569.623	508.035	645.635	533.761	570.939	527.065	639.752	605.395	547.014	602.858	557.682	681.278	614.739	589.188
band410	653.815	609.919	614.229	549.023	548.443	556.213	604.333	514.987	530.686	554.03	549.848	522.161	581.22	609.329	558.897	543.542	541.709	565.427	509.952	648.84	541.971	552.951	505.948	627.832	630.359	533.719	593.165	535.543	661.563	558.183	572.85
band411	631.515	627.903	613.599	547.796	558.423	517.598	627.498	546.712	540.443	558.013	529.101	527.895	578.44	610.58	604.971	550.029	542.22	550.398	511.708	643.358	530.163	559.033	542.221	604.402	621.317	531.986	561.268	557.445	674.889	569.337	571.379
band412	633.663	587	616.161	537.115	541.401	523.582	615.033	515.555	525.09	553.949	565.19	546.876	583.648	630.416	602.397	566.025	539.202	547.986	489.165	640.922	551.95	552.902	542.61	607.562	623.388	548.786	582.015	538.844	673.968	558.395	571.035
band413	632.472	624.227	612.589	542.742	550.375	560.656	618.471	520.237	520.852	561.953	554.427	514.828	581.604	626.831	559.515	574.004	551.001	563.725	505.651	626.465	552.335	553.604	523.013	602.862	612.773	535.224	605.272	553.896	689.544	574.31	543.427
band414	656.741	659.297	613.575	565.208	544.169	562.844	618.096	522.569	525.577	579.513	533.016	540.854	583.593	616.539	560.015	520.796	561.004	572.91	511.044	659.482	535.81	531.514	520.584	633.369	619.777	541.708	591.67	532.717	664.702	586.631	548.462
band415	650.933	628.459	606.828	568.312	548.652	549.902	632.824	508.93	530.979	577.838	560.633	567.397	572.824	620.486	566.456	546.529	557.89	558.511	524.644	651.135	518.939	570.078	476.61	619.231	583.557	539.919	572.291	552.402	715.075	546.65	532.573
band416	632.687	636.854	609.401	570.977	531.853	518.107	622.342	519.682	513.268	538.594	520.497	521.139	591.385	614.802	626.853	567.758	552.281	553.125	498.825	628.348	546.294	537.771	442.338	597.573	579.748	531.885	578.69	533.292	668.417	602.317	528.803
band417	652.741	637.438	611.851	572.885	545.712	553.221	629.03	516.375	526.414	535.274	560.402	506.221	598.637	621.165	554.5	594.004	547.235	565.589	515.413	640.72	526.898	571.057	535.584	594.49	603.761	522.098	592.778	557.711	685.044	575.431	589.417
band418	631.236	629.778	614.679	544.304	549.137	545.287	645.718	527.132	530.998	535.872	581.149	556.895	591.308	631.695	551.059	576.975	551.103	560.637	521.33	648.489	543.965	544.531	536.364	609.617	621.236	517.644	559.088	545.572	689.147	584.337	583.51
band419	639.263	623.595	609.3	535.958	535.204	556.41	636.003	524.381	534.741	550.363	532.528	533.487	579.56	604.296	549.603	579.379	550.849	563.826	507.216	634.833	532.3	580.396	504.416	598.672	604.278	533.471	582.038	554.777	647.107	565.503	552.548
band420	648.35	679.978	593.481	570.281	535.284	564.885	624.594	521.378	510.448	589.581	541.987	524.547	640.868	612	593.338	555.208	567.977	572.065	510.387	664.394	563.991	588.886	525.597	616.989	587.379	525.434	574.59	548.335	648.008	575.359	581.551
band421	645.515	604.903	625.561	562.212	556.744	574.066	622.808	527.273	541.614	527.568	528.206	541.3	588.593	637.247	625.103	574.146	545.138	579.283	515.463	638.124	581.618	564.861	487.987	623.807	584.589	530.458	600.004	571.04	674.667	583.369	579.592
band422	652.773	600.984	612.352	570.75	559.319	568.025	624.016	513.304	509.61	574.372	565.677	538.281	575.725	586.449	627.956	561.346	560.915	559.782	521.092	617.44	537.408	578.861	514.792	658.41	628.521	547.82	614.575	577.968	687.702	552.337	544.557
band423	659.78	622.243	621.236	556.977	536.806	549.566	634.594	512.256	524.937	580.231	565.639	513.236	592.11	597.494	540.176	577.354	562.351	561.534	539.397	640.879	548.621	571.441	508.87	611.496	627.45	536.149	597.529	530.517	699.599	573.467	560.58
band424	658.766	585.935	626.806	570.769	571.333	566.115	632.332	542.234	546.09	537.03	545.177	560.18	598.89	645.593	553.853	590.538	558.246	564.703	515.34	653.777	566.866	567.008	519.896	631.865	591.822	505.339	617.1	541.509	653.488	591.17	552.392
band425	670.057	642.622	632.476	605.077	538.866	567.623	622.256	547.455	531.721	587.038	533.915	526.749	626.22	627.148	629.456	574.296	559.511	569.199	556.019	677.645	543.977	587.833	467.208	613.377	595.595	537.556	597.559	571.991	706.813	587.049	576.755
band426	662.432	619.557	627.705	555.165	572.008	554.738	624.81	526.63	549.169	576.949	535.674	518.869	612.396	642.449	583.824	540.829	562.269	573.024	518.581	644.819	557.035	545.188	514.221	611.152	639.498	504.329	591.659	563.734	667.393	582.748	588.338
band427	670.382	658.957	627.356	532.015	561.709	557.918	634.99	555.483	567.547	571.457	533.361	551	637.044	648.379	655.412	546.446	562.43	580.92	550.067	636.121	570.883	550.849	529.727	630.383	588.427	519.383	627.088	570.038	638.06	566.248	579.532
band428	657.86	586.308	627.962	559.8	550.871	517.393	646.403	529.214	545.259	597.868	528.937	513.861	570.703	664.947	673.162	567.846	568.04	582.868	545.143	624.355	544.848	569.604	489.714	609.606	606.356	514.431	621.352	559.639	672.544	608.399	577.573
band429	682.297	629.681	634.406	570.7	586.102	576.418	644.737	543.5	554.071	562.03	556.228	538.981	537.648	635.358	580.353	588.979	555.516	585.356	564.778	675.599	579.872	600.053	485.078	644.435	601.252	546.586	597.188	564.483	688.349	586.644	617.373
band430	640.135	561.346	608.005	578.896	583.341	603.607	651.863	562.336	554.317	588.808	577.978	541.689	627.154	592.132	634.309	578.254	582.022	583.892	571.565	682.84	564.615	594.229	521.013	626.639	608.599	557.756	618.391	613.902	707.679	580.817	583.834
band431	641.483	596.595	630.057	602.831	596.199	561.066	651.795	533.411	559.109	575.038	560.87	527.221	656.165	608.42	564.926	602.096	559.656	587.408	534.032	653.337	552.114	581.371	468.961	580.992	610.79	556.878	595.862	584.561	660.337	601.49	583.771
band432	643.192	610.6	628.148	611.031	580.095	538.189	630.169	543.572	546.684	555.444	575.373	553.869	626.637	654.852	719.206	558.008	555.719	594.814	509.01	647.528	569.557	565.073	509.675	637.003	609.764	555.963	588.215	561.468	720.425	595.915	593.949
band433	648.828	656.351	624.517	600.065	569.453	608.016	639.157	571.538	586.898	553.923	557.851	532.689	631.264	653.111	641.574	616.013	581.591	602.832	518.717	654.089	565.461	548.878	626.532	629.251	585.77	545.492	636.621	573.676	712.425	637.987	612.207
band434	670.645	674.405	623.778	568.731	559.664	612.025	647.18	549.353	541.422	637.735	545.978	544.337	604.703	646.905	661.456	637.45	585.196	594.009	541.584	652.511	545.84	595.351	543.286	608.361	621.107	576.129	633.349	555.705	735.635	604.209	569.385
band435	691.934	651.146	607.656	585.473	601.637	655.803	658.549	587.916	565.411	597.786	554.288	581.873	613.879	618.486	608.956	557.117	597.613	609.062	609.517	678.567	583.95	598.09	527.208	635.168	572.469	552.875	651.034	554.569	681.321	628.801	585.35
band436	663.538	648.368	651.023	601.719	567.268	596.533	663.286	551.156	565.035	597.671	596.728	576.202	606.835	653.864	608.515	574.562	553.226	593.381	561.867	695.457	570.079	627.449	503.325	621.245	658.958	597.437	633.916	574.734	659.865	638.703	657.465
band437	671.071	654.47	639	584.604	586.472	592.689	617.182	548.788	551.607	647.658	569.228	619.824	622.681	633.148	633.309	585.812	575.674	595.987	559.74	627.897	548.367	553.747	567.286	613.562	612.725	607.593	664.253	595.384	660.556	601.454	585.121
band438	683.707	679.032	649.92	581.888	597.804	586.074	650.79	604.498	555.608	621.611	541.93	591.184	620.319	659.605	622.588	563.242	595.463	612.471	577.619	675.348	608.743	576.506	604.974	666.871	651.981	568.892	656.441	567.072	703.563	610.997	606.382
band439	679.32	610.146	634.559	588.981	589.592	634.803	677.927	535.253	566.522	594.667	613.896	542.06	627.956	686.728	670.515	600.821	611.91	621.39	572.356	684.89	588.904	591.359	565.039	661.738	566.673	546.098	662.276	632.26	746.567	604.134	615.439
band440	685.471	634.378	641.686	643.542	608.037	528.115	640.107	587.806	574.931	589.521	582.801	564.109	655.747	656.198	557.779	635.283	592.363	589.353	622.33	662.082	573.519	587.049	545.922	662.942	608.715	568	618.092	597.332	726.671	593.157	635.175

## Sheet: Sheet4
band	1	2	3	4	5	6	7	8	9	10	11	12	13	14	15	16	17	18	19	20	21	22	23	24	25	26	27	28	29	30
band1	730.092	675.261	660.834	669.009	766.657	605.909	757.896	664.394	863.828	728.884	712.594	734.779	786.957	566.148	690.023	751.681	707.909	910.254	804.222	665.972	756.681	662.426	706.302	704.801	684.318	616.291	768.264	817.958	769.956	690.45
band2	699.288	606.69	708.466	604.815	596.551	669.38	776.075	729.507	510.094	725.368	863.969	768.26	717.753	707.352	708.866	817.981	795	693.597	524.698	721.237	748.993	673.101	699.062	753.17	620.69	676.436	766.993	673.079	739.677	656.151
band3	673.541	633.212	676.926	603.579	645.5	615.194	755.863	665.535	682.562	622.084	840.635	747.338	787.258	628.148	721.68	781.247	842.636	709.47	708.222	682.555	779.215	663.495	739.083	772.725	708.55	626.726	701.01	842.412	669.052	703.869
band4	702.087	615.143	637.127	571.713	718.606	623.719	730.705	740.507	595.906	506.053	775.719	789.39	715.247	580.556	719.959	743.342	845.323	787.575	631.508	608.479	692.652	634.346	643.448	747.526	680.845	721.632	804.332	642.861	662.637	716.495
band5	669.177	633.685	633.979	590.947	656.412	569.585	788.797	707.549	787.844	656.084	749.635	749.805	810.118	626.333	743.674	714.749	770.242	741.679	668.841	669.005	692.733	659.686	781.927	761.503	623.295	678.932	795.63	780.818	616.625	736.914
band6	666.698	624.892	680.297	613.717	750.556	582.279	641.037	702.254	701.359	829.653	841.354	687.104	584.613	629.907	703.18	738.125	861.535	845.037	552.429	736.057	637.511	701.17	675.641	655.924	598	668.957	784.538	674.794	638.581	673.591
band7	605.25	573.941	688.986	596.371	667.051	635.013	680.307	710.141	702.078	688.842	765.635	657.688	584.806	705.241	746.314	797.221	898.596	754.851	611.587	644.588	698.644	632.729	676.417	659.485	605.302	578.222	766.49	729.758	706.738	666.46
band8	635.492	619.852	649.845	585.709	651.648	608.73	694.432	704.479	709.781	724.432	812.906	659.779	600.581	581.13	655.593	768.829	750.535	729.321	671.27	619.573	721.993	650.08	690.891	693.801	630.512	609.436	731.64	658.285	626.315	665.849
band9	623.196	583.847	643.703	599.668	654.856	559.212	681.801	670.676	695.203	666.968	837.521	750.987	602.538	589.019	702.151	706.072	769.465	592.672	571.54	642	642.674	621.947	671.943	612.509	624.395	586.675	745.36	706.618	642.472	662.763
band10	636.53	621.97	687.587	605.617	639.565	593.862	671.705	654.93	631.625	732.684	696.156	689.532	630.935	580.815	761.448	751.471	772.697	710.396	589.603	651.905	670.23	680.601	688.917	713.199	611.798	630.795	764.219	646.152	672.222	671.127
band11	619.136	532.458	605.615	541.654	680.926	531.626	680.502	717.056	684.719	675.179	765.396	724.597	655.366	445.463	702.901	727.194	700.182	696.194	548.175	616.848	681.385	652.543	687.714	658.585	674.806	614.872	707.997	676.921	602.694	679.876
band12	577.897	581.66	600.781	558.701	681.574	580.832	688.846	698.38	684.172	672.158	746.229	655.675	645.742	495.778	702.029	715.255	773.414	656.425	573.381	650.981	608.363	607.612	709.651	652.216	588.147	555.085	737.445	588.982	603.395	643.113
band13	612.774	598.044	628.237	556.157	706.278	574.78	700.651	712.31	650.891	672.105	648.792	690.61	658.527	515.333	750.291	693.205	733.828	667.463	565.905	620.085	642.467	610.149	671.281	665.018	598.163	624.068	734.38	643.352	647.476	672.072
band14	631.853	601.369	591.735	546.107	708.838	560.605	642.087	640.451	641.844	690.916	698.906	708.416	667.677	476.204	719.267	711.897	714.515	688.343	630.143	590.104	646.2	634.484	697.417	632.784	643.791	547.419	720.11	649.618	603.746	678.206
band15	626.041	601.901	631.523	554.818	644.449	570.138	667.925	654.31	619.594	721.516	701.26	781.156	568.892	504.185	698.198	693.688	709.424	638.567	569.619	615.9	601.8	611.117	669.979	614.468	599.512	587.462	722.062	652.055	653.988	683.467
band16	591.394	607.665	585.028	535.729	650.616	573.222	680.27	640.31	628.625	727.674	662.708	714.519	634.344	506.833	703.006	681.03	735.657	625.903	596.603	577.938	641.289	632.713	662.964	661.456	614.729	600.453	724.568	653.685	629.911	658.093
band17	607.253	607.966	606.057	543.426	657.926	573.523	687.415	652.268	666.734	727.021	712.083	696.273	640.871	563.185	725.901	685.593	676.788	635.5	598.508	587.825	626.57	658.569	654.682	581.439	580.496	537.231	733.818	621.697	617.677	671.344
band18	617.073	571.557	602.565	551.135	685.856	560.162	683.51	673.775	601.594	682.621	717.26	753.597	610.032	526.019	682.744	709.46	714.98	676.784	615.365	588.398	606.615	602.34	680.219	633.971	591.419	574.214	725.291	651.655	619.02	659.045
band19	601.603	585.793	624.728	547.783	686.898	565.821	683.552	684.183	653.156	690.389	715.302	697.974	625.344	558.148	720.581	700.487	733.263	663.545	582.857	612.498	592.926	644.564	677.125	625.713	615.023	582.983	717.123	626.345	632.923	671.007
band20	607.973	595.02	627.403	533.526	674.977	556.188	675.1	641.197	690.812	686.747	737.698	729.13	611.183	551.5	704.407	704.027	721.455	614.776	608.778	615.82	648.63	639.25	671.323	632.608	607.45	617.256	721.113	653.479	611.569	668.986
band21	611.198	594.842	628.696	545.624	687.727	560.765	660.12	626.69	681.188	697.053	703.49	734.286	615.226	568.722	722.866	677.137	711.98	623.776	563.762	586.924	613.667	628.234	681.391	653.871	628.504	556.316	690.366	612.436	604.169	686.148
band22	606.715	590.562	619.767	539.062	692.236	556.676	680.39	613.761	641.938	695.874	710.75	760.247	624.333	516.167	685.895	687.741	716.859	645.634	586.143	589.076	625.015	643.202	673.458	609.544	607.938	574.59	717.538	656.206	621.548	670.385
band23	612.174	588.468	596.77	540.733	693.468	557.482	684.996	704.549	657.969	712.211	711.865	764.117	599.817	546.111	684.529	713.631	758.727	695.724	609.635	580.692	619.704	644.574	645.349	649.942	598.736	575.368	708.161	674.885	605.758	675.426
band24	599.601	592.374	593.989	548.422	686.477	562.229	687.959	631.38	659.484	719.263	719.656	752.545	594.538	515.722	733.628	693.24	718.141	656.388	611.333	586.445	631.022	644.457	695.365	644.784	602.419	587.402	716.236	636.497	615.935	691.258
band25	589.12	607.034	583.212	542.768	686.134	563.309	685.755	695.549	681.547	714.874	723.062	749	608.581	611.333	697.558	701.806	707.576	646.381	641.063	599.531	643.378	641.122	697.255	611.31	617.628	586.675	709.147	664.806	614.173	690.041
band26	602.492	582.837	596.502	536.595	676.801	565.458	661.523	650.789	666.141	725.158	707.458	763.364	646.14	560.185	727.366	698.319	716.253	654.164	640.968	601.265	634.504	640.537	663.609	651.865	602.395	592.795	715.997	642.697	627.758	695.698
band27	602.965	595.69	600.12	543.146	693.431	574.207	697.349	641.69	677	744.095	723.031	746.026	620.452	544.778	726.738	693.707	737.364	638.843	585.19	605.464	637.252	648.234	683.339	636.234	619.527	598.479	714.072	666.133	612.907	681.258
band28	592.875	590.744	596.36	546.159	678.005	555.59	691.004	658.239	637.656	704.905	757.385	728.636	616.344	562.963	712.186	703.038	723.263	632.224	616.825	585.678	622.578	660.452	679.87	646.544	610.202	611.299	720.565	658.8	606.931	683.907
band29	597.981	585.148	583.272	540.251	689.681	556.754	667.257	658.451	655.875	703.589	738.521	746.597	629.108	553.296	713.453	701.814	709.929	656.843	594.81	588.218	631.904	626.41	669.182	626.69	599.171	576.94	714.349	661.206	608.806	680.381
band30	595.538	612.542	610.714	553.114	690.718	578.566	688.149	666.577	665.797	712.874	750.177	744.065	650.624	558.63	714.494	712.308	712.879	647.642	609.079	587.242	633.859	633.505	665.109	629.421	630.357	587.385	728.045	656.339	615.141	683.68
band31	604.842	606.089	617.855	544.647	671.185	557.89	688.668	641.38	695.484	708.958	741.375	780.416	645.151	548.611	718.506	718.856	731.768	663.201	633	590.45	632.244	636.766	692.422	627.363	606.651	616.359	714.986	664.655	601.782	695.852
band32	601.514	618.571	620.53	534.754	682.843	561.672	680.12	651.028	679.234	717.947	738.417	752.377	642.817	542.704	718.634	691.867	736.071	647.485	594.81	583.114	635.407	648.165	681.516	643.544	617.698	595.957	730.212	667.103	628.109	682.069
band33	594.332	603.522	608.855	559.725	672.569	565.464	679.456	688.225	684.75	725.211	742.917	780.844	618.742	547.333	703.448	693.696	714.616	627.433	604.349	579.152	629.97	651.915	685.266	654.678	626.457	604.479	712.925	645.539	603.847	690.526
band34	597.049	596.384	608.519	537.982	690.185	561.857	685.975	642.986	673.641	701.411	732.688	740.688	632.505	555.222	722.686	703.662	729	649.545	623.476	590.953	635.659	635.42	668.089	640.205	604.085	596.632	714.798	657.315	603.282	688.557
band35	601.856	598.586	610.809	524.043	694.653	564.367	696.963	667.577	668.25	728.758	738.062	758.364	616.183	542.315	710.709	708.011	721.485	634.5	595.143	587.441	638.615	640.835	686.193	624.07	628.093	579.974	713.675	657.091	600.157	679.412
band36	615.065	588.951	609.495	537.688	702.894	563.382	682.813	663.62	666.219	734.853	736.562	775.779	639.699	548.704	730.372	702.726	715.303	619.716	613.746	591.645	645.133	634.979	681.271	651.848	611.295	583.761	722	674.867	609.798	680.162
band37	610.092	615.522	601.177	540.725	688.852	558.864	693.61	669.817	667.031	709.4	720.948	773.779	631.043	567.241	715.988	704.757	727.505	647.806	593.762	591.408	636.23	644.888	689.958	646.743	599.527	586.59	712.469	654.594	608.387	681.117
band38	614.519	618.946	604.3	533.788	691.824	565.093	688.846	661.296	690.562	702.874	738.448	775.078	648	577.759	710.506	701.738	714.273	652.858	588.73	592.915	629.911	640.553	670.37	632.17	622.24	580.197	723.616	673.079	609.173	685.505
band39	608.533	616.03	609.951	535.959	705.273	566.311	682.988	654.451	687.719	685.811	730.427	783.519	617.656	561.981	710.669	701.829	732.475	641.418	603.206	590.758	621.237	642.894	675.573	648.468	624.946	593.897	718.421	657.103	622.19	688.866
band40	607.69	614.842	613.417	531.866	677.329	562.404	687.407	660.07	660.391	692.463	718.542	746.338	632.151	533.259	708.494	710.909	726.606	642.47	596.397	580.265	646.97	651.223	693.125	654.614	615.008	612.197	711.877	667.109	609.536	686.639
band41	613.351	625.069	618.947	543.091	690.491	571.248	692.515	667.535	673	720.684	763.021	775.494	633.849	560.278	724.14	702.129	701.212	669.731	593.349	598.18	631.77	641.633	668.76	662.596	624.07	608.256	716.955	663.964	615.411	678.938
band42	612.421	599.084	614.318	534.392	691.921	560.436	689.697	679.718	709.188	711.705	742.531	767.494	650.495	536.87	718.419	695.776	724.404	645.582	611.444	588.507	629.407	636.293	679.594	630.433	617.295	600.957	720.575	652.364	611.774	683.031
band43	600.147	611.236	603.025	534.553	679.542	558.886	691.158	648.549	679.438	697.979	739.24	763.779	651.935	567.074	709.849	702.156	725.859	642.336	599.762	601.607	620.696	635.495	683.365	651.854	632.597	602.026	710.74	649.091	603.593	684.007
band44	609.492	603.3	617.866	542.816	699.389	566.015	692.282	668.761	683.469	711.011	739.635	766.844	628.516	549.444	703.628	705.133	725.111	647.41	602.444	588.45	649.889	664.34	680.87	637.24	621.093	606.726	721.373	652.145	618.585	679.924
band45	611.709	607.837	619.509	528.891	688.477	569.186	685.158	684.845	643.188	708.674	735.5	766.26	654.731	539.722	695.674	699.643	725.97	641.955	615.937	591.63	640.089	654.649	675.589	644.696	635.279	594.598	708.818	666.388	612.613	674.89
band46	602.062	606.488	616.972	540.168	687.537	572.069	688.929	666.93	674.922	698.242	736.938	772.117	642.978	554.5	713.25	705.536	728.96	635.396	597.524	586.882	633.111	643.941	677.984	635.784	627.047	599.504	716.531	655.642	615.548	672.148
band47	607.584	608.557	613.498	537.911	684.694	575.073	692.32	688.972	687.5	697.842	734.604	769.091	632.613	552.5	700.843	704.802	722.03	645.493	596.921	585.711	647.356	647.266	668.839	633.942	625.31	585.983	711.921	661.194	615.177	666.038
band48	613.44	604.542	612.074	530.385	686.306	572.464	687.108	663.676	682.406	709.558	739.594	756.649	634.516	547.5	719.448	701.863	710.172	645.254	620.429	587.934	646.156	638.691	672.661	628.076	626.426	594.368	710.815	661.121	614.012	673.168
band49	613.34	616.714	627.629	539.053	688.273	564.218	687.29	674.521	667.75	697.989	732	769.701	639.817	543.722	700.663	699.281	740.152	648.59	603.492	580.882	643.215	641.053	675.193	644.55	625.969	590.47	713.805	659.418	609.855	677.89
band50	619.239	608.724	616.88	533.879	678.255	580.017	692.983	680.577	653.734	711.589	728.771	780.091	640.602	533.556	711.738	702.198	720.879	641.769	609.524	588.327	643.919	661.074	670.328	639.737	623.279	607.12	712.253	675.945	608.851	676.756
band51	616.402	620.975	624.739	535.116	693.468	569.674	692.573	673.099	691.859	698.053	734.208	771.156	638.882	547.667	719.57	701.008	721.263	647.09	609.635	583.341	647.133	644.473	675.38	652.825	625.264	601.35	712.144	668.624	614.069	674.196
band52	607.568	622.867	627.283	536.446	675.495	571.503	689.834	673.577	679.125	695.042	742.719	777.584	636.613	560.648	707.407	707.49	731.263	645.657	588.048	582.1	645.393	640.16	679.672	644.643	634.643	604.957	717.832	660.927	609.056	673.416
band53	611.938	611.084	621.686	535.923	692.769	579.508	693.888	672.394	674.609	700.126	743	772.325	641.355	540.426	708.622	702.837	725.939	642.515	604.825	588.313	640.481	643.787	665.526	647.158	625.674	601.111	712.39	668.188	608.855	674.261
band54	615.13	610.813	621.848	532.351	680.912	579.855	698.759	670.338	679.531	712.232	752.344	753	641.022	549.796	703.087	695.19	719.535	644.478	608.222	588.403	647.207	643.101	676.76	637.637	634.899	598.726	715.979	674.733	606.383	668.67
band55	618.742	620.759	624.24	539.888	689.343	569.158	687.768	680.324	681.953	694.032	741.844	768.247	631.903	531.444	703.616	700.213	712.758	636.799	599.619	587.991	645.474	647.122	680.323	658.339	624.302	602.581	712.503	674.909	608.27	672.935
band56	597.856	613.33	620.117	530.182	673.102	571.516	701.378	669.38	689.109	702.263	751.823	757.805	647.452	538.889	697.948	700.973	726.808	627.507	604.492	593.853	650.963	641.867	673.01	646.164	630.512	601.538	718.788	673.024	615.109	671.68
band57	610.736	628.345	617.134	533.731	685.236	571.948	684.95	684.254	667.609	703.253	745.083	767.961	630.473	534.574	698.221	697.137	710.232	639.045	608.302	587.336	643.637	644.963	672.38	656.105	632.558	596.59	721.771	677.485	608.105	669.893
band58	605.37	619.187	625.512	536.037	671.014	571.916	688.556	673.085	673.984	709.547	740.604	761.662	642.925	536.685	701.86	699.357	716.838	640.493	624.921	587.294	651.689	649.878	670.427	655.789	635.636	608.068	722.072	669.121	607.46	664.718
band59	611.065	625.828	624.466	534.786	682.755	567.099	685.461	684.099	686.141	696.168	744.323	764.597	641.022	553.648	695	698.859	710.596	637.582	604.619	584.284	638.667	646.101	674.495	646.62	648.279	595.462	718.438	670.503	613.585	666.354
band60	602.418	617.522	622.827	538.627	683.597	569.927	687.104	673.31	678.875	705.579	738.062	772.584	630.022	531.389	695.25	695.027	707.495	628.799	593.714	574.507	645.748	648.229	665.344	648.047	639.744	600.299	717.322	678.812	607.371	664.708
band61	607.082	614.448	617.866	533.788	675.681	567.33	689.382	674.451	681.5	696.221	742.865	769.623	625.581	518.537	701.128	700.506	713.343	639.925	599.984	583.062	640.963	651.766	680.74	647.497	637.186	603.316	718.822	666.424	609.452	666.993
band62	612.565	609.901	623.64	529.922	670.931	564.013	685.361	677.451	678.156	710.358	742.135	748.182	631.269	546.537	691.145	696.445	707.99	641.896	613.444	589.882	638.444	654.447	671.38	649.415	633.496	602.402	712.74	673.436	603.609	662.77
band63	618.177	616.079	620.371	532.766	685.764	571.868	695.801	684.803	671.656	706.242	746.042	771.623	639.753	547.63	704.192	701.92	718.848	639.03	611.349	580.588	648.104	650.548	679.792	639.175	650.504	605.359	712.682	670.612	607.819	672.052
band64	609.712	621	621.124	530.421	678.458	565.622	688.27	674.225	683.797	698.621	737.823	768.688	629.118	535.259	697.622	694.943	705.02	628.955	601.159	577.37	647.593	644.239	671.036	649.778	652.721	601.735	712.185	675	612.669	663.911
band65	604.736	628.187	629.449	535.201	672.065	568.13	686.643	680.268	698.156	698.695	742.479	769.143	632.495	532.278	704.273	690.399	708.162	631.537	606.841	575.166	642.348	645.08	679.448	655.351	634.62	600.556	711.839	672.497	607.702	664.082
band66	607.614	622.074	618.311	531.061	665.847	567.238	688.884	681.887	692.812	687.853	737.917	760.481	634.247	541.463	700.721	693.46	708.626	631.545	608	584.73	651.274	643.761	666.505	653.351	642.984	601.547	716.702	674.727	604.375	662.825
band67	614.984	624.798	624.131	535.891	676.218	569.071	696.801	688.704	700.422	696.558	740.875	766.481	638.602	532.278	699.308	688.688	709.657	634.022	608.317	573.886	654.111	652.266	669.396	654.187	638.465	594.718	718.435	684.194	615.165	666.258
band68	604.052	625.522	622.322	534.378	673.588	567.607	692.676	684.873	687.453	699.347	743.271	757.273	638.785	543.074	705.971	698.798	717.141	642.896	606.476	577.744	649.074	648.862	670.531	652.684	647.388	607.675	707.753	677.339	608.601	666.88
band69	609.019	624.192	629.36	536.234	678.708	567.261	694.008	679.944	691.141	689.042	739.344	762.26	640.677	544.667	701.238	695.92	710.04	638.015	603.032	581.858	642.119	643.665	669.26	651.789	640.434	601.692	716.75	683.8	616.589	664.01
band70	610.503	620.133	626.76	531.636	673.329	569.583	694.494	684.211	688.359	688.821	741.865	769.429	625.538	543.019	697.634	699.437	721.899	645.052	596.27	579.645	653.096	649.277	676.083	647.754	645.233	598.128	713.37	682.533	613.44	664.285
band71	615.128	620.862	628.346	536.128	683.977	569.337	691.672	680.944	681.016	691.716	740.562	773.065	640.172	526.685	690.971	696.281	716.576	643.127	603.746	574.82	646.63	645.404	686.005	652.468	642.163	599.761	711.045	671.242	618.294	667.21
band72	607.34	622.911	626.686	532.201	668.468	566.896	696.465	680.958	687.719	694.621	751.188	765.325	652.71	537.259	697.186	694.578	703.616	634.254	607.095	578.455	648.844	652.197	674.229	655.094	650.225	603.581	713.353	669.364	611.819	662.509
band73	613.095	620.163	625.42	529.417	669.014	570.147	692.88	695.169	678.312	693.074	743.469	759.519	639.387	545.593	702.017	697.095	718.071	630.425	601.429	577.389	649.052	648.319	676.458	656.374	649.426	607.479	715.151	681.721	618.573	667.663
band74	615.812	626.266	624.541	531.367	673.319	568.447	690.776	683.31	683.812	692.253	750.281	767.247	632.774	537.111	699.25	695.445	717.333	637.037	619.317	578.227	643.8	652.612	673.198	650.427	652.853	606.821	711.688	683.964	617.544	663.718
band75	613.891	623.714	627.466	532.586	671.866	571.231	696.386	691.761	689.734	681.663	737.812	760.831	638.032	536.278	690.256	697.924	711.061	637.328	604.937	577.555	647.133	648.149	672.797	655.439	647.031	592.915	716.099	683.042	612.887	668.44
band76	616.149	629.438	632.3	535.916	673.532	575.957	691.614	683.225	696.938	682.768	746.646	762.883	634.935	530.148	706.599	695.365	721.586	637.142	605.175	580.493	654.259	653.718	672.911	652.889	658.38	607.769	710.753	692.042	620.661	662.601
band77	615.103	624.355	629.247	531.319	671.491	573.886	701.979	683.887	685.406	693.705	745.76	761	636.667	530.296	698.465	696.384	714.828	630.172	600.111	584.024	659.933	653.149	674.714	655.404	647.271	611.838	710.808	678.333	611.911	665.619
band78	615.652	630.823	629.021	531.529	669.458	568.875	693.813	691.507	699.016	680.853	742.583	764.273	640.71	531.481	692.238	696.293	723.283	634.701	612.905	574.91	655.244	646.782	670.922	658.643	650.791	606.128	709.11	681.121	610.754	659.756
band79	611.788	628.975	624.23	532.611	668.792	571.935	690.871	688.732	686.719	683.632	750.656	762.013	639.989	534.167	688.605	696.62	721.525	627.791	611.413	580.028	655.037	651.09	671.516	658.982	655.271	598.632	715.493	682.255	616.645	665.292
band80	612.799	629.916	632.777	530.166	667.792	573.572	694.71	695.563	700.344	691.632	750.385	753.688	640.978	539.833	691.291	702.392	713.505	640.164	606.048	586.725	656.748	651.25	674.583	655.269	657.814	607.274	713.209	682.345	623.585	661.811
band81	615.174	628.764	625.88	531.194	670.171	573.788	691.859	697.606	694.156	684.547	743.26	760.494	642	529.907	695.116	693.837	722.899	630.955	603	576.517	655.963	651.468	677.885	657.988	651.837	600.145	709.099	685.03	615.54	659.598
band82	616.821	629.892	626.18	532.319	669.782	576.518	699.564	695.592	687.109	676.947	750.365	764.883	638.484	537.759	696.936	690.989	711.798	633.784	607.905	577.853	661.304	652.245	679.896	658.374	659.876	612.521	711.284	689.824	612.762	659.21
band83	616.016	635.433	631.537	531.203	666.995	569.624	689.946	697.873	687.844	681.568	745.458	767.961	637	536.074	692.419	692.297	713.293	630.216	618.286	573.517	659.185	655.239	672.188	660.678	653.698	608.231	713.301	687.43	618.427	663.959
band84	613.913	637.458	632.375	535.412	667.171	572.829	693.12	688.324	687.688	677.884	754.146	763.584	629.151	531.63	698.913	692.821	719.061	634.037	615.968	573.318	656.578	650.383	673.672	659.871	650.109	609.513	710.846	692.745	619.968	659.863
band85	622.071	631.453	634.117	534.601	675.782	574.276	692.568	696.732	683.141	673.516	745.479	766.052	637.839	535.907	695.831	691.802	714.495	638.224	609.048	576.55	655.17	654.516	670.031	656.076	657.845	608.12	713.997	687.194	617.161	666.199
band86	611.424	636.606	626.481	530.545	665.046	572.853	694.112	704.535	699.719	684.916	747.365	770.312	641.688	533.278	690.052	686.221	710.485	625.396	610.238	573.919	672.993	649.92	665.016	656.994	661.364	612.427	710.664	689.018	615.758	656.632
band87	615.082	638.626	629.311	533.143	671.991	576.108	692.502	700.563	698.5	682.642	757.427	767.364	635.118	530.741	695.07	694.232	721.687	636.075	621.857	576.37	659.719	651.66	676.073	660.48	655.287	617.026	715.021	688.521	620.94	660.749
band88	619.016	632.246	632.668	533.037	673.028	575.6	698.917	704.718	700.172	682.632	747.885	767.701	642.914	542.889	692.11	690.848	715.949	634.955	612.635	576.943	664.459	657.691	666.99	654.567	657.14	612.453	707.161	692.255	616.431	662.282
band89	616.81	636.039	634.792	532.087	659.894	569.678	691.618	688.479	700.609	676.242	750.5	760.87	637.849	531.093	695.593	689.852	709.182	628.015	620	579.038	659.467	655.612	675.755	657.585	656.341	607.53	707.363	687.976	624.145	656.955
band90	615.668	635.512	630.799	535.349	664.125	575.069	694.635	709.479	705.453	677.358	749.229	755.078	642.817	530.167	688.43	697.475	711.606	640.582	611.508	573.062	657.03	656.633	670.12	659.082	656.147	606.342	712.993	695.442	623.524	652.632
band91	617.791	631.305	633.516	532.499	667.273	577.771	698.411	710.648	702.109	685.537	753.177	762.61	624.785	540.37	695.453	695.392	712.354	635.701	611.81	578.265	657.704	658.128	670.792	659.953	660.915	612.419	711.432	696.927	615.641	655.234
band92	618.454	633.616	633.965	532.078	671.667	576.59	691.855	703.648	705.156	682.116	753.969	760.74	637.591	533.093	693.291	693.441	718.939	631.896	614.063	574.886	665.659	652.005	668.594	661.088	655.938	606.017	708.935	693.982	614.577	655.268
band93	623.12	643.502	636.074	534.991	666.056	577.747	694.772	699.789	689.625	682.4	739.625	761.351	631.882	536.537	691.203	692.981	718.96	622.784	612.841	572.569	665.97	656.633	669.88	663.158	653.008	612.829	704.414	698.594	624.403	651.842
band94	616.147	635.429	633.11	534.105	662.981	576.203	695.469	705.662	709.062	687.589	748.625	753	635.581	537.759	691.68	685.54	713.737	637.687	614.079	577.346	662.444	653.952	669.099	662.012	664.62	607.043	709.534	692.236	624.597	657.151
band95	616.538	640.438	636.64	534.41	667.671	572.648	694.124	696.718	708.234	672.874	750.26	756.039	634.903	532.833	685.39	691.62	713.222	634.776	607.063	575.682	659.815	659.622	664.865	655.889	667.643	606.085	712.836	692.861	622.585	650.052
band96	615.568	637.985	634.283	531.622	664.204	576.778	700.589	704.93	708.25	677.832	747.896	764.922	637.043	542.37	690.076	690.665	707.465	630.784	606.444	577.005	659.659	657.213	664.193	664.532	662.775	610.709	706.908	694.079	620.04	649.192
band97	620.913	636.537	634.417	530.856	658.921	572.488	696.983	712.239	692.516	678.663	736.969	758.974	630.269	534.463	687.326	684.51	709.374	629.336	606.667	579.791	658.963	653.809	667.229	670.754	658.86	606.12	702.486	694.455	622.706	649.309
band98	618.315	633.857	638.438	531.526	664.162	573.711	693.444	711.141	700.062	682.874	747.302	763.519	637.194	524.963	695.39	687.548	707.202	630.821	607.206	575.118	660.904	654.936	659.641	659.918	656.372	609.299	707.26	695.182	627.319	645.426
band99	618.976	641.99	639.936	536.44	669.208	572.415	699.224	710.859	694.703	680.126	748.531	759.649	623.699	528.926	693.215	692.049	706.747	631.821	611.143	575.943	665	661.516	662.792	662.333	665.116	610.265	710.271	699.103	626.887	641.79
band100	613.601	637.586	635.611	533.46	658.968	570.274	694.365	709.451	693.344	674.6	747.333	756.481	633.032	524.889	685.442	687.205	710.01	628.731	595.762	579.265	665.481	656.096	659.917	657.175	664.915	610.667	709.199	694.073	623.847	642.457
band101	614.446	643.074	637.94	532.551	664.449	573.289	695.975	709.662	701.828	680.916	750.49	755.519	632.591	523.481	695.36	687.057	704.556	625.701	597.476	572.64	664.6	656.537	663.318	666.474	661.667	609.154	705.575	694.921	624.71	645.165
band102	614.97	638.773	635.961	535.889	661.935	570.091	697.029	711.394	700.844	669.958	747.812	763.701	625.075	529.241	690.756	690.905	702.333	630.672	610.873	573.299	660.104	655.984	660.781	661.596	666.302	615.214	712.37	702.964	625.79	643.447
band103	616.804	638.803	636.784	531.528	665.037	571.158	697.062	710.423	700.844	668.137	747.948	759.519	631.968	527.759	691.209	688.548	702.384	633.754	604.952	574.564	666.978	658.574	663.719	655.877	662.147	613.65	705.955	693.782	620.726	642.268
band104	622.75	635.015	634.198	531.435	664.731	570.417	700.224	706.296	701.422	675.495	747.573	758.636	633.086	519.426	687.692	689.057	700.798	626.47	603.857	573.1	662.415	655.016	666.609	664.31	663.419	612.034	707.49	700.473	627.742	647.533
band105	615.209	637.493	634.774	530.998	665.741	570.384	694.851	709.169	697.656	675.368	752.323	761.896	631.032	534.074	686.506	684.894	699.313	624.672	610.841	573.697	661.615	657.931	665.854	668.52	667.798	615.632	701.404	699.836	626.319	647.553
band106	620.666	638.995	636.177	529.588	661.157	567.84	691.925	713.437	700.719	671.842	749.115	757.727	632.183	525.685	690.285	688.605	697.101	629.522	613.635	578.801	659.319	659.085	669.693	654.094	667.597	610.846	707.531	701.182	623.117	644.381
band107	620.573	639.084	637.792	531.055	658.968	570.981	694.29	717.155	700.938	672.642	749.948	765.247	634.161	519.481	688.465	684.319	695.848	623.701	602.524	570.265	667.178	654.245	665.734	660.895	664.543	616.205	702.517	694.297	626.831	644.395
band108	620.864	633.36	636.986	528.968	660.796	569.017	695.988	716.817	703.297	671.674	749.271	759.104	628.925	529.463	683.907	685.316	704.626	627.373	602.302	573.512	660.326	660.154	659.089	665.637	668.039	612.872	709.63	698.152	630.516	646.024
band109	618.712	637.044	637.83	530.31	658.481	569.467	692.49	708.817	703.234	670.863	743.969	757.273	637.161	523.019	691.227	681.43	704.323	621.552	604.413	570.754	661.281	661.33	656.583	661.789	667.194	613.359	706.623	699.352	628.734	647.522
band110	615.367	638.256	638.226	528.781	651.106	568.438	691.585	707.901	708.047	665.853	742.74	762.623	626.118	521.111	680.587	684.513	700.99	627.761	602.587	569.555	664.674	661.431	664.469	664.702	669.023	612.385	700.798	700.091	626.145	645.924
band111	614.62	636.931	634.975	530.33	660.319	570.661	698.178	721.972	695.625	674.095	740.25	759.039	632.108	526.407	686.453	685.513	699.364	629.522	610.317	565.863	669.911	662.016	660.693	670.491	662.45	624.128	702.846	704.794	623.786	646.629
band112	613.418	635.325	635.36	529.561	662.833	571.54	695.124	706.352	698.219	668.379	751.062	761.688	630.473	531.574	685.698	690.414	706.646	621.776	606.698	570.649	665.422	660.973	663.677	666.263	667.969	614.795	698.151	704.291	621.621	646.158
band113	617.696	639.897	638.35	531.014	661.056	569.978	693.618	715.592	701.344	678.411	748.281	765.532	632.355	519.963	689.953	685.719	702.101	623.731	602.222	568.351	668.43	662.622	663.26	662.269	666.798	610.709	707.086	703.873	629.367	644.959
band114	616.334	638.453	637.095	529.845	651.509	569.484	694.378	708.986	700.703	667.768	746.344	755.701	630.366	521.907	689.395	682.479	698.97	624.246	600.286	574.185	672.607	659.798	669.615	666.298	662.264	613.359	702.325	698.6	631.488	644.017
band115	616.603	642.374	635.173	527.829	655.366	567.078	692.465	715.268	700.234	669.789	741.312	759.519	626.065	521.556	688.372	684.97	700.313	625.448	590.698	572.526	661.052	659.484	662.625	668.649	667.085	617.077	704.168	702.012	627.56	644.227
band116	617.122	632.256	637.541	528.692	657.259	571.788	694.772	722.239	697.469	675.316	739.177	760.74	629.817	519.074	688.831	682.985	700.495	623.537	603.73	568.749	667.348	662.713	660.745	660.199	665.147	618.171	702.983	698.012	626.448	642.522
band117	620.94	640.537	640.544	530.453	658.667	567.525	697.909	711.817	698.312	664.137	749.76	760.727	621.043	521.241	678.767	689.586	701.545	630.224	604.73	569.256	662.63	665.702	663.927	666.848	675.372	616.718	706.825	707.236	630.911	647.625
band118	616.318	643.02	638.562	532.895	654.602	567.259	688.826	728.958	696.219	666.674	747.188	760.701	629.763	519.259	685.052	684.772	703.505	623.799	599.635	572.332	665.4	665.186	665.411	674.088	670.682	624.667	705.705	704.315	632.27	649.955
band119	617.465	646.759	635.71	531.952	653.801	566.957	695.589	723.282	709.984	675.242	748.417	761.364	633.43	518	683.39	683.825	711.263	621.627	598.667	570.834	681.519	664.686	665.844	678.977	681.147	628.675	709.675	703.206	636.496	651.223
band120	615.603	648.025	648.212	535.36	658.37	571.004	704.768	722.296	698.297	675.916	750.729	759.169	623.667	530.574	690.959	681.817	712.586	621.97	604.508	572.517	673.696	673.75	661.266	679.62	682.589	628.53	710.188	706.527	639.726	657.378
band121	621.098	653.103	651.371	537.232	666.13	575.108	702.361	744.014	699	676.947	748.26	767.169	629.989	519.593	687.756	685.316	713.424	633.157	597.841	570.351	678.326	678.957	664.917	682.199	684.504	628.829	714.572	707.061	642.105	657.316
band122	624.106	656.34	656.83	538.33	663.588	577.099	711.855	744.93	694.5	675.358	754.115	772.61	622.559	519.648	697.012	693.791	717.768	629.284	593.873	581.692	680.785	680.931	664.318	686.509	688.132	632.957	721.366	713.521	646.556	662.684
band123	631.793	660.517	660.424	543.724	671.431	581.283	712.718	743.437	706.203	678.021	761.49	778.623	622.957	528.241	694.494	688.426	724.606	639.373	595.175	581.256	686.778	686.676	667.812	689.982	693.31	644.718	720.596	713.079	653.21	667.003
band124	632.413	659.685	657.216	548.472	669.954	581.473	712.535	746	702.875	685.989	768.667	784.558	621.785	538.185	696.477	700.688	731.414	638.157	605.667	584.346	686.481	688.133	668.615	691.298	699.899	644.701	728.466	724.879	658.847	671.395
band125	633.859	666.438	666.862	547.927	674.87	582.81	718.129	754.479	703.859	693.379	773.51	781.338	627.871	538.426	702.971	701.479	731.152	645.015	601.556	586.858	691.6	692.016	672.984	700.655	702.481	642.709	734.527	728.691	665.101	673.838
band126	641.147	672.182	670.7	550.535	676.213	586.542	722.166	763.38	713.781	689.537	776.344	798.078	628.634	544.204	706.331	710.722	738.929	646.007	598.46	589.9	699.393	697.601	678.521	699.31	709.434	649.41	735.11	734.509	668.101	676.869
band127	645.13	677.113	676.774	555.861	685.546	593.769	726.502	771.437	710.281	700.442	785.406	794	631.387	531.889	705.576	712.631	737.394	648.448	607.302	592.976	704.526	706.287	679.047	710.041	713.961	656.932	742.151	742.964	668.431	686.089
band128	651.565	683.793	686.491	563.877	694.444	599.374	732.78	769.845	736.297	697.474	786	798.701	633.634	541.259	714.07	717.426	746.98	661.769	619.841	602.872	705.059	715.718	689.734	714.327	716.372	655.376	749.781	754.061	679.73	685.258
band129	656.473	688.621	690.424	566.57	695.13	601.641	739.606	786.465	740.031	707.579	805.885	812.896	638.763	547.481	718.703	727.323	755.717	661.791	621.19	600.498	708.607	720.101	700.094	726.398	732.612	666.376	758.538	750.582	688.048	692.742
band130	668.147	695.739	702.212	569.74	704.352	605.287	748.639	798.746	741.312	712.295	805.854	826.156	642.86	546.815	731.36	740.875	766.626	668.97	633.349	616.37	723.304	728.798	709.521	725.351	737.078	671.675	762.592	763.485	693.181	700.292
band131	671.057	710.872	711.866	579.975	713.861	615.94	753.805	807.93	743.828	721.337	825.521	831.636	647.613	560.63	740.023	746.574	773.838	680.866	629.794	624.033	730.259	733.686	713.427	743.953	750.271	682.188	775.582	770.782	704.004	710.254
band132	681.562	712.626	717.625	583.166	723.153	621.173	761.602	821.155	760.188	736.663	830.385	842.286	656.796	569.63	751.494	755.361	790.212	688.56	639.651	626.095	736.259	742.181	722.391	747.199	752.481	690.385	783.596	783.879	705.46	716.976
band133	691.133	723.123	730.569	590.324	730.773	629.607	775.427	825.296	778.781	740.916	838.292	855.13	665.538	576	752.669	764.669	790.859	694.575	650.762	637.062	742.022	758.011	728.526	755.871	758.589	694.179	794.541	791.77	717.565	725.663
band134	699.253	733.33	741.629	602.235	738.667	639.432	785.444	840	783.781	750.621	854.417	861.857	686.484	578.37	767.157	779.08	808.101	708.03	657.508	637.46	755.007	765.617	737.292	769.433	772.969	710.239	807.771	801.945	732.685	734.32
band135	709.568	742.217	751.014	602.665	743.519	643.33	795.336	847.944	784.344	757.379	866.74	869.532	686.376	590.907	774.378	786.114	820.162	713.149	662.19	646.336	769.244	778.282	749.599	780.977	781.558	720.906	813.664	809.624	739.133	742.399
band136	715.918	756.419	761.866	613.089	758.361	656.136	808.992	864.056	799.516	767.674	871.792	893.091	687.935	604.685	790.721	798.125	831.636	726.112	664.81	656.962	778.719	781.67	759.833	787.181	790.395	730.179	829.599	829.327	752.653	751.694
band137	724.81	765.419	772.802	623.102	765.06	668.207	821.108	873.704	814.031	783.463	895.896	899.039	708.591	606.019	801.07	810.646	842.263	733.47	677.873	663.891	789.296	796.681	769.557	802.509	801.659	741.53	838.315	836.303	762.073	763.942
band138	735.704	776.148	792.739	634.61	778.218	677.873	838.253	884.437	832.203	795	898.198	909.078	721.957	601.444	815.942	820.243	851.939	744.791	692.413	675.934	801.667	815.271	779.021	808.807	815.907	757.786	856.384	856.364	771.202	778.698
band139	749.614	788.177	799.721	642.323	790.032	682.743	847.261	903.873	841.922	798.337	908.646	919.571	731.817	618.463	826.907	831.643	874.687	761.56	704.873	686.194	815.867	822.25	788.458	823.327	829.783	766.359	864	867.103	784.403	786.124
band140	760.682	797.222	811.958	649.205	794.065	691.708	859.697	919.07	838.562	810.253	916.677	933.247	735.204	619.019	839.75	845.266	884.03	767.418	714.048	692.275	825.378	831.053	795.406	836.819	842.643	774.197	876.103	874.558	791.964	798.708
band141	765.242	797.542	820.152	650.308	806.421	700.451	868.593	922.704	853.094	817.842	931.469	948.312	741.667	637.278	841.18	850.046	881.828	771.866	717.714	699.943	834.867	847.223	806.339	841	857.194	785.043	883.582	886.539	798.246	803.694
band142	773.416	807.833	825.452	656.815	802.931	706.402	870.299	929.465	861.484	831.705	939.542	964.649	749.828	629.093	853.43	858.259	899.283	783.261	724.667	707.085	838.489	850.718	812.042	853.673	856.364	790.598	893.411	890.036	802.988	812.144
band143	778.402	811.552	839.668	663.291	814.625	716.974	881.73	935.535	863.234	842.242	954.177	966.091	753.301	641.722	862.616	864.023	901.071	791.142	729.952	704.118	849.711	864.426	818.604	866.766	862.589	799.436	901.616	894.267	818.141	817.103
band144	788.916	824.808	841.131	665.283	823.097	718.164	886.934	950.014	875.25	837.116	954.802	958.987	763.946	641.167	867.39	873.011	907.505	798.94	731.905	716.943	853.83	860.638	821.927	868.62	872.535	806.966	909.11	904.552	824.806	821.591
band145	793.378	827.133	847.473	671.934	828.954	722.281	897.639	956.634	872.891	844.358	960.99	978.909	763.527	654.519	868.215	883.939	921.455	805.515	737.873	719.526	862.148	869.548	830.177	875.871	877.295	811.342	915.866	911.055	825.911	826.749
band146	794.935	832.69	856.996	678.144	840.356	728.877	900.622	966.986	886.297	861.242	968.271	982.117	772.301	650.074	874.337	883.205	923.04	811.358	733.079	724.493	864.689	881.144	836.422	878.45	884.326	810.872	921.521	915.145	830.629	833.546
band147	799.679	836.177	861.046	680.948	842.13	733.49	910.195	971.69	894.219	861.463	984.823	1001.04	778.667	667.222	879.616	892	919.152	812.649	747.794	731.028	869.948	885.543	844.818	886.538	892.008	821.137	928.928	929.861	838.222	835.784
band148	811.747	842.483	871.155	686.87	850.06	738.909	914.975	978.93	893.938	868.853	988.99	990.39	773.527	664	890.36	897.726	934.01	822.343	760.889	735.076	868.348	889.394	854.464	894.012	898.953	831.641	939.545	936.085	846.536	847.588
band149	811.109	851.517	876.88	692.758	853.787	741.793	925.506	976.493	900.031	879.158	994.281	1006.4	783.591	665.907	895.233	907.019	946.061	831.194	766.81	738.033	885.896	900.441	859.646	902.608	903.473	836.154	949.839	938.218	848.54	846.598
band150	821.125	855.212	880.859	695.398	859.167	749.289	929.456	1004.39	909.781	880.758	1003.3	1005.16	794.215	672.759	899.61	915.053	952.293	839.507	769.317	741.185	892.548	904.633	864.786	910.842	909.605	845.359	954.445	950.673	856.145	860.935
band151	826.723	858.059	891.629	701.107	859.875	751.922	932.905	1000.2	933.094	886.611	1017.94	1022.45	795.452	674.204	908.663	924.354	951.929	840.343	773.222	752.445	899.889	912.324	875.161	910.129	913.837	844.094	959.709	959.352	866.016	861.997
band152	834.147	870.631	895.562	704.79	870.218	754.114	934.299	1011.66	930.234	886.789	1021.98	1027.94	801.29	686.759	904.349	927.806	961.01	843.463	779.032	756.716	901.807	912.191	874.359	919.538	921.837	852.026	965.058	963.782	869.153	867.086
band153	836.351	866	897.625	708.886	863.764	761.808	942.365	1010.58	938.703	889.421	1023.54	1029.49	807.28	684.13	916.663	930.506	965.434	850.552	789.46	760.687	901.881	919.697	885.656	919.953	918.667	850.35	967.288	971.855	874.081	869.502
band154	841.266	874.305	902.894	710.135	874.102	765.829	947.801	1020.87	929.328	895.074	1035.67	1039.19	817.441	684.111	919.36	937.144	968.838	859.687	788.429	765.692	910.252	929.388	889.771	929.971	933.519	862.624	974.469	978.648	878.069	869.715
band155	844.91	881.03	911.724	719.374	880.269	769.978	952.759	1019.97	937.547	908.958	1034.14	1042.92	824.108	692.481	922.703	942.452	974.545	866.149	793.508	769.483	918.726	928.133	895.5	934.018	933.364	864.333	984.555	979.055	890.383	881.278
band156	853.712	885.581	915.11	720.649	886.444	775.011	963.407	1035.21	946.531	901.537	1048.83	1045.22	824.903	691.407	934.616	956.312	974.434	870.358	805.048	772.299	921.889	944.298	899.323	934.427	945.496	868.632	992.61	988.23	893.681	884.426
band157	855.63	892.517	923.583	724.365	891.116	777.566	967.162	1047.73	953.031	913.737	1051.64	1055.75	829	701.796	940.762	964.787	981.444	882.373	804.54	774.63	927.422	940.399	904.833	941.901	947.023	878.111	997.764	996.909	894.008	896.017
band158	862.53	892.798	927.668	726.096	892.889	785.125	967.938	1045.2	958.797	915.2	1053.05	1057.97	852.989	705.259	943.651	966.703	984.667	887.358	806.254	781.038	930.563	944.814	910.229	949.52	948.767	878.59	1002.08	1008.39	898.407	894.667
band159	868.571	897.197	935.495	730.137	899.81	788.97	974.697	1046.31	975.609	923	1057.82	1065.01	845.656	697.315	951.89	974.798	987.848	891.366	804.54	782.052	934.541	955.356	914.719	955.205	958.481	886.821	1014.2	1006.09	909.73	900.667
band160	872.332	901.961	937.233	736.291	904.222	790.905	979.44	1054.34	963.625	934.147	1063.65	1074.64	849.473	710.5	951.11	977.361	988.091	892.709	806.333	788.412	940.444	958.894	917.969	960.526	963.473	890.598	1013.83	1016.85	908.46	905.223
band161	877.823	907.099	938.71	739.408	909.875	794.276	991.328	1063.15	969.281	932.505	1077.43	1072.77	859.097	711.13	954.558	983.456	1006.2	899.239	807.937	790.758	947.43	964.324	920.109	965.327	968.984	895.966	1021.49	1012.73	917.641	910.529
band162	880.47	918.286	947.901	742.016	908.815	796.019	991.12	1076.92	980.062	934.832	1083.58	1089.53	862.753	708.667	973.448	994.346	1002.02	901.776	822.238	792.09	948.496	970.979	928.458	970.263	973.512	904.265	1031.26	1019.08	921.488	920.663
band163	885.774	914.764	952.572	748.503	916.389	805.348	997.071	1077.63	981.359	941.484	1089.85	1095.53	868.118	728.648	980.488	993.913	1007.97	911.313	816.921	795.673	957.533	976.314	935.062	979.304	979.217	907.077	1032.08	1029.59	929.032	923.509
band164	892.514	926.374	960.954	746.922	918.315	811.041	1008.19	1079.48	985.625	951.211	1093.14	1101.51	873.71	718.648	976.82	1003.93	1021.76	920.358	823.651	801.318	958.644	979.218	944.026	986	982.605	908.88	1044.42	1043.1	927.319	934.086
band165	896.87	929.399	965.06	756.463	929.801	813.531	1016.59	1091.44	998.719	953.4	1101.2	1096	882.301	725.13	984.035	1010.71	1024.63	925.888	832.619	805.218	964.97	994.128	945.333	988.772	998.271	920.239	1056.98	1047.65	940.117	937.43
band166	902.826	935.394	975.375	761.586	934.264	817.384	1020.54	1101.46	1008.48	956.032	1110.77	1105.55	883.204	721.667	989.006	1014.82	1032.97	934.881	838.175	810.815	975.963	990.936	951.896	990.854	997.605	923.094	1063.74	1054.27	941.137	946.065
band167	905.383	939.951	977.749	762.242	935.602	823.886	1018.51	1103.69	998.719	961.947	1114.68	1106.74	888.28	725.259	994.785	1015.57	1025.52	942.463	841.349	812.346	977.711	996.218	956.599	1003.88	1000.74	928.188	1068.2	1051.22	944.359	944.732
band168	907.693	942.103	977.823	764.351	939.546	824.989	1025.6	1107.87	1007.86	961.263	1114.03	1112.83	882.882	734.63	989.983	1022.09	1031.69	939.978	840.968	812.114	980.111	1004.39	955.755	1002.63	1010.43	934.393	1069.42	1064.15	949.105	948.595
band169	908.938	945.384	978.862	765.709	939.028	827.186	1025.36	1116.61	1004.45	969.663	1109.44	1117.25	897.742	728.815	995.36	1025.96	1038.04	939.91	842.841	815.659	978.874	1004.94	958.776	1007.41	1017.49	935.094	1079.4	1065.26	954.577	955.595
band170	916.092	946.921	987.304	771.583	942.338	828.972	1032.62	1122.24	1003.58	977.158	1128.2	1120.03	894.946	734.556	1003.28	1033.83	1039.21	951.418	844.143	818.27	985.593	1007.26	963.88	1005.31	1018.19	937.726	1082.72	1064.94	954.972	961.423
band171	920.878	946.468	988.823	777.98	944.491	831.765	1035.95	1122	1017.17	975.779	1139.79	1125.05	900.849	745.389	1009.27	1039.77	1041.67	960.97	856.143	821.46	987.252	1013.31	972.615	1014.31	1013.48	941.573	1084.03	1076.17	960.935	962.979
band172	929.226	957.094	998.943	777.982	957.81	834.961	1037.82	1129.45	1021.47	984.295	1141.89	1131.81	898.022	740.111	1005.7	1050.55	1043.67	972.306	857.27	833.081	986.326	1021.48	977.271	1020.52	1026.4	946.624	1093.49	1085.27	966.048	966.643
band173	934.674	966.232	1008.26	780.847	956.931	836.81	1043.43	1133.25	1026.56	980.095	1139.2	1144.97	906.957	737.685	1011.84	1055.17	1051.64	970.321	866.444	836.915	999.681	1026.45	988.781	1026.57	1024.35	950	1100.3	1088.07	971.427	973.849
band174	936.916	966.788	1012.99	788.426	959.63	839.79	1047.92	1151.07	1042.95	986.695	1155.6	1141.48	916.151	750.093	1005.16	1060.4	1062.79	974.075	855.651	840.72	1001.28	1029.87	994.203	1025.51	1027.85	952.009	1107.61	1093.88	979.165	977.079
band175	937.296	966.079	1014.93	783.886	962.87	841.335	1055.46	1148.65	1040.22	993.842	1152.44	1136.58	903.645	748.87	1017.49	1060.37	1060.4	982.142	867.095	836.588	1006.24	1034.44	998.906	1036.16	1037.42	945.47	1116.18	1097.74	982.105	979.12
band176	940.467	977.788	1013.57	786.843	967.134	845.644	1050.61	1146.94	1036.97	992.063	1159.49	1150.01	914.548	746.426	1018.04	1060.73	1066.45	979.336	868.571	841.081	1004.2	1039.88	999.557	1031.79	1037.15	959.308	1119.35	1098.44	984.113	981.986
band177	940.552	968.793	1012.96	786.474	969.329	846.171	1052.56	1163.45	1057.88	988.937	1155.9	1145.06	910.785	742.778	1017.38	1068.98	1069.79	982.582	872.937	839.118	1000.51	1033.01	997.13	1032.73	1045.5	961.59	1113.86	1102.39	982.407	981.306
band178	939.242	976.374	1014.47	791.207	970.111	849.218	1052.5	1143.76	1046.66	994.832	1163.95	1155.69	917.183	756.963	1020.49	1070.17	1062.54	982	873.508	839.934	1003.92	1037.48	1008.48	1032.08	1037.1	955.966	1118.12	1106.47	983.661	981.553
band179	945.478	973.719	1016.22	790.421	971.495	850.065	1060.74	1160.25	1050.42	998.147	1165.01	1151.36	919.129	755.241	1019.55	1078.3	1068.62	990.201	882.127	843.578	1010.55	1037.78	1008.21	1036.19	1036.61	957.607	1121.84	1111.06	983.617	988.254
band180	948.598	971.626	1021.91	791.294	976.153	851.389	1062.13	1160.76	1053.98	999.358	1164.49	1150.78	925.129	758.056	1024.77	1078.4	1080.9	994.791	875.429	845.336	1013.36	1036.69	1012.23	1036.91	1038.73	970.444	1125.8	1105.96	984.984	991.392
band181	949.033	978.207	1025.67	794.806	973.481	849.259	1062.65	1165.54	1047.88	998.768	1169.69	1158.22	920.108	761.444	1028.62	1085.95	1078.22	993.582	884.413	846.318	1016.54	1045.27	1007.45	1041.31	1048.4	965.667	1128.88	1118.91	998.411	993.787
band182	948.543	982.665	1029.31	797.112	976.287	856.212	1071.36	1170.76	1043.97	1007.05	1178.33	1160.92	928.312	766.574	1032.15	1087.31	1077.25	992.187	885.619	849.18	1016.61	1045.54	1014.1	1043.76	1051.78	969.692	1133.15	1118.56	996.109	993.326
band183	959.671	982.916	1032.47	798.187	981.63	858.369	1075.8	1171.21	1052.09	1005.87	1174.19	1163.94	931.011	771.796	1035.63	1089.85	1079.9	1009.71	899.73	850.858	1019.88	1052.13	1018.33	1043.27	1055.6	971.991	1143.16	1126.97	1001.69	994.265
band184	956.772	990.916	1037.85	804.636	984.185	862.441	1065.94	1181.42	1060.81	1008.13	1183.08	1172.1	937.215	767.37	1032.99	1095.1	1076.12	1010.05	891.079	858.27	1018.93	1057.31	1017.26	1052.99	1062.69	980.128	1144.07	1132.2	1004.11	1002.74
band185	962.332	987.749	1039.1	805.077	986.917	867.611	1078.16	1179.08	1063.64	1010.68	1184.53	1172.14	934.086	765.093	1042.27	1097.17	1085.34	1010.66	900.571	857.1	1031.19	1058.85	1022.6	1051.31	1065.67	988.085	1146.24	1122.41	1007.3	1000.72
band186	966.785	994.926	1044.03	808.907	990.796	867.095	1078.39	1183.77	1074.27	1020.78	1193.28	1178.18	937.914	776.407	1044.29	1104.29	1086.31	1014.58	897.365	864.754	1031.11	1065.87	1028.24	1058.18	1070.96	987.427	1153.2	1134.67	1011.49	1007.84
band187	969.356	1000.14	1049.22	809.774	992.88	872.136	1084.54	1189.54	1059.2	1023.09	1198.97	1176.51	953.57	770.889	1046.62	1111.02	1096.41	1012.22	901.937	864.365	1028.59	1072.07	1030.24	1063.82	1061.95	990.598	1156.49	1135.94	1017.7	1008.26
band188	975.351	1000.76	1052.42	813.765	1001.75	871.944	1090.53	1189.65	1064.91	1025	1197.62	1186.48	940.28	764.593	1051.96	1105.83	1104.18	1025.49	907.079	870.047	1037.34	1065.54	1033.23	1058.73	1070.8	983.889	1160.06	1142.88	1014.89	1011.4
band189	983.565	1003.35	1054.3	818.011	999.046	876.093	1091.88	1193.54	1080.66	1023.12	1207.48	1180.56	951.935	768.926	1049.28	1113.58	1098.3	1030.58	896.302	866.223	1032.64	1068.57	1038.74	1066.23	1066.25	998.991	1165.28	1145.29	1019.91	1014.2
band190	980.38	1010.49	1059.04	821.201	999.481	876.972	1097.67	1201.35	1078.41	1033.45	1217.82	1194.32	950.753	775.426	1052.01	1125.45	1107.86	1030.51	901.254	866.697	1037.17	1082.91	1034.69	1072.87	1075.05	990.786	1170.45	1150.28	1026.14	1014.36
band191	979.785	1007.68	1065.78	823.114	1008.12	880.019	1099.39	1213.04	1089.28	1033.91	1217.32	1198.87	956.516	778.352	1059.55	1121.62	1114.68	1037.92	907.492	875.806	1044.65	1079.01	1045.53	1082.27	1082.22	993.932	1172.34	1152.74	1028.38	1025.07
band192	988.984	1012.88	1074.43	825.982	1013.35	884.955	1104.15	1212.1	1093.22	1042.46	1219.77	1206.22	950.075	788.556	1066.88	1129.67	1113.31	1042.68	918.349	881.592	1054.5	1090.13	1048.42	1082.51	1090.03	1007.28	1185.44	1158.2	1034.85	1029.24
band193	992.663	1017.48	1072.92	833.847	1021.58	890.747	1107.33	1217.35	1090.02	1048.95	1220.6	1206.26	966.634	790.296	1067.5	1132.73	1120.07	1041.24	920.587	883.91	1056.42	1092.43	1050.31	1091.3	1094.77	1015.29	1180.14	1160.31	1034.61	1028.21
band194	997.918	1027.18	1083.67	839.688	1016.4	895.069	1117.57	1222.85	1095.95	1049.52	1237.44	1211.22	967.505	795.463	1068.58	1137.08	1125.61	1044.2	922.873	886.498	1060.2	1095.73	1054.73	1095.26	1096.35	1014.5	1195.01	1172.12	1043.07	1037.18
band195	1005.06	1035.28	1090.97	843.911	1031.08	898.909	1121.48	1237.51	1109.06	1058.81	1238.6	1218.61	968.796	801.722	1078.66	1149.5	1131	1052.69	930.619	898.284	1067.76	1106.84	1066.11	1100.1	1106.61	1028.45	1195.36	1181.61	1047.36	1039.75
band196	1012.19	1036.94	1091.14	849.717	1038.46	900.505	1128.94	1240.61	1107.77	1069.73	1243.79	1228.56	982.161	810.426	1080.53	1152.18	1138.38	1065.58	941.714	902.896	1075.04	1113.36	1074.03	1105.08	1113.37	1028.73	1206.27	1180.76	1061.07	1053.25
band197	1015.35	1044.11	1105.24	856.729	1041.62	904.734	1128.25	1252.11	1116.53	1067.54	1255.23	1236.27	982.667	807.315	1088.3	1158.21	1148.96	1068.17	949.143	903.336	1077.8	1119.96	1076.03	1113.76	1117.52	1033.04	1211.25	1193.29	1065.56	1052.1
band198	1020.49	1051.03	1107.62	862.893	1046.91	910.421	1137.45	1248.82	1119.8	1079.63	1252.46	1238.83	985.731	815.889	1098.98	1163.87	1152.71	1074.75	950.54	902.853	1080.91	1119.28	1071.72	1117.48	1130.89	1041.86	1220.91	1197.08	1069.24	1059.16
band199	1031.55	1054.61	1110.34	868.69	1054.97	915.691	1143.44	1266.07	1122.5	1085.42	1266.35	1241.56	984.796	817.13	1097.4	1166.51	1149.75	1079.49	954.476	913.754	1082.73	1130.44	1074.86	1127.5	1132.61	1045.18	1222.8	1199.43	1074.98	1064.34
band200	1029.96	1056.66	1116.33	869.991	1055.76	919.248	1143.8	1259.52	1136.28	1082.53	1270.01	1248.97	996.645	823.63	1098.1	1169.6	1167.47	1086.57	950.063	916.194	1085.41	1131.19	1083.55	1127.15	1134.59	1052.38	1221.18	1209.95	1073.18	1066.47
band201	1039.46	1067.09	1120.47	879.406	1058.57	924.782	1148.43	1273.89	1135.2	1094.14	1269.58	1247.53	1003.13	830.13	1110.33	1180.94	1163.9	1096.66	966.349	920.844	1098.47	1137.79	1089.27	1130.88	1143.71	1059.83	1234.51	1217.18	1080.96	1076.62
band202	1046.12	1067.27	1128.86	885.045	1075.18	925.041	1155.42	1283.06	1146.05	1097.02	1274.84	1263.45	1003.87	831.037	1117.81	1178.51	1173.72	1104.72	969.952	932.81	1099.09	1150.73	1098.01	1138.08	1138.16	1063.94	1239.69	1223.17	1095.09	1079.2
band203	1056.63	1073.52	1140.77	896.865	1084.65	940.799	1169.59	1297	1144.89	1112.26	1287.24	1271.29	1014.83	839.296	1123.01	1201.14	1182.8	1117.5	982.968	943.976	1114.81	1157.78	1105.3	1148.54	1157.78	1074.13	1252.1	1228.39	1106.98	1088.31
band204	1067.83	1097.37	1156.84	908.998	1093.22	946.393	1182.04	1303.87	1159.8	1116.02	1309.02	1285.04	1024.01	855.722	1130.48	1211.24	1195.95	1124.2	995.952	944.929	1120.65	1168.09	1124.83	1167.49	1176.68	1088.51	1261.53	1242.15	1112.45	1102.53
band205	1081.21	1110.57	1164.32	918.316	1104.31	960.186	1186.57	1312.25	1172.34	1136.93	1320.25	1292.16	1027.94	861.907	1148.04	1220.13	1208.25	1132.31	1006.21	963.047	1130.51	1184.72	1129.9	1177.2	1178.36	1097.08	1275.47	1258.52	1127.48	1112.06
band206	1092.46	1117.61	1177.12	930.934	1121.04	965.065	1202.75	1332.28	1195.16	1144.29	1334.94	1304.56	1039.17	872.481	1160.23	1226.49	1223.14	1147.46	1016.19	975.91	1139.96	1196.09	1135.34	1188.56	1186.4	1114.87	1284.42	1267.92	1139.5	1123.53
band207	1099.1	1125.01	1185.88	938.176	1124.1	978.188	1209.9	1342.06	1201.09	1157.35	1342.29	1305.68	1061.26	879.5	1173.43	1241.71	1231.14	1157.5	1028.11	984.863	1146.78	1211.45	1150.39	1194.23	1202.18	1121.18	1293.65	1282.62	1144.84	1131.4
band208	1109.14	1132.67	1194.2	948.431	1133.92	983.983	1216.02	1343.01	1197.83	1166.12	1341.88	1319.48	1054.47	881.556	1176.22	1244.68	1237.83	1166.04	1036.98	991.341	1163.4	1217.34	1152.98	1198.28	1205.74	1124.08	1299.07	1285.06	1153.83	1141.36
band209	1114.24	1138.64	1201.05	953.214	1142.48	985.849	1220.41	1356.44	1206.16	1168.99	1358.46	1336.58	1070.34	899.833	1177.72	1248.68	1246.48	1174.46	1035.68	996.28	1169.47	1218.34	1160.83	1209.42	1212.39	1140.52	1308.37	1283.37	1153.88	1146.35
band210	1122.38	1144.78	1207.27	959.594	1149.51	995.067	1224.58	1346.49	1209.69	1178.04	1361.91	1324.75	1080.05	894.722	1183.54	1253.62	1257.61	1179.22	1044.49	998.867	1177.18	1225.7	1168.82	1216.19	1226.33	1143.51	1310.8	1293.56	1159.83	1151.75
band211	1129.38	1150.37	1210.7	971.351	1161.49	998.06	1235.88	1358.65	1209.19	1192.08	1367.68	1340.84	1080.89	915.926	1196.78	1259.9	1254.08	1192.38	1062.68	1009.51	1182.93	1229.34	1168.09	1232.52	1235.23	1145.37	1318.05	1294.45	1175.73	1163.6
band212	1136.31	1158.82	1222.95	980.686	1169.75	1008.27	1238.96	1374.32	1226.95	1194.17	1371.95	1345.26	1095.51	920.13	1199.6	1264.47	1259.47	1196.76	1056.84	1019.71	1185.9	1237.07	1177.49	1233.16	1231.92	1161.46	1326.97	1312.45	1182.97	1167.38
band213	1145.45	1172.84	1228.7	989.561	1182.5	1015.2	1247.6	1383.37	1249.16	1198.72	1387.05	1348.55	1096.63	922.352	1209.56	1277.8	1277.33	1213.95	1069.08	1023.76	1191.65	1249.74	1194.14	1236.51	1241.95	1162.78	1327.96	1312.66	1187.32	1174.63
band214	1156.35	1181.73	1240.92	998.421	1191.46	1023.2	1260.57	1392.92	1260.3	1205.14	1394.45	1353.51	1106.78	940.778	1222.24	1283.03	1279.03	1222.67	1087	1039.47	1198.62	1259.47	1203.41	1245.99	1249.42	1180.01	1340.31	1328.29	1198.58	1188.64
band215	1165.95	1188.25	1254.55	1009.6	1201.52	1033.88	1268.54	1397.23	1263.2	1223.34	1404.5	1366.83	1112.3	954.185	1227.6	1295.05	1294.14	1227.59	1093.46	1048.72	1210.84	1265.43	1210.98	1257.97	1264.83	1185.39	1355.12	1349.59	1210.46	1199.29
band216	1182.97	1201.53	1255.7	1019.93	1215.18	1042.42	1274.37	1417.1	1272.69	1233.06	1409.95	1381.65	1121.74	968.315	1238.35	1309.78	1295.58	1247.85	1104.97	1058.88	1215.28	1279.3	1215.28	1278.16	1268.62	1197.95	1362.33	1354.62	1221.88	1209.42
band217	1187.71	1205.26	1270.12	1026.63	1219.67	1050.11	1282.6	1415.03	1279.33	1247.38	1429.03	1386.88	1135.17	963.833	1248.19	1311.82	1315.33	1255.1	1111.38	1066.58	1228.84	1286.78	1229.19	1280.5	1277.86	1210.74	1368.92	1352.79	1228.05	1217.8
band218	1199.54	1219.18	1279.15	1037.47	1227.25	1055.29	1293.6	1423.34	1294.62	1246.79	1434.17	1391.84	1145.19	974.333	1260.34	1318.13	1310.68	1265.36	1119.03	1077.51	1239.13	1296.86	1232.64	1295.2	1281.91	1212.02	1374.24	1370.02	1233.98	1229.08
band219	1205.33	1226.83	1286.22	1044.2	1233.42	1062.56	1296	1431.99	1302.14	1256.86	1440.49	1397.26	1151.3	985.463	1261.41	1330	1315.04	1273.96	1122.22	1076.32	1245.47	1302.94	1240.82	1289.6	1286.35	1224.79	1388.24	1375.72	1242.41	1228.4
band220	1211.81	1227.58	1289.2	1052.35	1246.43	1070.85	1297.02	1444.46	1313.17	1263.12	1437.16	1388.45	1158.14	991.778	1268.69	1334.31	1327.28	1276.39	1137.4	1092.53	1248.65	1304.89	1252.14	1302.56	1296.09	1225.58	1387.51	1378.56	1244.64	1241.11
band221	1219.48	1233.25	1295.65	1061.5	1250.74	1075	1313.56	1447.86	1303.41	1274.29	1456.49	1416.16	1160.19	1007.31	1277.38	1334.59	1336.7	1288.25	1139.02	1096.83	1253.53	1313.89	1261.34	1306	1304.14	1230.55	1393.31	1377.53	1256.66	1243.4
band222	1230.72	1242.05	1298.64	1064.12	1259.8	1076.74	1315.24	1448.49	1312.73	1286.11	1465.14	1411.25	1170.3	1013.13	1285.16	1344.1	1343.07	1297.63	1146.43	1103.99	1258.87	1320.47	1260.98	1315.04	1311.6	1238.82	1400.58	1394.95	1259.78	1253.35
band223	1235.96	1248.91	1309.5	1076.89	1263.84	1085.52	1315.93	1446.99	1319.25	1275.66	1467.84	1418.3	1168.42	1021.46	1291.73	1355.2	1344.01	1294.69	1158.02	1104.12	1268.76	1323.82	1265.38	1320.91	1317.75	1244.72	1404.07	1400.64	1264.78	1257.44
band224	1240.82	1249.81	1311.4	1078.33	1264.24	1085.46	1323.23	1463.15	1323.86	1284.68	1468.15	1429.94	1176.42	1021	1298.89	1350.31	1347.6	1307.54	1161.02	1110.17	1266.44	1329.28	1270.34	1321.94	1317.42	1242.05	1409.1	1405.82	1273.11	1260.77
band225	1245.72	1259.37	1315.51	1084.69	1275.42	1093.33	1333.11	1470.44	1322.5	1292.13	1459.51	1425.34	1181.52	1025.41	1294.09	1360.97	1348.13	1318.45	1162.83	1116.87	1273.44	1335.8	1281.29	1330.29	1324.54	1250.14	1414.24	1404.62	1273.06	1268.9
band226	1253.96	1259.52	1324.49	1087.44	1288.46	1097.74	1333.17	1469.38	1341.12	1309.13	1478.93	1432.45	1188.52	1024.04	1307.33	1363.03	1361.06	1321.93	1175.05	1125.59	1276.17	1344.21	1284.08	1333.69	1325.02	1262.07	1411.61	1409.75	1279.36	1274.26
band227	1250.25	1266.87	1326.29	1096.14	1290.97	1103.37	1336.76	1477.41	1340.88	1303.09	1481.66	1432.74	1184.25	1049.02	1299.09	1368.36	1365.61	1322.21	1171.52	1134.73	1275.21	1348.96	1292.04	1341.35	1326.68	1257.08	1421.85	1417.82	1289.88	1279.51
band228	1260.35	1275.88	1329.55	1103.84	1288.38	1108.81	1340.23	1479.73	1354.56	1308.46	1478.52	1447.01	1194.92	1039.7	1308.12	1366.93	1358.22	1335.19	1177.08	1137.1	1290.22	1345.71	1289.88	1335.74	1336.61	1268.5	1426.01	1420.36	1294.92	1284.69
band229	1269.25	1270.81	1332.46	1106.67	1298.82	1107.62	1344.08	1479.94	1350.47	1311.68	1489.78	1441.14	1198.09	1047.11	1316.58	1374.44	1359.9	1340.37	1185.35	1139.49	1287.7	1347.56	1293.67	1343.67	1338.34	1275.55	1429.23	1424.7	1294.66	1290.87
band230	1266.94	1276.2	1336.97	1108.28	1301.37	1109.55	1341.4	1481.49	1346.33	1311.4	1478.26	1441.58	1200.34	1039.87	1310.65	1374.6	1368.01	1335.31	1185.83	1140.28	1289.86	1357.88	1289	1346.65	1332.66	1269.38	1433.65	1426.35	1300.65	1293.53
band231	1266.93	1279.75	1334.2	1110.73	1298.97	1114.21	1344.04	1472.66	1353.86	1312.58	1485.17	1438.3	1193.13	1051.48	1322.52	1375.45	1361.81	1345.26	1189.95	1142.62	1288.25	1354.53	1296.89	1344.3	1332.2	1273.01	1432.4	1425.06	1303.33	1291.22
band232	1272.13	1271.55	1333.25	1113.7	1300.12	1117.2	1348.3	1482.72	1342.42	1310.45	1477.33	1448.1	1206.11	1063.72	1325.17	1376.38	1364.83	1344.69	1191.54	1145.26	1287.77	1351.07	1293.44	1342.93	1334.13	1271.69	1430.49	1427.09	1298.12	1292.09
band233	1272.01	1273.76	1333.48	1109.67	1304.52	1116.5	1337.82	1480.25	1338.84	1322.39	1487.74	1437.09	1206.43	1050.39	1313.38	1368.89	1364.6	1346.04	1184.41	1150.09	1287.73	1352.13	1301.09	1350.13	1336.07	1270.53	1422.16	1432.01	1289.83	1291.92
band234	1270.47	1271.73	1336.42	1114.39	1292.92	1115.51	1335.66	1478.15	1342.84	1319.8	1482.25	1430.53	1195.18	1057.37	1315.25	1373.78	1358.58	1344.96	1187.41	1144.48	1288.96	1349.9	1298.88	1346.74	1330.13	1271.54	1430.48	1423.96	1293.87	1292.71
band235	1263.9	1280.49	1331.06	1112.28	1297.89	1114.41	1341.41	1474.59	1332.06	1306.19	1470.12	1426.88	1200.98	1061.33	1314.95	1360.16	1351.06	1348.93	1185.67	1140.44	1279.15	1344.31	1291.2	1348.17	1329.43	1274.6	1424.29	1422.17	1296.18	1295.92
band236	1264.52	1268.23	1325.38	1108.76	1298.26	1108.4	1337.66	1473.37	1345.52	1306.02	1472.62	1432.06	1209.17	1059.69	1313.6	1362.23	1359.51	1346.38	1195.33	1147.67	1283.24	1342.98	1295.17	1337.27	1328.57	1269.8	1424.69	1414.04	1297.78	1290.01
band237	1266.22	1267.8	1322.22	1111.02	1297.71	1108.47	1334.21	1468.21	1329.34	1303.09	1471.28	1425.3	1195.97	1053.13	1309.71	1359.22	1352.99	1338.12	1177.17	1135.33	1280.9	1342.18	1289.79	1332.77	1328.32	1272.62	1415.57	1417.64	1290.48	1286.38
band238	1255.59	1269.36	1321.13	1107.08	1283.77	1108.83	1332.24	1473.51	1332.61	1306.49	1465.16	1417.56	1185.06	1053.44	1305.18	1357.45	1347.7	1338.38	1186.51	1132.3	1280.53	1343.06	1289.21	1336.08	1324	1265.46	1412.49	1410.56	1286.16	1283.68
band239	1261.77	1267.6	1322.88	1110.91	1290.58	1109.1	1328.44	1461.46	1331.94	1309.63	1460.96	1413.3	1184.4	1053.35	1306.7	1353.73	1342.15	1332.71	1180.83	1136.44	1272.7	1339.04	1281.8	1337.38	1317.32	1274.23	1415.91	1411.89	1291.84	1289.13
band240	1262.21	1265.62	1318.54	1107.45	1294.28	1104.63	1331.04	1458.75	1330.89	1303.57	1458.77	1413.12	1192.62	1046.72	1300.62	1350.78	1350.11	1338.99	1178.57	1140.45	1280.76	1332.9	1275.4	1336.37	1318.71	1263.7	1408.84	1407.88	1285.2	1282.86
band241	1258.96	1260.96	1315.52	1103.35	1286.86	1106.48	1329.03	1454.76	1330.06	1304.74	1464.34	1411.06	1192.39	1054.87	1309.82	1351.7	1350.94	1346.17	1174.46	1134.91	1276.13	1327.11	1272.28	1335.37	1316.47	1262.76	1405.43	1399.88	1280.47	1284.69
band242	1251.68	1258.9	1316.39	1100.95	1281.2	1101.3	1324.42	1442.92	1314.56	1299.83	1455.6	1417.39	1182.44	1038.96	1298.87	1344.91	1344.01	1333.84	1171.16	1135.01	1269.63	1329.32	1271	1328.15	1308.5	1263.44	1405.13	1396.55	1281.92	1282.31
band243	1253.45	1256.98	1315.1	1104.26	1282.8	1104.41	1326.02	1458.11	1317.28	1299.33	1453.6	1411.31	1200.87	1043.8	1305.98	1345.7	1337.9	1335.01	1179.46	1126.45	1275.12	1330.96	1272.31	1325.37	1307.98	1257.41	1406.8	1397.32	1283.87	1282.28
band244	1244.88	1241.22	1308.51	1099.55	1280.24	1103.49	1318.34	1447.11	1316.25	1296.33	1445.65	1402.83	1180.24	1046.56	1298.3	1333.03	1325.34	1327.13	1169.95	1131.98	1261.95	1319.86	1270.2	1326.8	1299.14	1248.16	1397.89	1396.32	1275.3	1276.96
band245	1240	1237.18	1304.86	1091.45	1265.74	1092.95	1311.29	1442.86	1319.97	1282.89	1441.1	1388.21	1177.66	1043.91	1293.45	1337.21	1330.94	1327.36	1164.51	1122.22	1254.74	1316.38	1267.18	1315.94	1298.05	1251.38	1387.09	1387.38	1268.05	1273.54
band246	1234.71	1228.43	1301.69	1086.11	1262.49	1084.79	1302.15	1423.13	1299.3	1283.39	1425.03	1383.4	1168.13	1045.7	1286.55	1326.13	1318.75	1313.89	1160	1117.38	1246.74	1307.78	1266.12	1306.16	1294.74	1238.5	1382.55	1378.27	1263.73	1265.51
band247	1227.82	1225.2	1288.94	1083.43	1258.76	1081.82	1294.96	1425.08	1281.25	1275.66	1416.4	1380.42	1169.19	1023.7	1277.76	1315.33	1313.21	1309.36	1148.06	1110.82	1246.18	1304.79	1254.18	1306.2	1277.61	1236.75	1371	1372.48	1249.04	1260.54
band248	1219.11	1217.86	1284.88	1077	1249.41	1075.95	1292.14	1410.96	1279.95	1276.56	1416.57	1357.36	1164.49	1044.93	1269.92	1310.2	1302.23	1304.29	1147.86	1109.61	1226.33	1287.13	1242.04	1293.09	1276.47	1227.55	1369.95	1362.39	1243.55	1253.86
band249	1210.12	1211.66	1276.63	1071.52	1241.82	1068.15	1281.93	1400.03	1277.91	1263.23	1409.27	1347.34	1145.67	1022.94	1266.83	1303.49	1296.11	1299.63	1143.19	1103.8	1228.14	1288.38	1235.26	1283.7	1261.22	1222.5	1354.21	1353.87	1238.27	1241.45
band250	1205.88	1205.24	1274.67	1068.95	1234.73	1067.31	1284.58	1402.24	1282.06	1261.24	1398.39	1337.9	1153.19	1016.96	1257.11	1293.6	1284.87	1287.67	1131.98	1089.25	1220.16	1278.52	1230.16	1276.29	1252.02	1209.97	1355.35	1346.73	1237.81	1237.02
band251	1201.17	1202.53	1263.94	1059.83	1228.48	1057.48	1267.39	1391.76	1265.25	1234.34	1387.5	1337.83	1143.14	1015.28	1254.61	1289.32	1279.61	1285.08	1131.81	1086.73	1209.52	1266.04	1225.22	1274.2	1250.02	1211.17	1343.11	1337.59	1228.8	1228.92
band252	1195.96	1194.49	1262.7	1057.58	1216.68	1054.79	1268.3	1386.44	1257.3	1240.61	1383.4	1329.09	1137.32	1011	1245.56	1284.83	1273.41	1288.7	1123.54	1080.69	1204.64	1269.87	1217.72	1267.92	1246.84	1204.42	1337.64	1331.04	1226.71	1226.08
band253	1188.86	1189.43	1256.49	1056.11	1225.69	1052.02	1257.99	1377.49	1263.5	1228.22	1382.67	1326.17	1136.38	1010.44	1238.22	1276.11	1274.76	1277.3	1116.03	1085.16	1203.39	1261.96	1214.64	1270.85	1246.9	1192.48	1332.01	1330.04	1222.05	1227.1
band254	1184.01	1187.5	1249.95	1052.58	1222.79	1045.65	1256.21	1379.04	1247.98	1230.89	1375.03	1329.14	1125.69	996.074	1234.45	1278.73	1264.48	1278.57	1115	1085.9	1204.5	1256.11	1217.92	1263.47	1240.16	1188.51	1331.48	1323.5	1215	1221.52
band255	1185.42	1179.29	1247.1	1048.02	1216.03	1043.83	1250.44	1367.48	1251.67	1231.01	1373.83	1324.35	1126.14	1009.48	1220.22	1273.91	1264.26	1275.01	1116.37	1072.9	1198.7	1257.85	1205.36	1251.02	1234.15	1189.26	1321.21	1327.13	1210.55	1216.61
band256	1174.02	1174.88	1238.71	1040.3	1207.96	1043.66	1239.96	1371.24	1242.66	1220.92	1357.32	1322.21	1117.24	999.019	1221.97	1270.95	1262.4	1262.84	1106.44	1068.67	1191.57	1245.69	1199.18	1248.63	1227.11	1185.06	1317.24	1313.13	1207.27	1211.25
band257	1170.9	1166.79	1234.98	1038.3	1206.42	1037.35	1237.76	1360.92	1236.62	1213.94	1350.76	1306.19	1103	995.63	1213.74	1256.66	1253.85	1260.07	1098.37	1068.85	1188.56	1243.85	1198.01	1242.01	1215.04	1177.84	1314.21	1309.27	1196.78	1203.89
band258	1164.42	1162.3	1225.12	1032.15	1196.15	1027.92	1233.76	1348.82	1222.08	1205.26	1348.58	1301.22	1106.24	989.5	1202.67	1254.03	1243.73	1256.99	1105.27	1061.41	1172.14	1234.61	1188.79	1232.85	1204.61	1170.09	1305.29	1299.05	1189.57	1194.9
band259	1160.91	1155.72	1215.78	1024.06	1183.52	1021.46	1226.69	1336.72	1216.03	1200.24	1342.22	1285.84	1094.51	985.796	1197.76	1242.05	1242.22	1243.87	1083.21	1053.7	1165.42	1219.47	1177.78	1224.94	1200.42	1169.62	1292.77	1292.68	1187.78	1182.84
band260	1153.02	1141.55	1206.04	1018.52	1179.02	1010.33	1213.48	1330.97	1210.34	1185.38	1340.18	1277.39	1085.69	976.574	1187.67	1236.45	1220.75	1236.68	1080.06	1048.25	1157.63	1220.88	1175.1	1216.54	1195.05	1148	1289.75	1285.15	1176.11	1184.35
band261	1140.97	1140.57	1198.21	1011.68	1163.83	1007.55	1200.61	1325.2	1200.91	1188.19	1321.29	1268.9	1075.58	981.63	1175.99	1231.88	1211.39	1235.57	1078.6	1037.77	1141.18	1206.35	1170.79	1208.69	1186.43	1141.55	1276.16	1270.39	1165.35	1172.65
band262	1133.17	1131.69	1190.18	1004.66	1163.7	1000.38	1199.75	1323.48	1194.06	1170.82	1318.74	1260.55	1067.84	970.204	1167.61	1220.31	1201.65	1219.22	1067.44	1031.64	1148.27	1200.43	1157.2	1200.85	1184.22	1137.64	1264.79	1267.04	1161.79	1158.74
band263	1127.44	1125.55	1178.32	995.392	1158.32	993.302	1190.29	1305.45	1181.88	1159.84	1308.35	1247.77	1062.03	962.741	1170.47	1212.61	1199.24	1216.34	1065.7	1025.35	1136.73	1190	1149.68	1190.16	1174.64	1130.26	1258.89	1252.05	1149.6	1153.44
band264	1122.05	1107.65	1177.67	993.193	1146.86	981.911	1174.69	1304.86	1181.02	1153.11	1294.17	1257.6	1052.47	954.093	1152.69	1205.21	1194.23	1207.99	1053.9	1024.27	1121.45	1179.75	1142.44	1185.09	1165.09	1120.64	1252.12	1250.69	1136.69	1145.55
band265	1114.06	1112.05	1168.56	988.278	1141.5	979.955	1177.66	1283.54	1172.11	1153.34	1287.07	1238.79	1047.84	956.278	1150.44	1196.3	1179.75	1199.28	1056.21	1019.01	1123.57	1176.32	1135.64	1176.65	1155.17	1114.66	1243.76	1244.25	1136.79	1140.37
band266	1105.14	1104.11	1165.62	983.169	1131	971.695	1163.7	1287.37	1162.36	1139.63	1285.12	1222.82	1042.15	943.259	1136.69	1191.56	1172.78	1196.26	1043.41	1010.59	1107.1	1163.88	1121.57	1169.33	1149.53	1099.49	1236.25	1233.61	1130.06	1136.67
band267	1103.28	1090.21	1156.22	973.774	1128.46	970.384	1152.68	1272.68	1160.98	1133.6	1279.86	1221.36	1039.92	945.222	1126.93	1188.05	1167.23	1188.24	1027.62	1006.79	1102.39	1164.3	1123.89	1164.94	1143.24	1107.3	1233.02	1228.8	1126.84	1129.54
band268	1092.88	1090.08	1151.33	973.772	1117.98	964.903	1149.24	1269.82	1155.75	1130.88	1269.54	1219.05	1035.85	940.13	1126.82	1180.37	1169.21	1183.02	1025.29	995.763	1094.36	1156.79	1122.2	1159.16	1130.53	1093.62	1227.48	1215.98	1121.8	1125.82
band269	1091.77	1084.94	1144.59	970.16	1117.19	960.637	1153.54	1262.37	1150.25	1127.34	1254.15	1208.48	1028.24	928.926	1118.92	1173.3	1151.35	1180.28	1027.51	991.502	1097.5	1151.37	1114.54	1147.75	1133.31	1091.2	1222.36	1214.42	1117.36	1115.87
band270	1085.98	1076.69	1141.21	960.221	1111.35	956.823	1143.35	1262.94	1146.89	1123.47	1263.01	1196.68	1024.68	927.87	1111.29	1160.11	1146.41	1171.63	1025.13	986.427	1086.53	1146.04	1116.19	1135.13	1128.4	1088.32	1214.74	1208.49	1106.54	1107.96
band271	1075.59	1070.44	1128.71	953.567	1103.49	947.862	1134.51	1255.1	1126.27	1109.53	1244.82	1196.39	1014.06	919.296	1111.45	1158.73	1134.07	1162.19	1017.97	981.967	1075.96	1133.21	1099.9	1133.23	1112.91	1079.44	1200.73	1197.2	1099.41	1103.56
band272	1066.85	1060.59	1123.12	947.717	1092.83	945.117	1125.16	1240.31	1134.77	1104.75	1234.89	1185.65	992.978	901.296	1102.2	1147.6	1127.63	1144.41	1008.51	972.313	1074.64	1131.29	1087.31	1126.52	1106.58	1069.33	1197.02	1192.35	1088.81	1098.24
band273	1057.16	1055.23	1115.85	939.488	1084.51	930.38	1114.09	1218.99	1101.41	1094.34	1228.45	1180.09	1001.61	909.981	1089.85	1138.23	1116.02	1144.31	1010.06	968.877	1056.94	1117.54	1079.42	1115.6	1099.82	1052.33	1181.6	1169.64	1082.49	1084.89
band274	1048.95	1040.58	1100.71	931.164	1078.69	926.039	1102.59	1215.27	1100.64	1087.79	1208.48	1167.99	982.785	900.111	1081.11	1125.1	1113.24	1122.39	988.238	960.668	1060.86	1112.01	1064.58	1107.66	1089.53	1048.97	1173.78	1166.76	1068.28	1072.66
band275	1045.57	1034.64	1089.26	921.872	1067.29	914.758	1096.8	1203.44	1096.62	1076.13	1198.54	1149.95	989.333	888.815	1070.14	1115.21	1108.52	1121.14	980.54	947.185	1047.7	1099.34	1057.53	1093.64	1075.67	1034.79	1156.65	1152.64	1061.81	1063.94
band276	1030.01	1031.54	1086.67	912.373	1053.24	907.972	1079.26	1191.83	1087.58	1064.62	1184.96	1137.95	978.075	870.778	1062.8	1108.24	1089.14	1107.85	978.143	939.227	1032.16	1095.7	1050.52	1083.13	1067.54	1023.47	1156.32	1145.72	1053.62	1058.16
band277	1019.41	1017.3	1074.73	907.556	1046.63	899.827	1075.09	1184.04	1064.53	1051.51	1178.27	1125.08	971.505	876.167	1056.01	1100.61	1092.29	1102.92	961.73	935.986	1025.19	1076.03	1038.5	1071.27	1061.37	1023.34	1145.16	1135.87	1047.56	1042.2
band278	1017.98	1013.93	1065.12	898.437	1038.67	896.711	1068.41	1176.72	1058.73	1052.59	1164.47	1114.88	969.989	872.13	1050.73	1090.83	1083.01	1097.19	956.746	924.848	1022.56	1072.88	1030.35	1066.46	1043.6	1016.69	1132.35	1129.74	1037.76	1034.98
band279	1003.97	996.887	1049.14	892.1	1022.55	887.6	1062.39	1169.34	1063.86	1039.12	1160.38	1107.62	964.946	867.611	1035.89	1083.82	1077.84	1085.79	951.19	919.583	1009.88	1057.35	1023.29	1058.92	1037.36	1008.26	1126.77	1122.53	1032.47	1028.63
band280	997.446	988.389	1047.68	883.647	1014.42	883.758	1050.22	1163.21	1055.62	1038.6	1148.62	1101.18	944.118	852.796	1038.02	1072.03	1065.75	1080.38	940.175	908.716	1008.48	1053.33	1013.13	1058.08	1034.38	1004.35	1114.17	1107.16	1023.83	1021.64
band281	992.44	988.64	1045.88	883.431	1013	878.149	1045.93	1149.06	1037.5	1032.35	1139.76	1094.55	952.247	843.222	1026.37	1065.9	1059.23	1070.9	932.349	906.142	992.133	1052.4	1012.43	1050.3	1030.27	1001.66	1108.16	1106.49	1017.19	1014.88
band282	983.853	987.118	1035.97	877.278	1009.82	872.616	1050.46	1149.63	1031.44	1025.85	1132.88	1090.19	937.903	849.685	1020.6	1059.25	1052.95	1064.21	932.46	900.564	1001.18	1040.6	1000.06	1040.61	1021.51	985.607	1104.96	1092.1	1008.83	1008
band283	980.603	973.685	1032.9	872.478	1000.55	872.365	1041.82	1144.35	1036.69	1019.11	1135.31	1076.23	928.591	837.278	1023.52	1051.83	1052.58	1061.76	927.651	899.123	990.489	1033.14	998.682	1035.92	1016.37	985.171	1102.46	1095.68	1001.57	1004.87
band284	973.709	968.251	1023.08	864.139	985.917	863.533	1035.93	1129.2	1022.62	1012.96	1119.79	1078.16	934.226	823.741	1003.98	1042.24	1042.74	1052.16	912.762	890.763	984.881	1032.71	984.323	1022.06	1008.2	974.171	1093.75	1087.13	999.931	996.873
band285	965.416	962.941	1019.66	857.369	983.347	862.125	1018.12	1118.73	1011.94	999.874	1113.17	1060.77	922.247	818.796	992.878	1035.25	1029.25	1045.87	911.413	883.82	979.148	1021.16	979.474	1019.74	1001.69	971.513	1085.53	1071.99	993.23	990.093
band286	954.332	954.433	1009.08	850.658	979.366	847.784	1009.55	1105.23	1002.12	993.937	1102.41	1053.94	911.108	823.944	989.209	1021.06	1020.6	1032.23	913.635	876.265	967.696	1007.2	966.839	1009.94	990.209	949.316	1076.17	1061.3	981.831	978.859
band287	949.054	942.956	995.569	841.697	977.685	843.402	1005.18	1101.31	993.578	987.495	1080.49	1034.57	909.409	807.741	987.081	1020.79	1011.57	1025.13	888.333	864.109	958.037	1003.86	957.979	999.713	981.132	942.786	1058.22	1059.92	965.306	969.344
[truncated: 153 more rows]

## Sheet: Sheet5
band	1	2	3	4	5	6	7	8	9	10	11	12	13	14	15	16	17	18	19	20	21	22	23	24	25	26	27	28	29	30	31
[truncated: 440 more rows]
