# Supplementary material for: Growth Simulation and Discrimination of Botrytis cinerea, Rhizopus stolonifer and Colletotrichum acutatum Using Hyperspectral Reflectance Imaging
Source: PLoS One. 2015 Dec 7;10(12):e0143400. doi: 10.1371/journal.pone.0143400 (PMC4671615; doi:10.1371/journal.pone.0143400)
Supplement: S3 Dataset — (XLSX) [file pone.0143400.s004.xlsx]

## Sheet: 0h
band	1	2	3	4	5	6	7	8	9	10	11	12	13	14	15	16	17	18	19	20	21	22	23	24	25	26	27	28	29	30
Band 1	575.911	507.962	621.516	527.838	587.741	549.19	555.419	599.826	488.965	526.613	551.113	531.429	501.519	507.848	540.775	578.915	594.847	515.477	550.398	534.783	565.126	524.534	512.566	466.492	562.404	555.915	550.702	497.486	543.92	538.411
Band 2	633.274	549.732	541.406	656.879	551.038	599.604	607.713	576.302	540.07	592.023	543.883	547.401	502.75	578.662	489.604	621.349	538.133	580.087	505.632	610.469	563.525	562.704	600.806	572.067	503.8	570.603	542.587	557.89	518.659	581.258
Band 3	463.281	471.923	539.432	598.97	569.177	584.614	597.209	509.57	528.596	530.17	535.675	562.145	631.462	578.399	509.629	552.794	502.922	573.498	539.161	502.441	554.897	550.986	544.036	622.525	626.858	542.186	537.069	506.665	570.124	531.871
Band 4	533.671	537.29	532.516	592.747	560.627	544.584	480.86	463.062	450.952	518.739	481.177	546.464	489.889	506.788	429.379	546.198	445.928	589.882	527.23	505.748	506.701	533.487	467.301	496.867	560.693	541.41	493.48	522.098	479.912	526.882
Band 5	426.993	413.514	439.557	574.606	517.215	456.474	499.822	478.289	444.895	499.075	465.188	534.667	503.736	488.192	465.417	507.521	516.631	516.349	520.084	473.133	511.682	521.49	525.143	576.875	489.689	527.781	488.276	485.147	483.142	507.468
Band 6	475.719	440.421	491.448	508.778	475.12	466.975	579.543	496.226	513.452	481.903	487.067	535.807	439.971	462.03	479.783	574.206	436.744	528.62	421.579	487.266	473.184	513.85	450.964	521.933	512.076	484.317	477.673	465.959	529.412	495.144
Band 7	401.918	540.087	457.177	522.949	590.835	497.772	562.915	481.662	471.18	501.138	478.938	483.025	452.207	451.813	455.571	499.516	484.961	487.813	496.36	451.224	446.709	447.036	519.668	408.375	523.16	490.518	464.444	523.294	487.965	462.926
Band 8	378.445	484.546	488.724	606.434	478.608	442.153	454.938	503.593	416.197	452.285	445.722	518.381	451.577	463.5	467.871	463.69	455.019	479.639	450.245	420.552	461.962	455.345	470.862	470.8	476.804	458.353	424.262	466.065	495.872	444.75
Band 9	442.11	443.404	460.656	476.434	465.234	473.153	457.783	429.577	448.215	395.39	461.98	471.504	490.601	420.323	448.754	446.601	427.378	476.623	430.395	446.643	403.797	415.246	436.781	430.867	448.884	400.03	422.042	439.514	498.58	420.64
Band 10	464.445	412.142	504.286	439.04	416.652	497.549	424.031	417	422.5	360.093	388.474	441.987	424.173	451.187	437.062	413.481	436.203	405.371	418.41	383.615	431.598	408.02	460.204	495.058	416.404	438.712	407.137	445.661	409.434	410.116
Band 11	379.664	420.923	422.281	465.889	441.652	437.193	483.496	421.6	385.579	377.668	419.079	428.474	424.577	371.535	414.692	449.103	419.386	431.508	390.084	413.322	393.031	386.474	425.827	477.242	394.444	414.811	439.262	423.518	470.283	404.869
Band 12	353.541	375.164	411.505	397.727	394.101	380.965	403.434	404.656	366.636	361.358	404.133	436.063	367.091	435.182	386.708	391.19	359.267	383.399	446.433	414.042	400.467	364.359	433.056	458.15	396.991	429.442	409.089	359.678	458.624	402.614
Band 13	371.068	414.153	411.094	401.909	366.753	408.737	406.512	407.856	381.263	336.952	411.232	404.439	419.303	384.379	354.358	402.823	406.164	377.502	389.268	412.902	394.904	351.643	401.189	400.875	400.516	370.152	397.115	372.976	420.876	378.232
Band 14	388.24	361.246	383.656	418.525	384.791	423.634	393.318	426.823	415.654	331.143	410.597	392.271	393.591	424.035	385.329	397.579	373.85	389.984	382.138	360.427	377.452	368.011	406.286	433.767	371.667	401.147	390.329	366.147	419.429	376.528
Band 15	366.034	375.902	396.74	390.364	417.861	412.692	413.217	431.793	364.189	311.772	396.778	409.288	416.755	374.717	387.896	391.159	385.642	416.738	355.525	345.154	379.314	335.361	374.689	403.908	373.982	385.538	372.726	413.882	439.093	355.351
Band 16	318.507	378.607	400.516	373.747	402.506	398.358	351.202	404.207	393.132	315.019	390.758	391.158	341.76	378.409	379.596	371.365	333.672	355.287	384.548	342.615	375.828	325.239	392.852	366.192	383.276	379.612	406.744	364.776	403.341	349.156
Band 17	304.973	364.273	391.427	370.01	360.196	380.754	407.008	384.902	369.684	314.938	397.054	382.015	356.053	382.162	370.4	395.378	365.267	391.062	324.571	351.559	377.395	313.847	386	386.233	361.018	365.169	368.075	345.649	413.292	343.525
Band 18	339.267	354.311	402.635	381.758	417.152	402.286	426.488	384.652	364.798	317.495	409.026	399.649	397.99	395.182	354.979	357.18	397.906	397.209	355.31	331.098	370.203	324.902	378.622	370.092	369.076	365.84	399.161	349.384	413.027	340.614
Band 19	331.082	401.929	389.911	396.131	369.386	387.373	400.047	390.466	353.539	310.592	378.782	409.662	348.524	388.475	360.754	383.788	363.044	388.903	357.111	321.476	367.268	317.706	378.995	414.908	345.12	363.438	369.353	344.278	396.633	334.206
Band 20	369.973	361.448	403.5	402.192	393.848	404.727	376.55	370.754	349.746	307.208	383.53	410.684	363.13	342.505	324.471	370.513	350.589	360.545	353.785	354.797	371.161	296.583	349.214	352.875	339.911	365.38	382.2	332.31	394.615	338.92
Band 21	340.671	364.175	369.224	419.606	345.266	404.674	360.093	370.721	328.417	299.841	383.103	408.742	399.601	399.126	338.217	376.315	358.106	361.829	343.333	355.224	361.034	304.348	350.087	371.775	328.578	363.54	392.859	360.841	372.774	341.037
Band 22	312.658	388.027	352.672	373.141	371.044	373.035	366.132	373.938	370.246	303.645	391.115	409.674	373.764	383.742	334.108	383.114	352.486	371.978	342.759	329.615	361.82	300.663	356.561	346.425	354.787	364.119	375.865	320.49	396.345	331.466
Band 23	311.959	379.016	382.625	380.919	369.032	405.524	382.039	356.466	372.702	299.601	387.599	387.003	366.341	401.167	337.733	381.862	345.758	374.723	353.598	300.196	339.87	318.409	377.224	396.15	355.333	368	371.861	337.669	378.389	328.868
Band 24	308.253	359.929	376.161	387.606	365.316	382.907	367.682	377.18	367.943	295.301	363.425	397.599	356.284	362.939	348.967	366.352	350.811	389.542	335.391	316.713	354.065	311.816	379.286	382.775	356.56	345.727	377.752	351.224	393.429	324.752
Band 25	315.247	356.858	363.932	351.111	359.861	403.987	395.946	379.259	339.373	294.676	387.23	411.632	377.385	375.434	338.062	386.405	367.147	366.651	330.659	319.056	371.747	297.891	362.092	369.733	325.218	358.306	359.089	353.322	393.845	325.084
Band 26	302.007	377.891	384.589	360.02	369.905	368.897	373.287	363.134	344.917	287.936	378.274	387.945	387.514	381.192	358.404	359.333	378.206	362.034	307.333	352.49	348.015	305.469	356.582	377	331.507	362.002	356.671	342.053	387.982	339.987
Band 27	307.767	349	354.443	348.838	338.127	382.897	356.736	352.751	349.224	286.651	364.879	396.627	363.221	341.869	359.192	349.373	363.622	369.819	333.042	316.552	364.287	296.502	353.224	362.883	313.053	333.588	364.79	334.641	387.743	315.548
Band 28	288.473	379.94	359.969	349.364	367.544	361.617	378.682	366.761	333.096	285.367	375.869	379.902	349.264	361.535	354.079	350.31	352.486	362.15	335.284	306.07	352.866	291.827	364.577	379.092	320.627	344.929	346.504	352.376	403.106	314.275
Band 29	296.993	365.35	382.01	387.061	347.766	381.602	392.713	354.003	338.482	288.284	377.647	381	352.005	369.369	335.467	373.317	347.431	385.81	319.897	316.734	369.437	299.639	364.689	354.825	330.227	347.505	357.867	328.355	378.659	321.293
Band 30	292.466	358.962	369.568	351.939	340.5	382.847	382.55	347.131	345.943	287.141	366.558	376.619	353.49	346.444	335.204	358.714	349.15	362.875	308.559	336.175	349.885	291.798	345.026	356.983	321.693	340.961	362.768	335.49	389.792	322.978
Band 31	282.185	360.383	356.62	364.727	349.703	379.351	378.589	338.338	346.947	297.856	369.655	374.216	344.466	361.293	335.996	363.667	351.672	362.053	329.502	332.21	354.648	302.135	366.816	372.067	314.924	334.557	362.698	329.637	381.973	322.967
Band 32	307.479	362.115	361.531	333.384	333.101	385.774	372.217	341.426	332.566	278.944	373.071	392.579	347.611	353.035	351.304	349.802	334.856	350.287	324.644	327.049	337.828	291.409	341.929	373.917	296.627	329.121	346.512	331.302	377.195	315.86
Band 33	280.089	363.055	341.073	384.97	352.076	375.677	383.093	349.551	334.197	283.621	360.633	391.256	359.793	336.045	350.604	362.81	339.911	353.676	321.28	331.643	347.916	279.09	354.153	357.733	311.698	335.089	343.083	334.914	389.301	315.274
Band 34	275.603	349.295	364.135	354.374	361.196	370.672	358.845	353.259	344.118	276.594	364.514	383.972	351.303	348.455	336.546	354.048	354.056	363.118	296.276	308.65	338.31	289.54	358.985	338.3	322.982	325.909	357.242	331.359	374.571	308.033
Band 35	281.438	353.907	356.646	346.152	355.772	384.734	368.062	339.682	335.351	278.811	360.675	379.068	352.745	357.101	330.592	357.548	344.547	356.573	313.996	304.755	329.544	287.346	353.061	359.3	318.72	318.438	344.163	322.224	365.513	303.513
Band 36	276.068	341.776	358.844	343.263	341.032	371.008	364.938	328.643	315.443	277.073	360.526	386.91	349.125	349.409	336.262	350.46	343.108	359.355	312.659	317.154	346.793	290.167	340.286	399	317.32	325.69	347.484	313.694	372.708	311.004
Band 37	279.849	347.809	350.385	375.434	350.437	381.807	379.225	325.387	321.075	276.017	365.833	368.917	340.562	342.111	331.887	355.595	343.103	363.025	309.038	297.671	341.51	290.575	351.209	360.525	317.084	322.892	346.911	327.502	372.956	303.713
Band 38	283.295	347.809	356.656	357.606	356.652	368.175	365.45	341.479	323.829	276.33	360.637	368.967	329.779	343.561	331.492	356.958	341.078	362.866	308.272	320.629	343.142	286.065	330.612	358.083	318.32	327.51	338.026	326.241	379.704	311.401
Band 39	288.685	351.699	346.766	347.465	337.032	357.827	355.116	329.407	321.754	277.498	361.675	364.875	338.538	331.439	330.492	348.677	335.997	359.34	303.552	303.51	344.805	281.898	337.699	338.642	312.049	323.453	341.905	309.918	373.181	302.954
Band 40	287.363	359.372	346.474	361.869	354.247	363.642	364.388	330.256	300.32	275.669	361.881	366.328	338.077	328.571	325.062	347.458	343.822	353.221	301.119	291.399	336.456	277.424	339.342	334.083	316.942	321.831	345.365	313.812	366.894	296.884
Band 41	286.767	361.852	335.88	339.323	334.019	364.982	368.605	325.364	321.961	287.2	366.058	371.867	348.644	347.843	329.758	351.791	350.486	354.449	306.655	309.741	334.318	278.266	340.372	333.608	303.791	315.481	350.667	319.604	365.81	301.163
Band 42	261.808	338.443	338.979	334.687	329.886	366.368	370.256	331.174	314.61	283.288	363.331	372.915	339.13	330.5	330.958	346.389	333.9	370.62	294.406	284.713	342.552	291.669	327.138	337.758	303.391	314.631	331.415	297.302	370.757	297.004
Band 43	261.411	348.077	330.974	319.061	331.329	362.331	358.333	323.315	311.289	282.239	355.31	355.977	345.486	337.662	332.946	341.005	334.35	346.991	298.709	295.685	326.544	278.759	330.949	362.733	303.724	317.781	331.673	326.192	364.681	297.408
Band 44	268.884	339.874	334.766	348.354	333.5	365.023	344.132	317.295	304.794	272.895	360.911	370.92	340.692	335.338	326.796	336.537	324.939	340.732	294.9	295.469	321.713	274.387	340.48	369.6	295.089	313.898	339.101	310.106	370.243	294.585
Band 45	256.685	336.579	336.943	330.444	339.025	355.742	359.581	312.561	323.667	275.446	350.315	364.774	337.062	330.46	326.887	338.315	337.258	358.495	284.762	300.951	332.092	285.15	331.398	336.225	298.044	306.265	341.78	318.335	365.615	297.455
Band 46	271.932	351.842	336.26	325.848	329.753	363.058	351.116	318.475	312.154	269.344	353.264	365.469	334.942	316.217	324.55	345.386	339.561	355.318	288.87	286.993	334.169	275.491	330.612	324.608	293.022	308.31	325.018	310.633	371.434	290.265
Band 47	248.788	346.541	320.5	332.081	342.532	363.398	370.721	310.59	317.009	281.924	350.871	357.115	327.649	328.308	317.058	343.569	326.642	356.202	285.444	281.462	325.912	274.252	334.684	335.883	294.231	308.605	336.413	300.51	363.854	288.106
Band 48	259.397	334.557	332.245	336.071	321.791	354.388	347.512	309.957	319.588	273.251	344.099	364.125	326.894	335.869	320.521	335.397	331.678	349.305	288.801	277.042	326.437	270.852	320.75	325.767	286.676	311.28	332.141	307.767	361.173	286.391
Band 49	255.507	334.639	321.276	325.929	323.31	359.381	341.488	315.052	305.829	272.808	351.19	360.644	332.702	335.581	317.708	332.317	333.483	355.383	287.64	287.301	319.494	276.828	327.051	339.817	286.178	304.093	324.881	306.906	357.075	289.407
Band 50	262.267	331.093	329.958	323.141	319.924	352.343	349.481	311.046	311.728	273.878	350.05	362.684	327.615	330.47	310.379	335.225	327.542	350.237	282.996	282.608	324.962	273.967	310.878	336.408	287.244	305.373	321.242	295.106	359.96	287.316
Band 51	244.932	337.88	328.974	326.848	329.405	353.258	348.419	313.662	301.425	274.078	347.079	364.048	332.659	327.071	313.171	333.291	332.847	351.963	285.916	280.804	323.08	270.965	324.245	346.933	290.889	306.434	323.558	291.755	362.447	286.068
Band 52	244.164	331.033	327.693	321.889	327.867	350.128	349.465	314.459	307.031	271.633	346.21	356.228	334.163	317.813	318.1	336.923	325.431	352.729	288.958	279.65	324.402	273.375	319.194	333.167	288.733	299.75	324.79	298.563	361.491	284.258
Band 53	253.116	329	330.755	332.838	326.975	356.722	332.907	317.41	305.272	272.295	348.327	357.612	339.779	326.944	315.421	330.778	334.017	349.679	277.238	290.636	316.406	272.654	323.791	329.6	284.391	299.935	324.988	299.645	352.319	287.742
Band 54	243.089	338.781	321.833	307.869	318.943	357.013	348.132	309.879	306.272	271.019	349.53	354.1	331.784	318.576	307.617	321.638	331.208	348.688	280.372	287.776	318.851	272.238	321.571	327.317	277.684	297.829	320.655	288.792	363.779	285.948
Band 55	246.473	324.847	319.568	319.909	323.816	349.058	339.736	309.279	297.066	269.024	350.935	355.584	333.423	318.778	316.9	321.447	328.561	348.321	282.69	283.923	317.391	272.998	317.102	331.858	280.333	299.714	320.617	298.743	352.102	285.545
Band 56	230.616	334.661	313.073	315.97	324.468	349.241	345.674	304.525	305.811	268.332	346.097	354.223	333.216	320.753	317.354	327.132	323.414	341.735	282.257	277.769	314.946	273.682	325.934	320.425	283.169	298.442	317.81	291.302	350.168	283.298
Band 57	240.39	333.158	321.969	314.949	315.449	350.521	343.403	299.961	302.649	271.093	339.244	350.9	334.519	318.283	307.413	324.815	324.047	355.442	283.579	268.385	312.264	273.523	324.837	336.675	277.129	294.262	322.353	291.971	343.15	278.723
Band 58	245.925	327.033	321.682	313.576	312.981	347.524	337.372	305.59	301.82	267.212	339.982	347.965	326.971	311.298	301.371	323.653	321.281	344.664	276.107	277.105	313.916	271.129	315.311	329.483	277.529	288.124	318.736	289.114	348.442	278.786
Band 59	239.308	324.366	315.599	309.768	315.424	345.97	334.357	299.623	291.162	269.49	337.046	349.802	329.913	310.884	309.075	320.669	325.919	348.679	269.49	276.105	309.659	269.069	317.342	327.708	273.707	292.314	313.123	290.755	343.832	279.163
Band 60	232.719	328.907	317.734	319.576	307.215	344.373	340.054	297.511	295.004	264.708	337.954	350.95	326.788	317.47	304.133	327.291	321.006	346.567	278.556	278.357	315.659	269.537	319.699	321.717	274.582	292.466	308.815	295.482	338.814	280.12
Band 61	239.966	332.158	322.917	315.505	315.335	342.662	346.783	295.187	294.583	268.801	342.569	347.474	322.827	323.141	301.046	326.347	325.194	347.688	267.701	276.161	311.801	266.461	319.638	323.708	279.16	292.842	315.393	291	344.69	278.488
Band 62	234.733	314.902	312.406	302.798	316.956	346.536	343.225	294.784	297.667	267.383	341.411	344.373	322.091	311.793	301.058	318.542	317.108	349.181	266.893	269.434	305.521	268.285	312.546	321.275	275.52	291.395	311.014	287.735	340.429	276.371
Band 63	230.151	322.546	313.161	307.182	310.165	347.16	340.946	300.138	294.741	272.851	336.212	342.622	316.764	312.066	304.942	327.026	318.856	347.963	268.602	264.951	309.686	267.954	312.291	331.808	269.471	288.636	307.881	285.665	341.08	273.847
Band 64	237.164	319.426	315.245	308.475	317.032	348.855	333.806	295.823	289.746	266.853	339.774	339.932	323.63	300.505	305.675	323.021	326.033	348.763	259.172	261.056	305.556	264.811	309.026	325.425	274.649	284.455	307.617	287.706	336.558	270.107
Band 65	228.158	331.88	321.13	306.737	317.361	344.912	333.946	291.472	290.746	266.155	334.361	341.281	323.005	318.212	298.975	322.646	325.103	346.941	271.866	266.413	305.789	268.836	307.046	324.492	272.996	291.336	311.071	279.69	346.412	275.528
Band 66	228.295	326.508	313.526	307.212	312.038	342.323	330.047	289.738	299.285	266.342	329.694	344.925	331.288	315.465	300.712	318.976	317.242	344.15	272.421	262.224	307.785	261.934	308.337	326.083	271.804	289.688	307.381	283.106	338.473	271.282
Band 67	237.377	323.464	312.766	307.444	312.247	340.571	333.705	288.61	289.474	267.131	333.486	343.699	317.558	310.131	300.596	320.545	319.106	341.645	267.992	262.308	307.345	262.813	301.219	314.1	276.8	283.92	308.006	287.535	345.084	269.68
Band 68	231.527	322.06	309.781	298.798	308.88	347.629	338.597	294.043	282.719	264.455	336.02	339.769	323.101	309.99	310.55	319.87	316.767	347.371	265.502	262.601	303.854	269.002	307.173	316.383	270.004	280.777	308.956	287.012	333.004	270.793
Band 69	230.993	320.842	315.708	308.121	316.842	341.103	329.62	290.577	290.605	266.355	332.375	342.805	325.885	302.601	306.329	318.585	318.528	347.458	262.184	263.895	312.211	267.767	307.796	316.75	276.293	285.685	308.042	285.249	339.27	272.449
Band 70	228.288	321.514	309.505	291.737	302.487	341.088	327.76	292.866	287.838	268.084	333.996	342.303	320.01	297.323	300.562	322.392	319.797	346.112	260.843	269.238	305.291	264.539	302.556	319.442	272.298	278.633	304.317	285.359	338.845	270.803
Band 71	227.267	321.197	312.979	292.364	312.475	342.441	330.318	289.049	287.272	263.822	333.218	337.113	321.817	301.066	298.354	322.479	321.944	342.611	257.82	257.287	310.153	261.417	305.046	326.633	271.587	280.009	304.637	283.282	338.115	266.238
Band 72	225.877	318.448	306.328	301.98	309.766	344.311	341.023	288.479	286.237	269.006	335.157	335.579	322.615	308.939	305.238	313.735	318.561	349.551	266.824	261.608	306.146	269.339	302.597	327.4	270.938	282.33	305.331	285.988	342.465	271.092
Band 73	230.315	316.317	302.505	303.485	307.158	339.338	327.984	287.852	285.719	266.743	334.47	339.391	319.183	304.894	295.546	315.844	315.922	340.969	270.467	261.203	307.157	265.783	304.842	320.783	267.231	280.442	308.5	278.796	339.217	269.142
Band 74	230.24	322.596	309.865	296.869	306.88	339.674	326.093	289.977	284.846	265.648	333.53	337.063	319.058	302.753	301.2	314.77	318.953	335.642	265.05	260.371	299.552	263.49	295.888	314.133	270.213	276.887	303.169	283.331	338.372	266.916
Band 75	227.158	316.415	307.573	299.343	302.481	340.712	321.713	288.22	287.338	267.851	333.31	334.201	312.981	304.702	302.462	313.992	318.136	340.249	266.709	258.196	306.238	266.915	304.255	323.858	269.067	282.191	297.183	285.012	335.226	269.101
Band 76	229.959	315.23	306.75	302.202	311.038	334.699	334.853	283.77	281.162	269.355	333.653	338.727	312.111	299.232	295.279	316.672	308.761	346.103	262.433	255.168	305.579	263.576	304.724	320.775	270.093	282.147	303.222	284.086	337.265	266.964
Band 77	229.836	319.257	310.781	304.283	299.873	339.797	326.713	288.882	286.329	264.939	330.558	331.426	320.274	314.449	299.004	314.534	319.375	341.508	263.46	264.874	307.716	266.687	302.832	324.7	262.08	283.262	302.375	277.392	328.19	271.607
Band 78	226.76	320.596	305.172	298.646	306.108	338.835	320.023	285.305	280.294	266.897	329.831	329.484	318.034	304.025	299.062	315.497	315.708	339.676	259.065	262.315	301.785	268.143	298.974	316.708	259.027	279.475	304.685	278.29	336.637	269.978
Band 79	227.849	321.536	302.422	305.98	299.854	336.02	325.674	287.449	279.868	269.097	333.998	335.524	317.99	299.576	295.867	313.172	316.428	341.847	262.743	256.566	305.345	265.154	293.01	315.333	264.356	276.234	305.079	280.89	331.593	265.985
Band 80	222.781	315.699	304.542	292.232	306.968	340.764	323.798	283.689	275.246	265.27	329.738	334.902	315.428	295.242	299.033	313.146	313.986	338.984	261.877	261.846	309.23	265.565	298.245	310.525	268.489	276.829	300.353	282.608	336.752	268.08
Band 81	226.185	311.279	304.443	301.616	308.108	334.068	323.659	284.397	275.825	271.192	330.903	334.05	319.389	301.475	290.558	317.037	313.064	342.757	256.452	252.783	305.061	268.83	298.434	312.95	266.369	277.981	299.774	276.302	326.469	266.532
Band 82	225.178	317.743	301.906	296.96	301.759	336.827	323.798	283.374	286.522	270.158	328.367	333.521	316.394	298.914	298.975	310.415	316.8	342.607	256.33	253.741	301.939	268.104	299.811	321.075	260.124	277.594	298.131	276.661	330.602	266.48
Band 83	221.548	314.322	305.604	298.535	306.373	336.714	324.791	280.433	284.93	267.576	332.591	328.847	315.707	297.773	290.15	313.796	313.011	343.592	258.061	257.923	300.904	265.304	303.148	317.6	265.36	276.206	299.341	271.38	331.695	266.478
Band 84	220.582	315.027	301.469	292.051	303.677	330.015	324.047	276.741	283.662	269.732	331.859	333.073	315.524	301.157	290.613	312.603	312.403	343.52	258.548	251.329	299.211	266.154	294.112	320.525	270.107	279.954	299.214	275.886	332.354	265.812
Band 85	217.26	319.033	298.974	295.545	304.892	336.038	325.155	279.384	280.338	267.703	328.25	331.416	318.067	300.737	288.446	312.69	317.392	340.81	261.008	259.175	302.586	266.742	299.75	325.925	264.173	278.213	296.681	275.947	328.606	268.043
Band 86	220.534	311.798	303.109	292.929	303.108	332.206	320.55	272.993	280.171	271.297	328.621	330.559	313.101	297.207	287.933	306.079	311.847	344.324	261.636	252.916	303.36	266.433	297.526	315.542	260.902	274.187	294.734	269.849	326.155	264.512
Band 87	217.932	314.913	305.573	293.606	303.823	335.293	322.605	275.784	280.794	266.459	327.877	329.779	318.433	297.207	288.942	310.148	311.289	338.916	252.625	253.783	303.904	265.433	297.168	316.025	261.524	273.314	296.339	275.408	327.407	264.177
Band 88	221.959	312.191	297.651	291.737	297.728	328.614	320.124	277.633	282.057	269.164	326.246	327.431	311.769	288.505	286.7	310.788	310.519	342.875	256.13	254.084	300.115	263.57	294.898	326.817	262.604	271.727	297.663	273.127	325.438	263.127
Band 89	216.336	311.831	301.38	295.808	298.038	327.664	319.946	279.898	280.044	271.232	325.228	328.975	312.452	297.707	287.837	308.653	308.044	342.841	258.9	258.902	304.41	267.847	295.74	321.933	259.164	272.735	297.903	272.963	321.996	266.495
Band 90	221.493	313.481	300.141	293.162	296.987	328.449	317.682	276.515	275.768	265.971	323.573	331.346	313.673	299.747	286.329	306.286	309.497	342.265	257.483	251.538	301.9	265.595	287.903	321.942	253.729	273.061	296.103	279.053	324.655	263.398
Band 91	215.705	310.94	300.708	294.697	294.703	331.89	321.333	275.764	275.833	269.605	327.909	322.947	313.663	290	288.538	306.19	310.328	341.221	257.471	252.811	299.54	267.414	290.714	314.2	255.178	271.816	294.163	277.412	327.434	264.014
Band 92	221.144	311.978	299.474	288.687	291.639	330.125	316.969	276.528	280.667	266.721	321.558	331.323	313.173	291.348	285.708	306.444	310.697	336.224	259.525	252.021	301.847	263.072	291.847	318.417	259.036	274.664	293.387	273.71	323.226	263.253
Band 93	215.404	307.355	296.167	295.182	297.247	329.291	315.295	272.511	277.373	270.749	322.812	325.118	310.889	289.485	286.804	305.235	312.608	341.355	253.858	254.35	298.433	267.335	292.418	312.175	260.293	269.2	292.435	273.641	324.491	263.628
Band 94	218.356	311.973	297.62	287.606	295.709	327.175	318.791	273.161	273.325	267.718	324.558	323.155	312.995	293.465	285.979	304.847	312.833	338.072	253.969	254.713	298.038	266.063	289.867	320.85	258.622	273.438	290.373	269.886	328.442	264.738
Band 95	217.027	314.481	295.141	285.121	295.899	330.727	319.364	274.839	274.039	270.829	321.065	323.346	316.62	291.561	280.854	306.593	306.514	340.875	254.425	254.392	300.084	265.15	293.903	318.508	259.569	273.224	291.81	270.192	326.367	264.255
Band 96	219.521	313.301	296.464	290.758	298.614	331.391	312.729	277.052	275.443	268.613	322.742	324.015	307.048	292.505	283.05	303.259	304.467	339.922	258.192	252.762	296.341	263.479	289.908	319.325	258.587	272.186	292.732	270.722	321.031	262.809
Band 97	219.11	309.202	293.266	288.323	290.456	331.609	317.829	271.623	275.057	269.104	323.76	322.88	308.591	287.323	286.833	302.714	308.194	337.065	256.054	244.881	294.49	263.735	287.786	310.108	253.693	268.187	290.048	272.882	322.336	258.935
Band 98	214.568	308.257	292.63	289.141	293.266	327.907	317.566	270.315	275.583	269.114	323.601	326.19	308.668	289.177	283.008	306.577	303.756	338.389	255.341	251.622	290.72	264.772	289.342	316.867	252.284	271.826	290.446	268.408	321.588	262.74
Band 99	217.541	309.77	296.573	289.162	292.468	326.797	309.295	269.587	274.61	270.498	321.831	324.211	305.375	285.343	281.904	301.561	307.542	333.732	249.989	251.685	291.498	262.129	289.663	313.708	255.511	267.714	288.21	269.792	326.765	260.51
Band 100	215.603	310.18	295.333	285.838	290.418	326.902	312.55	271.43	271.096	267.935	318.325	318.727	310.538	284.798	282.508	298.974	303.925	331.667	252.632	242.881	291.805	263.465	287.418	311.125	254.418	270.371	289.702	267.478	319.535	258.906
Band 101	216.089	305.885	295.177	288.838	295.703	328.892	311.891	272.607	271.171	267.073	318.756	321.155	306.024	283.763	281.4	304.725	300.158	339.308	254.663	246.168	294.268	264.868	287.52	314.825	256.591	267.288	285.29	264.445	320.257	259.441
Band 102	217.226	305.197	297.938	284.03	296.184	326.907	309.496	269.777	267.32	268.297	320.554	322.386	307.159	287.687	279.292	302.825	305.369	334.947	249.586	251.762	294.552	262.014	283.449	310.758	257.591	268.391	285.74	271.314	321.102	260.723
Band 103	211.562	304.661	290.589	291.364	286.892	324.461	305.822	268.534	272.237	268.195	319.002	318.261	307.976	284.53	279.425	302.169	302.806	333.489	247.046	249.091	293.874	261.414	283.102	316.458	250.56	265.748	281.754	265.82	319.681	258.751
Band 104	214.288	302.219	290.052	286.727	290.241	322.822	310.69	271.62	269.798	270.356	316.873	320.967	305.726	285.944	278.104	297.974	306.053	335.455	250.245	248.643	292	264.079	284.673	312.425	250.289	265.206	283.976	262.955	319.27	259.309
Band 105	214.938	302.765	286.865	283.98	290.133	321.484	307.535	266.921	271.162	268.604	310.796	317.271	302.014	284.177	276.625	297.325	300.694	331.81	255.057	242.448	288.096	262.786	282.918	320.383	250.471	266.041	280.486	264.261	317.279	257.091
Band 106	214.397	304.792	287.87	290.798	284.506	317.807	313.62	268.046	268.895	267.495	315.81	318.466	307.255	285.949	279.333	297.175	300.219	333.636	253.958	242.238	285.912	264.515	285.76	308.833	255.244	265.557	282.788	262.139	324.164	257.436
Band 107	210.651	304.366	284.812	282.535	292.456	321.331	309.891	267.41	265.206	267.839	316.484	317.759	303.755	283.611	275.442	299.471	297.386	331.084	249.866	239.762	289.755	262.699	282.444	306.433	251.996	262.401	282.966	259.371	317.181	254.954
Band 108	216.096	304.492	287.755	282.293	290.722	320.148	306.062	268.466	268.202	266.595	314.343	319.594	305.072	288.01	277.271	295.788	296.181	333.863	250.096	241.483	294.015	261.937	283.02	310.917	254.324	261.184	282.006	261.208	318.633	254.868
Band 109	212.26	302.656	290.417	291.131	288.968	321.451	307.953	271.197	268	268.864	314.28	314.18	300.572	282.005	274.2	296.339	299.719	336.268	246.935	241.084	291.433	261.846	282.709	306.467	250.756	262.738	281.494	257.535	319.177	255.223
Band 110	210.877	303.246	286.318	287.222	288.462	320.887	302.798	270.039	264.272	267.354	314.855	313.84	299.264	273.813	274.254	295.479	301.978	330.9	244.667	247.734	288.648	263.172	281.281	301.458	249.88	261.275	281.032	259.408	317.92	257.394
Band 111	207.075	299.164	288.302	277.263	286.089	319.434	308.465	267.079	264.873	267.428	311.365	314.388	299.606	281.773	269.854	292.519	298.119	333.738	248.165	239.084	288.839	261.62	280.087	304.667	249.627	264.002	278.859	262.322	318.681	254.902
Band 112	213.979	301.563	293.229	280.939	285.892	321.03	305.023	265.541	266.496	267.623	315.379	314.301	301.635	282.354	274.95	292.487	295.961	332.738	243.59	240.517	290.372	260.392	281.179	306.258	247.876	260.111	278.5	259.433	320.08	253.674
Band 113	211.836	303.415	285.026	280.162	284.278	319.228	306.853	266.741	265.022	265.017	311.661	311.311	301.62	279.485	272.738	292.706	297.461	330.676	247.667	236.517	290.785	263.195	280.49	308.425	249.302	260.434	282.317	263.029	318.991	253.382
Band 114	209.438	296.536	281.646	278.192	290.899	314.995	301.558	264.41	261.684	269.404	313.446	312.594	304.298	273.944	275.779	293.693	297.225	330.486	245.858	240.077	286.889	260.361	279.893	305.9	250.507	261.69	281.056	265.102	316.872	254.043
Band 115	213.822	292.158	287.312	278.253	289.373	319.045	302.605	268.308	258.912	267.913	316.133	309.955	297.12	274.576	274.779	289.556	294.094	332.249	242.732	240.951	285.739	260.698	277.587	298.392	254.64	258.23	279.395	262.465	319.252	253.293
Band 116	211.24	296.617	291.552	279.283	285	320.624	304.868	266.734	264.917	268.396	318.488	309.175	302.635	273.641	274.325	294.622	293.272	330.377	241.835	239.392	290.885	263.995	281.816	304.9	248.498	258.265	280.319	262.837	322.332	253.884
Band 117	213.438	297.503	285.677	279.293	286.5	316.343	303.403	269.672	262.833	267.681	318.692	310.341	298.481	270.101	276.296	290.868	294.303	331.86	241.946	237.734	288.575	263.866	281.071	303.633	249.68	258.826	280.262	263.98	320.31	253.475
Band 118	211.815	299.306	294.182	276.545	289.956	323.203	305.426	268.669	264.171	264.313	318.397	312.165	297.269	272.54	276.65	296.307	291.797	330.576	246.893	237.133	293.828	261.728	281.255	303.95	256.76	264.74	282.438	264.616	323.155	254.534
Band 119	211.267	295.749	293.818	284.758	285.373	321.757	307.915	267.967	263	265.561	316.768	310.539	293.861	272.47	272.817	296.579	290.847	338.579	242.835	234.203	289.13	265.641	283.724	303.142	252.347	259.453	282.825	264.837	321.779	253.099
Band 120	213.192	297.186	293.427	286.778	290.373	322.388	306.209	271.662	262.346	264.638	320.46	309.108	298.082	269.833	277.071	296.778	293.036	337.548	242.264	237.392	292.341	265.364	286.184	301.2	255.884	260.468	281.942	266.465	329.704	254.408
Band 121	213.747	288.874	296.714	285.848	296.222	327.113	305.434	269.659	267.14	265.49	321.341	310.416	293.764	271.934	280.296	297.085	287.219	336.283	242.031	239.895	293.257	261.638	285.76	301.367	256.702	260.445	282.845	263.882	326.558	253.993
Band 122	211.849	295.153	289.995	286.949	292.772	327.043	302.899	274.141	269.175	266.379	323.244	312.87	294.885	268.707	281.221	294.677	292.008	339.075	241.375	233.224	291.149	265.318	284.51	298.383	256.96	263.232	285.766	269.89	326.195	253.925
Band 123	214.918	301.104	296.318	284.374	290.671	326.892	309.411	273.125	270.759	263.419	323.266	308.659	295.452	276.232	282.092	298.878	289.378	339.439	246.693	237.727	294.693	266.915	289.974	303.558	257.151	262.245	285.228	270.212	327.022	255.629
Band 124	218.548	298.727	295.474	290.121	297.88	331.045	303.062	275.784	272.171	264.401	327.851	312.163	295.904	277.576	283.637	296.865	289.839	345.826	245.031	238.273	291.843	269.772	287.827	303.317	259.173	264.152	285.44	270.396	331.027	257.399
Band 125	214.425	297.792	300.849	283.455	292.93	333.86	308.388	273.151	267.263	265.881	324.03	312.669	300.798	277.545	282.5	298.042	296.261	340.05	246.372	235.336	294.989	265.487	287.383	308.883	261.262	267.265	291.02	271.465	331.181	256.029
Band 126	219.452	304.858	300.161	288.535	297.241	332.907	310.395	277.902	268.175	264.693	327.105	312.201	300.596	276.914	284.804	302.537	296.772	343.221	247.387	234.713	296.651	269.145	291.816	303.792	257.591	264.644	287.915	272.278	333.23	256.167
Band 127	219.486	302.607	299.391	290.374	295.494	329.657	311.225	276.875	271.118	267.549	326.665	312.531	302.707	278.045	286.3	301.037	296.408	344.523	250.64	232.636	297.625	272.006	286.597	306.333	261.138	266.232	291.3	272.967	333.92	256.958
Band 128	212.068	304.497	297.651	294.859	296.038	333.201	311.651	278.869	270.816	269.063	328.944	314.529	305.596	274.672	286.029	306.72	298.506	346.019	251.291	238.713	302.762	271.879	293.046	304.875	263.84	265.622	291.446	267.482	333.726	258.738
Band 129	218.37	306.066	308.578	289.515	295.146	337.682	318.581	282.246	273.259	269.304	329.292	317.697	302.938	280.545	287.738	306.442	299.456	349.224	252.831	234.483	305.559	273.487	288.969	309.308	260.382	269.466	292.69	278.184	339.779	259.145
Band 130	216.041	310.995	302.068	295.051	299.69	339.148	319.116	282.41	275.772	270.207	334.361	319.81	310.38	284.662	288.675	306.487	302.333	356.941	256.996	240.517	307.326	277.912	296.204	317.408	266.498	268.785	294.266	280.171	342.602	262.405
Band 131	221.788	311.011	307.938	300.293	300.12	343.524	321.109	285.393	278.816	271.902	334.069	320.837	310.755	286.692	289.829	307.624	308.061	353.907	255.142	241.93	307.874	276.496	294.847	314.817	268.556	275.692	296.95	279.094	344.668	264.706
Band 132	227.329	319.202	305.854	301.505	305.823	347.607	323.07	290.341	277.509	276.337	340.395	325.504	308.212	286.303	293.962	308.193	308.467	361.754	258.536	244.042	309.812	281.058	302.102	322.633	271.929	278.108	299.343	280.204	345.925	267.736
Band 133	224.932	316.825	315.786	301.646	308.734	350.546	322.202	285.505	282.864	280.902	342.958	325.273	310.798	292.899	294.892	311.788	313.644	362.72	260.904	238.245	316.64	284.926	301.071	320.858	267.658	278.158	300.002	279.792	348.434	267.109
Band 134	224.795	317.049	317.859	311.091	311.082	355.301	333.054	291.79	283.346	280.248	346.099	330.794	315.159	291.96	301.508	318.418	315.217	365.533	260.732	252.217	319.659	286.317	302.673	329.917	278.369	281.826	304.179	288.09	356.588	273.453
Band 135	230.952	319.251	326.292	309.182	315.392	358.599	331.364	296.987	288.083	283.139	347.425	335	324.279	294.247	305.254	321.14	314.758	370.863	264.69	248.105	319.019	290.712	311.245	327.6	278.64	283.64	307.419	291.739	357.389	274.152
Band 136	236.349	326.295	320.583	313.273	318.108	360.153	339.984	302.138	291.526	285.417	355.01	340.591	325.952	298.702	305.917	326.73	322.375	376.813	267.153	253.287	325.648	297.909	311.454	337.558	281.747	286.636	310.278	290.269	361.296	279.277
Band 137	237.671	327.661	325.161	319.818	321.563	358.694	344.822	304.318	297.237	293.042	356.365	340.431	325.779	300.364	311.3	329.225	325.781	379.735	265.774	254.615	322.379	303.258	322.684	328.958	285	287.045	315.101	295.931	365.119	281.639
Band 138	235.24	329.88	326.469	319.232	323.88	368.704	341.008	305.839	299.079	297.338	359.97	345.491	329.072	306.672	310.267	329.939	324.692	378.274	275.245	257.392	325.697	302.876	318.617	340.25	286.636	292.395	316.04	296.335	367.907	284.221
Band 139	235.267	338.989	334.891	320.566	332.437	371.188	343.062	313.757	301.89	298.212	362.516	349.188	333.216	307.571	319.029	331.079	329.644	386.028	279.291	256.636	336.793	306.594	322.75	343.267	288.942	294.981	322.31	302.143	371.708	286.071
Band 140	237.521	339.41	338.932	327.939	329.987	375.103	353.643	314.502	303.118	301.079	361.601	350.87	337.918	304.384	320.329	335.772	331.903	388.464	271.625	263.245	333.038	310.487	323.541	343.467	294.587	295.933	325.26	303.069	377.248	289.888
Band 141	242.397	339.716	339.396	329.081	335.614	377.815	355.837	316.833	306.605	304.429	367.516	353.634	336.5	313.818	322.125	339.728	335.481	394.486	281.042	262.692	342.103	312.299	331.765	352.067	294.876	298.87	326.276	302.967	380.478	291.287
Band 142	247.021	343.902	338.036	333.111	334	379.09	349.915	318.193	309.969	304.701	370.565	360.118	336.707	311.571	325.729	342.217	335.925	394.614	282.663	266.469	339.755	316.093	330.423	349.125	299.12	301.926	330.617	306.494	381.425	294.829
Band 143	249.466	343.585	343.901	328.758	337.886	383.113	362.45	320.469	311.39	307.088	371.319	358.308	342.644	316.232	324.583	340.18	341.103	399.701	288.72	267.406	343.008	315.389	328.393	348.55	301.133	302.733	332.754	306.759	378.296	295.176
Band 144	247.021	343.727	346.057	335.434	340.013	387.11	357.403	324.197	313.829	310.001	378.706	361.742	341.111	317.343	330.225	346.077	343.033	403.704	285.762	271.524	343.724	324.687	339.077	354.683	301.711	307.685	333.264	311.265	385.261	301.299
Band 145	249.986	349.749	346.807	332.879	342.38	385.569	355.132	321.2	311.557	309.893	375.28	359.754	341.558	318.808	328.392	348.643	345.742	400.598	287.448	275.042	344.096	322.466	334.898	355.05	300.173	303.293	338.851	308.727	382.836	300.267
Band 146	243.61	349.164	343.057	335.242	345.108	386.306	355.891	320.777	312.25	311.716	378.831	364.561	345.567	316.823	328.15	349.926	343.797	399.941	284.82	266.441	344.973	324.694	335.99	356.883	301.071	306.774	333.968	313.461	386.655	299.303
Band 147	249.651	348.656	350.208	332.04	343.184	389.158	363.566	327.646	315.807	315.583	379.099	363.897	346.74	316.677	329.863	348.431	344.378	407.626	285.077	266.385	348.299	326.183	341.046	361.858	304.413	305.75	337.206	312.02	389.243	299.439
Band 148	253.363	352.995	351.016	339.141	344.741	393.669	361.961	330.603	315.596	318.67	381.833	365.942	346.971	320.747	335.637	350.907	348.711	408.103	285.981	274.406	351.866	328.381	341.383	358.842	303.764	308.592	339.587	318.796	389.159	303.793
Band 149	255.226	358.301	350.557	340.98	348.734	392.922	358.194	333.085	318.592	321.162	381.387	368.446	348.543	323.53	339.775	351.204	355.069	411.283	286.916	273.322	350.816	331.759	339.724	361.858	304.196	309.156	341.647	320.151	397.549	304.746
Band 150	255.007	354.251	354.115	337.273	349.873	395.774	363.225	332.793	319.921	320.436	383.716	368.303	348.481	324.005	340.571	356.362	354.733	410.539	292.739	276.315	353.207	333.066	345.071	365.833	303.12	311.837	342.685	317.857	392.531	307.073
Band 151	259.842	354.481	356.495	340.04	357.297	395.391	364.744	332.275	321.982	323.046	386.105	366.794	350.269	327.212	339.258	353.127	356.192	415.364	295.487	275.483	351.716	335.685	346.189	357.992	307.484	313.089	346.849	318.522	396.889	308.086
Band 152	256.034	357.197	354.318	346.424	352.278	398.782	367.566	334.331	326	325.265	383.946	367.078	354.096	330.46	340.75	356.288	353.936	414.819	298.222	283.587	356.923	335.74	343.587	364.825	307.351	314.614	348.425	318.2	398.482	311.314
Band 153	254.911	354.885	355.526	337.768	353.367	400.797	367.837	333.298	324.268	326.324	388.431	370.045	354.889	327.146	342.654	356.325	357.45	412.533	294.598	276.259	356.077	339.093	344.684	370.658	310.529	313.046	345.875	319.061	401.473	309.466
Band 154	258.719	360.372	354.839	345.242	351.766	401.165	371.24	338.125	320.956	325.041	389.129	372.168	355.284	333.5	345.642	354.095	355.35	416.623	297.161	284.231	355.552	340.942	349.398	368.483	307.369	319.939	346.8	322.796	399.274	315.037
Band 155	262.589	361.519	356.781	343.838	349.063	404.456	367.093	338.711	323.215	328.85	388.312	373.995	360.721	333.737	346.913	356.037	357.625	411.583	300.521	283.951	360.881	342.943	350.587	366.692	310.636	319.75	351.294	322.363	399.217	315.548
Band 156	258.959	365.191	357.854	348.394	354.816	403.193	378.078	339.882	331.303	329.709	390.946	377.18	360.288	332.606	350.029	359.984	362.742	417.67	296.747	281.357	360.602	348.869	349.24	369.692	310.898	318.545	348.915	326.963	404.208	316.257
Band 157	256.884	365.377	358.078	348.141	363.424	406.632	366.326	338.666	327.009	333.153	392.278	377.581	360.236	335.157	349.892	357.815	361.683	426.065	299.716	286.126	364.425	348.931	356.209	372.067	316.676	323.046	355.389	326.653	402.204	319.368
Band 158	259.034	359.683	363.74	346.525	361.842	409.85	382.155	343.967	329.684	334.321	391.913	377.589	360.212	333.273	351.308	359.587	364.539	420.243	302.579	284.329	363.575	349.729	358.821	378.05	314.942	320.208	356.669	329.147	404.757	318.089
Band 159	262.918	362.29	362.927	350.182	361.07	406.489	370.837	340.816	333.127	336.302	391.621	380.341	359.014	336.308	345.492	361.193	366.728	424.081	303.513	287.084	362.874	351.786	355.077	382.617	321.591	321.627	358.006	322.086	409.712	320.166
Band 160	265.432	366.557	362.984	353.828	362.582	408.045	375	346.282	334.338	338.12	394.885	381.143	361.034	336	352.65	365.034	366.986	426.751	300.877	285.322	370.414	355.069	357.454	380.75	319.098	323.506	355.946	325.2	411.274	321.299
Band 161	266.185	364.716	366.714	358.97	360.924	411.895	373.829	348.354	333.504	338.108	396.778	381.561	361.351	340.838	356.354	366.413	366.789	422.128	301.966	282.972	368.234	354.739	357.668	373.992	316.902	326.217	361.722	329.727	410.965	321.309
Band 162	271	367.464	365.094	347.97	364.601	412.845	377.736	346.918	335.127	340.453	397.361	384.912	364.639	340.566	355.825	366.521	366.192	430.346	303.46	285.741	370.234	357.328	362.092	376.475	315.671	325.447	359.851	328.351	412.819	322.839
Band 163	269.384	366.907	367.583	362.091	368.051	414.431	381.69	346.597	336.474	343.262	398.014	384.266	367.082	339.894	358.275	369.791	366.289	434.879	307.939	288.727	371.421	360.715	362.857	382.658	319.716	327.095	362.139	334.702	411.518	325.512
Band 164	274.87	370.672	368.516	361.172	366.589	417.524	381.86	350.567	339.307	342.954	397.619	387.14	361.216	341.838	361.729	367.561	372.958	434.717	310.015	290.832	372.51	364.523	364.184	382.633	322.289	330.499	366.464	333.673	417.195	328.618
Band 165	272.699	374.923	371.307	356.98	369.544	418.614	381.109	353.462	336.662	346.08	403.054	385.546	368.51	342.717	362.35	372.952	371.217	434.598	306.207	289.566	373.958	363.315	364.888	383.417	324.569	328.152	369.357	332.616	416.699	327.011
Band 166	272.932	367.579	369.208	362.051	372.766	421.539	386.248	355.603	339.632	346.017	403.653	384.612	371.077	345.97	362.988	372.614	372.564	436.389	303.51	292.399	373.602	365.512	364.862	382.533	326.542	330.473	370.577	336.196	418.053	329.461
Band 167	269.322	375.142	366.604	365.646	371.209	419.145	384.116	351.957	336.706	345.713	403.909	389.446	365.409	342.889	363.9	373.63	372.386	438.221	306.935	288.203	370.448	369.191	370.367	377.825	321.133	331.184	371.966	335.429	418.85	329.526
Band 168	266.062	377.874	368.318	363.879	368.924	419.799	384.326	353.275	339.342	347.59	405.008	389.892	367.26	347.677	366.575	371.878	375.058	440.829	307.87	293.364	374.207	369.658	366.117	384.075	326.818	328.531	372.526	335.743	418.686	330.518
Band 169	269.541	370.77	372.995	360.333	370.272	421.544	384.674	353.62	337.952	348.01	406.73	386.125	366.76	341.591	366.008	376.577	376.178	437.106	304.41	293.42	369.858	368.668	366.923	383.583	327.702	330.093	371.538	337.576	421.097	330.727
Band 170	274.664	366.667	374.344	359.919	369.386	420.895	385.876	355.039	339.184	345.922	404.748	385.541	372.913	347.384	367.212	375.966	377.033	436.601	311.134	294.084	375.276	371.216	370.847	384.758	324.862	330.766	373.351	337.11	419.894	332.022
Band 171	275.747	372.634	371.151	364.01	366.968	425.732	388.302	354.403	338.996	348.509	404.651	388.406	371.524	346.535	370.129	376.116	376.55	438.583	313.728	290.301	376.019	373.962	367.327	384.975	323.813	331.427	373.496	331.931	418.509	331.897
Band 172	275.404	371.383	375.479	366.253	372.937	427.105	382.062	359.452	339.465	350.794	403.954	389.446	372.192	349.914	370.425	377.201	375.811	440.745	314.973	294.552	377.851	375.299	371.939	388.325	328.444	336.532	375.726	337.237	422.195	335.461
Band 173	280.247	374.35	376.417	368.03	376	426.885	385.783	361.643	337.895	349.435	406.579	389.243	371.909	350.869	368.296	380.37	379.428	443.097	307.766	293.217	379.406	376.806	371.663	386.775	331.382	335.879	375.554	336.784	423.876	335.301
Band 174	279.13	379.984	374.51	358.566	380.835	427.05	385.287	357.531	340.272	352.816	403.067	391.429	370.442	349	370.175	379.646	381.989	443.72	312.038	293.462	381.648	376.167	372.878	390.608	330.178	333.614	374.74	336.322	424.929	334.414
Band 175	277.267	373.24	379.583	369.727	377.582	429.414	394.891	359.626	344.654	351.187	408.151	390.822	371.688	352.672	376.325	377.778	377.803	445.717	312.467	292.259	379.728	378.701	371.852	389.95	329.036	337.618	378.665	339.882	424.119	336.192
Band 176	277.199	373.59	371.557	373.859	376.127	430.093	391.248	358.807	343.263	354.659	410.077	390.446	373.332	346.859	370.95	381.384	379.05	443.819	310.916	293.783	380.264	380.693	375.413	389.083	331.036	333.169	376.157	342.722	424.367	335.882
Band 177	277.993	377.109	375.234	358.576	371.443	428.762	388.938	359.862	343.219	352.149	408.528	389.94	367.284	349.465	373.667	376.54	381.492	440.118	313.609	293.958	377.49	377.483	371.791	382.592	332.711	336.26	379.444	338.494	425.235	335.9
Band 178	275.979	376.683	371.276	358.707	376.741	428.233	385.922	356.495	342.535	352.559	404.438	389.872	373.111	352.96	369.879	377.487	380.542	440.106	315.904	291.699	378.425	379.981	372.597	387.683	326.996	333.393	378.141	335.302	421.942	335.025
Band 179	277.603	380.279	376.057	367.061	374	428.652	389.372	355.161	340.579	355.825	407.482	389.414	372.986	351.04	373.967	379.108	381.239	440.704	315.218	296.979	380.985	383.811	370.878	389.192	330.502	336.885	379.415	341.535	420.987	339.225
Band 180	281.849	375.18	372.625	367.727	378.968	428.85	397.155	358.62	339.07	355.241	408.129	391.667	370.361	348.288	371.933	379.96	384.619	443.452	313.536	293.566	378.556	383.052	377.76	387.275	330.204	336.39	382.643	340.588	426.58	337.669
Band 181	278.37	374.568	373.896	362.677	374.968	430.095	386.116	365.075	343.193	354.223	409.516	395.173	374.558	351.172	376.962	380.315	383.639	437.639	316.226	292.93	384.736	384.126	369.98	391.925	329.658	340.616	382.327	347.384	424.624	339.224
Band 182	279.459	383.574	380.828	368.465	375.43	430.326	392.38	360.859	345.101	356.433	406.982	389.115	368.928	351.848	373.854	380.548	382.006	444.065	317.218	299.685	382.632	385.787	369.908	396.058	327.476	339.269	381.012	341.331	429.031	341.581
Band 183	283.541	376.421	376.859	368.131	379.076	431.203	391.899	364.249	340.798	354.455	411.216	393.346	372.231	349.268	377.65	380.751	385.494	444.685	311.908	293.853	384.766	385.583	375.408	389.258	334.222	340.62	384.04	342.673	430.283	340.018
Band 184	282.349	377.339	378.25	369.97	374.399	431.206	389.636	364.977	346.816	357.295	412.22	394.982	374.038	352.076	375.438	379.717	387.831	443.685	318.084	297.469	385.632	385.957	375.995	394.617	334.271	340.521	382.952	345.339	424.81	341.316
Band 185	285.041	378.448	375.552	369.798	379.209	433.246	397.326	367.767	347.355	360.328	411.679	395.115	373.875	358.101	376.992	383.847	388.422	446.882	314.648	300.825	382.582	390.82	379.102	393.883	334.227	341.746	383.587	345.612	434.204	344.464
Band 186	285.692	383.251	381.458	369.727	379.373	434.644	392.853	367.62	344.57	360.754	413.056	399.015	371.529	358.247	376.05	386.28	387	446.844	321.54	299.874	389.697	390.981	377.372	395.225	333.631	343.468	385.52	346.004	427.978	344.774
Band 187	292.281	381.355	382.693	374.111	382.158	434.353	391.752	367.63	343.623	360.582	411.853	399.514	376.087	359.828	379.767	381.259	389.956	448.517	321.655	302.161	392.728	392.061	379.143	398.95	340.764	344.232	388.357	344.057	429.588	346.151
Band 188	290.123	376.235	386.922	375.01	377.968	437.972	400.651	369.774	346.237	361.709	415.677	399.371	379.721	358.641	383.483	387.444	391.953	447.442	324.123	304.147	388.67	397.419	383.796	404.383	336.604	347.991	388.359	348.004	431.686	349.852
Band 189	293.774	382.158	385.74	378.212	380.968	438.566	396.457	375.623	354.82	363.958	414.815	402.955	377.529	361.838	386.85	389.921	393.239	449.735	323.333	304.189	392.682	396.639	381.541	401.758	336.173	347.165	390.974	349.078	434.748	349.331
Band 190	295.466	383.41	384.13	383.707	386	439.419	401.132	374.075	351.654	365.669	420.276	401.419	378.817	358.965	384.092	391.526	397.094	451.822	328.261	308.042	389.67	396.431	384.75	396.267	339.262	346.187	393.085	350.584	433.907	350.22
Band 191	296.712	383.732	387.062	385.778	388.519	441.825	398.078	377.551	352.404	366.975	419.28	402.962	381.933	364.061	386.729	391.138	395.975	459.146	322.126	309.573	396.69	402.266	390.556	404.517	344.76	353.469	394.31	354.216	438.518	355.103
Band 192	304.589	388.153	391.396	385.788	394.677	443.128	407.659	378.78	355.539	367.765	422.675	405.143	386.654	362.066	389.592	392.399	398.569	456.321	329.805	311.699	394.49	403.148	389.719	402.725	345.124	354.301	397.516	359.592	437.783	356.383
Band 193	302.973	387.645	391.599	382.414	390.323	445.118	396.791	382.957	357.982	371.082	426.538	406.812	384.808	367.929	397.179	392.386	397.35	453.57	331.939	314	397.866	406.6	393.214	401.925	346.409	355.855	398.438	359.253	443.819	358.818
Band 194	305.699	396.344	393.208	395.576	396.494	449.571	401.481	385.233	359.241	377.648	430.183	409.17	392.226	371	393.283	399.458	399.639	461.975	336.042	321.266	402.529	409.984	399.582	407.975	354.449	358.506	403.435	356.584	447.243	363.252
Band 195	313.534	398.798	401.521	392.495	400.563	452.576	408.535	392.675	367.763	379.713	431.895	412.045	393.418	376.965	404.788	399.944	403.564	465.673	339.586	319.329	405.034	411.844	401.362	411.517	356.684	365.803	408.272	370.796	450.252	365.659
Band 196	324.555	401.47	406.896	395.162	405.304	456.108	416.829	395.187	366.268	383.811	439.518	415.917	396.788	381.636	411.667	409.447	411.242	470.246	347.303	320.014	412.421	413.95	402.684	418.442	356.924	368.59	412.865	372.245	452.774	367.518
Band 197	321.048	407.426	406.63	397.333	408.639	460.414	418.233	400.689	368.596	389.945	440.804	421.82	397.812	383.788	411.154	413.28	413.219	472.701	347.705	331.371	414.467	419.883	407.056	422.2	364.987	374.672	417.415	374.024	461.15	375.309
Band 198	329.171	407.06	414.911	410.778	411.323	465.328	422.674	406.741	373.355	394.468	448.101	425.073	400.923	389.187	416.058	417.833	423.783	476.654	353.13	325.392	417.452	421.729	416.73	428.892	373.631	377.215	424.45	381.959	464.695	374.779
Band 199	334.315	412.421	416.333	413.667	414.487	466.712	423.605	407.259	374.184	398.122	451.381	427.341	406.524	389.97	417.438	416.677	422.681	482.763	353.249	336.392	426.464	426.606	419.25	423.483	376.476	381.92	427.845	382.971	469.434	381.639
Band 200	339.897	418.268	424.146	423.222	421.462	475.955	429.806	419.193	380.215	402.115	457.633	431.737	418.716	395.995	424.738	425.651	424.053	486.336	361.525	341.517	428.383	430.427	429.051	434.775	375.693	391.438	433.766	396.008	476.659	387.794
Band 201	348.801	421.049	425.911	419.444	429.057	481.684	433.713	419.738	381.373	410.059	463.387	438.544	420.558	398.747	432.75	429.892	435.239	490.847	363.628	343.49	436.682	435.063	425.76	443.958	381.893	394.915	438.177	398.004	480.124	391.156
Band 202	360.363	423.88	436.677	427.697	439.867	487.769	440.574	429.826	388.965	411.892	470.306	440.373	421.663	407.318	437.283	438.257	437.272	495.988	378.448	350.483	442.701	440.998	437.714	452.5	393.844	403.275	447.976	406.388	485.442	398.252
Band 203	361.548	438.322	442.557	438.677	448.323	492.293	455.109	434.984	396.518	422.484	477.577	450.596	429.697	411.879	438.288	445.876	442.675	503.592	380.084	357.594	444.69	447.935	446.816	460.508	401.071	413.479	454.014	415	496.659	406.336
Band 204	376.829	442.213	452.083	447.04	454.203	499.647	447.186	447.492	401.487	430.6	487.129	458.02	441.351	421.955	459.879	451.791	453.122	510.059	392.613	366.49	457.287	455.865	451.184	464.575	409.889	421.868	462.708	431.494	504.513	414.741
Band 205	392.068	454.404	461.557	459.869	464.519	508.471	466.093	456.57	413.434	440.272	497.544	463.393	448.144	434.899	464.625	463.807	456.981	522.006	402.594	373.294	465.36	464.732	465.872	473.508	418.649	429.8	476.286	435.763	520.827	422.609
Band 206	408.062	458.601	471.839	470.414	470.715	516.87	473.884	464.295	414.987	449.255	504.149	470.323	459.043	439.015	472.2	468.561	470.528	532.262	408.149	388.224	473.467	472.707	470.214	478.7	424.796	439.883	486.036	442.441	526.805	433.605
Band 207	419.151	468.962	479.583	485.919	481.639	525.303	483.891	473.859	420.632	458.702	510.454	483.414	467.635	448.697	484.146	480.455	477.125	537.589	426.456	392.867	478.372	483.172	481.888	488.217	439.453	450.631	493.161	453.241	532.978	442.223
Band 208	420.507	480.399	488.271	485.616	490.791	531.965	487.76	485.928	433.237	465.636	522.55	491.825	473.788	457.298	491.092	485.571	479.925	549.221	427.207	402.93	490.609	489.554	495.883	501.7	447.973	457.59	503.825	462.673	541.128	450.025
Band 209	439.562	483.776	496.833	494.707	496.823	545.135	495.155	492.387	443.706	474.582	534.069	499.504	485.332	462.626	495.158	495.41	493.653	551.156	438.36	408.741	498.824	495.688	497.755	505.125	454.907	469.091	510.587	470.747	547.814	457.84
Band 210	445.205	491.519	512.682	510.141	506.462	550.581	501.698	502.97	453.535	481.686	543.522	504.784	488.135	472.823	509.358	504.622	495.825	558.215	442.31	417.769	511.215	506.383	511.276	513.45	461.947	477.111	519.353	484.502	560.819	467.088
Band 211	455.733	496.268	516.786	515.182	518.532	554.604	506.767	510.593	459.254	487.51	549.087	516.328	495.466	476.808	515.104	513.124	506.786	570.227	453.648	421.944	518.215	516.888	518.592	525	473.716	487.495	530.014	485.922	571.027	475.443
Band 212	468.815	503.383	520.911	526.101	524.348	560.835	512.016	522.862	470.083	496.728	564.74	525.534	504.317	489.081	531.638	525.675	512.5	577.86	463.858	431.322	527.605	524.405	523	523.892	482.111	494.794	538.377	504.163	577.619	483.507
Band 213	479.438	515.541	531.625	539.162	532.373	571.541	525.992	534.741	467.838	507.225	571.038	533.747	515.072	496.465	540.571	532.106	520.508	589.975	473.674	446.105	535.881	532.682	542.969	548.792	492.129	507.902	547.04	513.824	594.022	495.563
Band 214	495.973	520.284	548.167	537.455	540.443	579.441	537.163	545.761	480.618	518.152	579.47	541.915	523.053	505.561	547.942	541.079	530.981	596.383	485.142	455.629	547.402	541.641	546.168	551.908	503.831	517.996	560.165	523.592	604.637	505.089
Band 215	506.596	540.301	558.323	552.576	554.981	592.411	549.124	556.272	486.224	527.777	594.52	552.629	533.889	516.879	565.675	553.944	542.417	605.86	494.996	467.147	558.107	549.265	560.321	566.025	510.018	531.564	569.05	536.527	616.013	515.992
Band 216	526.219	546.454	569.542	568.061	563.127	602.115	558.628	563.128	495.482	539.24	604.526	565.772	543.942	526.803	576.15	565.735	551.144	618.816	503.299	473.49	575.28	565.394	581.893	580.75	528.173	539.59	579.56	548.967	632.518	526.158
Band 217	530.589	556.683	580.318	580.192	573.715	612.476	561.977	573.967	507.101	547.878	610.482	568.777	550.5	539.106	585.571	573.418	557.628	624.695	516.985	486.161	581.165	569.025	583.566	584.225	539.556	553.61	588.738	556.037	636.518	536.265
Band 218	547.281	560.005	590.818	592.242	578.766	620.672	574.853	589.305	518.947	555.204	621.268	577.84	554.317	546.192	593.2	585.868	564.994	636.916	520.249	498.217	589.778	579.75	597.041	592.2	544.796	559.861	598.629	573.114	649.412	545.942
Band 219	553.603	574.689	600.047	602.313	593.962	629.411	582.899	595.587	526.759	563.599	633.01	590.158	570.399	550.732	602.296	591.037	570.278	645.956	534.778	501.434	599.31	589.036	602.056	603.975	554.742	570.147	608.978	574.482	664.735	553.539
Band 220	572.089	577.273	611.068	604.859	596.848	636.333	592.023	602.787	525.974	570.768	642.282	600.038	576.188	557.854	608.987	600.22	581.053	649.676	543.364	504.007	608.218	596.353	611.827	611.158	555.818	579.182	616.504	585.718	665.619	559.847
Band 221	577.568	586.574	618.583	620.323	609.892	645.714	596.93	614.98	535.513	580.519	649.694	604.303	582.534	569.793	624.429	611.013	584.856	659.623	552.67	511.483	611.345	602.775	623.138	622.075	569.978	588.933	625.865	601.086	675.735	567.73
Band 222	587.336	592.661	625.057	622.495	617.728	649.148	606.217	621.298	542.307	590.048	658.974	611.865	590.197	579.192	633.138	616.071	592.683	664.396	562.582	523.573	621.433	610.109	634.061	630.183	576.484	595.156	632.474	601.078	681.168	576.279
Band 223	601.993	602.137	631.854	631.01	620.968	661.028	615.891	629.387	550.36	593.944	667.655	619.266	596.611	581.096	636.413	620.032	600.514	674.66	568.352	530.979	636.483	617.671	644.571	635.033	589.356	607.275	639.992	608.531	689.85	585.308
Band 224	609.74	601.268	638.036	635.97	631.943	665.419	611.395	636.511	557.553	602.322	673.905	623.323	600.904	586.449	647.371	631.365	608.022	680.589	574.828	533.671	636.023	623.729	649.628	638.283	600.431	613.929	650.744	623.237	703.876	590.443
Band 225	616.575	608.781	654.016	641.97	640	671.652	629.837	648.262	564	606.662	682.246	631.947	605.269	595.025	656.733	633.349	618.036	689.826	582.13	542.427	647.326	630.787	655.602	646.833	608.813	626.087	657.736	630.278	710.819	599.767
Band 226	633.726	618.415	660.552	651.717	643.089	679.614	635.016	651.269	562.772	614.406	687.712	636.772	616.337	602.904	662.587	641.407	621.819	695.523	594.969	546.636	656.395	635.562	663.755	649.908	612.271	629.718	661.052	637.902	717.757	603.972
Band 227	637.377	625.432	670.182	660.111	654.354	682.373	635.853	662.567	569.93	619.922	698.294	643.291	621.216	607.051	668.729	650.648	624.975	698.069	597.751	556.832	662.215	646.217	668.872	663.483	616.564	638.725	673.758	644.571	725.084	613.925
Band 228	647.137	627.262	669.521	673.778	656.627	688.769	641.419	669.81	579.728	627.382	700.792	648.07	626.764	617.545	679.5	654.825	629.286	709.514	604.816	559.727	668.973	649.4	679.541	678.45	624.031	646.011	677.278	650.441	736.128	618.379
Band 229	657.534	634.639	680.724	676.222	665.266	695.619	646.682	673.416	583.636	631.108	708.831	653.777	630.418	619.581	686.325	659.881	636.547	709.514	612.678	564.329	675.448	657.323	685.867	677.392	631.982	652.751	682.218	662.339	739.814	624.801
Band 230	663	649.514	680.885	682.01	670.791	697.494	657.76	674.718	590.048	638.125	712.96	661.942	637.49	625.444	690.467	665.362	639.897	715.059	613.835	571.846	683.874	659.976	695.852	680.883	636.236	655.666	687.938	666.359	746.23	629.163
Band 231	675.473	639.738	688.234	682.455	675.519	704.414	652.364	680.911	597.193	639.999	721.071	661.496	634.572	630.904	689.621	669.974	641.008	717.199	613.238	575.538	686.226	663.488	696.148	683.317	642.333	660.109	694.425	667.257	749.619	633.045
Band 232	676.521	641.273	694.26	688.657	676.424	702.955	662.86	687.128	592.101	642.472	721.889	666.491	638.875	635.419	702.438	670.627	645.05	729.156	630.004	576.713	684.322	668.468	703.378	680.7	647.96	664.393	698.647	671.388	753.491	636.525
Band 233	673.863	648.115	697.87	686.919	680.291	706.058	661.822	693.534	598.447	647.538	723.776	670.89	644.034	636.121	705.55	675.034	647.097	731.181	622.1	579.776	690.146	671.153	704.929	696.2	650.556	670.009	695.097	682.388	756.394	640.313
Band 234	681.062	645.71	696.448	697.687	682.854	706.253	662.24	688.915	603.583	650.462	730.851	670.602	646.077	634.606	704.033	673.683	652.719	730.966	630.797	583.923	696.326	672.595	707.811	687.142	650.276	672.566	703.839	676.041	755.491	643.028
Band 235	689.863	652.962	703.885	694.919	681.557	707.123	669	697.692	603.746	653.313	725.014	674.226	648.01	646.535	706.796	679.72	649.75	727.85	630.981	584.371	701.203	675.06	711.571	694.85	654.44	676.365	704.913	685.433	757.164	645.265
Band 236	692.959	652.301	706.62	698.263	686.019	712.952	670.558	702.161	601.851	653.888	727.27	679.586	649.803	641.667	705.479	678.63	654.428	736.897	634.785	583.881	699.169	676.602	711.888	695.158	655.684	677.16	708.085	685.22	761.761	645.881
Band 237	695.144	658.35	707.469	695.939	685.127	710.925	668.163	700.925	606.158	655.607	727.712	675.591	645.803	642.035	710.554	684.54	651.272	731.741	635.295	588.566	697.797	679.121	714.128	693.55	658.507	677.371	705.948	687.102	763.124	648.353
Band 238	692.212	656.383	706.688	694.535	692.734	711.802	671.372	698.311	610.346	654.737	729.73	679.536	647.938	647.515	714.9	680.579	651.267	733.302	637.774	592.937	701.881	679.167	717.684	694.908	662.271	679.291	711.363	685.959	764.655	650.465
Band 239	702.493	656.29	702.385	700.212	689.715	711.045	674.581	702.744	614.092	657.762	731.952	681.982	652.841	643.747	715.808	681.884	650.892	739.486	644.249	593.643	697.774	681.907	723.357	700.258	663.227	681.929	710.919	691.567	764.942	652.493
Band 240	697.753	655.639	708.12	704.747	691.411	712.539	673.07	703.459	610.768	657.584	735.855	681.008	654.596	648.884	720.2	682.066	653.633	738.505	639.755	593.678	704.077	685.781	722.714	703.967	665.382	685.365	710.835	688.829	773.27	654.942
Band 241	706.678	651.503	711.974	710.495	689.551	715.381	674.868	706.882	612.32	662.12	736.56	683.393	650.447	650.439	723.258	688.021	650.386	742.545	642.728	597.769	705.398	687.471	722.913	701.375	667.173	685.455	710.972	691.216	770.04	656.898
Band 242	706.377	654.623	710.078	711.697	692.981	711.965	677.589	704.682	619.175	659.368	735.565	680.815	654.221	649.672	715.358	690.37	651.044	742.601	645.069	597.42	703.065	686.365	724.357	700.65	667.28	685.8	714.94	691.371	766.588	656.528
Band 243	699.445	661.306	716.052	712.273	696.354	715.694	672.915	709.856	616.851	663.063	738.579	683.549	654.587	649.379	724.087	689.939	655.111	742.935	646.87	588.748	706.636	692.082	723.847	698.183	669.013	685.495	715.661	690.682	772.761	655.442
Band 244	708.158	657.153	713.161	709.081	694.557	717.975	678.69	701.531	615.294	659.966	733.02	682.759	650.644	648.177	717.096	688.265	650.397	742.411	644.851	601.252	709.716	685.945	731.439	697.45	670.129	686.356	713.556	694.829	768.447	657.851
Band 245	705.178	654.257	711.396	707.02	690.449	712.637	679.07	706.407	615.351	658.301	730.962	681.799	653.365	646.04	716.492	686.516	650.928	739.636	641.414	601.28	707.605	686.702	726.867	692.792	664.449	690.045	710.044	692.269	763.398	659.342
Band 246	710.63	650.279	706.026	703.364	685.943	706.955	677.566	704.013	611.513	658.264	729.746	682.687	646.716	649.278	721.683	687.455	648.381	738.838	645.264	596.476	706.13	687.575	725.439	698.692	666.413	684.33	712.585	691.041	767.978	656.127
Band 247	707.288	647.443	702.354	705.02	688.43	709.208	669.605	699.518	610.004	653.888	725.589	678.053	646.692	641.076	715.746	683.69	642.994	736.542	642.51	595.28	703.054	683.372	724.296	691.475	666.893	682.25	709.298	686.551	762.376	653.634
Band 248	701.534	649.934	705.005	707.263	690.019	701.055	672.426	698.843	607.93	652.958	727.131	678.619	640.245	641.01	713.929	681.476	646.572	729.396	637.134	583.804	704.333	677.8	722.168	691.883	661.249	676.512	710.21	687.127	757.46	646.039
Band 249	704.075	639.104	700.755	697.586	688	702.356	663.566	692.705	607.675	650.274	719.708	670.752	644.567	638.5	709.571	672.056	641.356	726.265	636.134	583.469	700.065	678.339	716.439	688.875	658.484	679.675	704.681	685.845	760.022	647.161
Band 250	701.76	642.219	700.109	697.384	681.785	701.571	663.636	692.823	605.412	647.567	720.913	669.353	634.894	639.126	712.712	674.09	641.228	723.567	632.709	583.678	695.172	674.861	711.689	686.358	658.187	672.558	705.448	682.498	754.553	643.699
Band 251	694.603	637.301	696.224	694.141	680.025	694.01	666.426	686.623	606.36	646.121	716.597	669.424	631.255	636.879	703.571	671.151	636.131	719.592	634.69	583.175	692.628	674.219	711.327	684.592	657.129	671.666	697.645	679.751	755.442	643.02
Band 252	695.219	636.443	695.943	691.263	678.013	695.942	658.915	688.81	600.075	643.663	716.794	666.594	635.846	637.025	703.725	675.59	638.147	723.371	630.234	582.105	690.184	672.315	712.515	677.733	656.618	673.208	699.022	678.567	749.447	642.543
Band 253	696.062	633.497	693.542	696.172	677.835	690.784	662.24	695.393	604.417	640.147	713.062	665.754	631.005	635.323	703.6	666.548	636.269	719.841	633.805	580.979	691.433	670.072	708.122	681.85	655.351	673.375	698.929	682.18	750.049	641.475
Band 254	696.897	630.798	697.104	690.596	677.456	688.571	654.953	692.761	597.066	644.075	712.137	663.055	630.12	632.348	702.833	666.685	636.283	717.268	627.582	581.259	691.992	667.778	712.612	679.633	657.427	672.05	697.825	677.208	750.155	640.362
Band 255	696.74	633.945	694.562	689.071	673.481	692.551	656.628	688.83	600.421	642.048	712.589	663.003	635.188	637.434	703.496	670.04	638.103	714.346	634.793	583.329	686.188	667.425	705.954	679.017	650.907	673.798	691.302	672.588	743.996	641.517
Band 256	689.486	633.016	691.781	688.879	677.158	684.431	657.225	686.78	594.934	641.678	711.75	659.639	632.851	628.328	696.9	664.489	629.844	711.907	630.571	587.566	689.517	666.164	708.903	676.683	649.133	669.586	692.944	674.616	742.996	641.105
Band 257	687.514	630.546	688.062	692.313	676.424	683.654	648.38	684.826	602.14	640.919	702.925	653.927	623.087	630.449	700.812	663.399	631.728	711.04	630.95	578.105	685.054	662.43	706.898	680.433	647.693	667.063	692.96	674.894	743.686	635.866
Band 258	688.041	626.066	688.422	688.768	671.316	683.296	652.171	683.823	599.57	635.798	705.911	656.815	622.635	619.924	695.533	659.466	625.475	709.857	629.969	575.154	683.736	662.088	705.607	667.4	646.729	665.065	688.812	669.653	735.934	634.102
Band 259	686.712	617.858	680.359	689.717	659.481	677.276	645.264	673.751	582.882	629.838	698.587	650.221	617.865	621.985	691.442	655.643	623.406	701.078	624.705	575.056	679.23	656.48	696.357	668.608	647.364	660.829	684.849	664	731.827	630.789
Band 260	689.548	619.962	679.667	685.485	658.987	677.551	641.256	676.043	588.89	629.708	693.272	640.581	614.471	621.212	686.758	646.981	620.192	702.9	618.874	567.503	676.617	655.666	693.847	667.067	639.249	658.197	677.683	667.302	723.323	627.122
Band 261	683.795	616.333	676.589	679.778	657.734	673.296	636.008	667.384	583.956	625.628	691.815	642.459	610.899	615.672	682.892	645.696	616.028	696.57	614.042	565.615	674.467	651.528	692.969	660.733	635.467	653.293	674.935	664.629	722.969	623.479
Band 262	675.959	612.454	670.51	673.364	654.278	667.409	633.062	667.39	581.246	622.296	686.677	635.83	612.115	612.343	681.45	641.595	610.975	692.209	614.632	566.944	669.785	646.477	687.408	658.517	629.924	651.768	670.877	658.873	718.664	621.73
Band 263	668.952	613.169	664.719	664.788	645.494	666.504	623.682	662.407	574.232	617.762	682.381	629.732	608.986	606.737	673.817	639.026	609.128	685.963	607.368	557.538	665.969	641.046	685.327	654.008	630.289	648.85	669.851	652.335	712.381	615.811
Band 264	667.699	609.377	667.724	665.232	637.468	658.023	626.519	656.662	573.649	617.061	678.625	627.316	601.659	608.439	671.517	633.447	604.167	682.935	607	555.336	664.307	639.031	680.026	652.2	628.507	644.922	662.847	647.808	710.832	613.096
Band 265	670.61	602.574	660.427	658.525	644.873	654.148	620.45	650.285	566.833	613.365	672.696	630.451	599.409	606.359	666.092	627.709	604.711	680.128	600.414	559.664	661.176	637.548	673.969	644.9	622.68	639.263	660.159	644.367	709.699	612.159
Band 266	665.808	602.186	657.99	651.111	638.994	649.366	613.388	653.072	563.066	608.758	672.448	619.972	598.072	603.283	669.346	632.497	599.025	675.184	598.28	556.273	652.77	634.465	674.903	646.217	620.453	639.007	657.724	642.943	702.562	609.915
Band 267	662.253	597.678	654.38	658.495	635.81	648.103	618.783	651.548	566.513	609.036	669.833	621.248	594.976	604.828	660.075	629.431	597.781	676.436	600.755	550.79	652.391	631.469	670.587	642.975	614.533	638.369	658.01	642.751	705.053	606.876
Band 268	658.87	595.809	652.318	646.99	634.405	649.97	623.047	652.456	568.294	603.32	668.573	621.644	592.221	598.172	666.746	623.616	598.208	676.174	596.08	549.965	654.935	629.987	671.449	636.017	618.573	633.378	653.901	639.139	696.358	604.444
Band 269	660.425	595.683	649.312	656.364	627.601	645.231	609.791	645.318	563.649	604.642	664.577	620.529	594.216	595.051	660.758	625.685	594.139	667.364	597.119	550.126	650.337	628.277	664.923	637.267	611.924	632.02	650.845	639.796	698.345	603.474
Band 270	654.808	591.486	641.812	649.566	628.772	643.92	612.806	642.767	557.526	599.8	663.774	612.875	583.865	593.697	649.958	621.132	590.514	665.85	597.939	549.797	643.962	624.348	663.102	641.2	607.738	630.824	649.548	630.955	693.85	601.656
Band 271	647.685	588.279	643.906	638.273	624.411	638.594	605.31	637.105	557.667	598.395	659.004	609.461	583.428	588.939	650.671	619.78	588.036	662.604	591.218	546.259	643.054	622.965	655.281	631.875	605.787	626.946	645.883	632.09	691.164	598.723
Band 272	651.123	578.377	636.094	640.444	617.297	633.231	608.202	635.882	556.298	590.646	655.079	608.694	578.096	582.364	647.742	615.542	582.475	657.997	587.069	545.853	637.847	614.076	657.173	631.542	602.018	623.831	640.446	625.18	687.5	594.587
Band 273	640.767	579.421	633.958	635.758	617.373	628.158	597.163	629.636	551.649	590.017	648.631	605.396	575.438	585.116	640.671	607.479	580.661	649.277	577.732	534.517	628.605	612.414	649.668	619.692	598.413	619.588	635.925	623.061	683.354	588.84
Band 274	636.568	576.59	627.807	629.01	613.329	623.95	592.791	623.564	546.333	583.663	640.065	599.343	569.308	580.045	639.658	601.601	572.428	646.863	580.004	529.699	629.345	604.383	640.577	619.792	588.338	615.887	630.151	619.269	671.447	583.323
Band 275	634.322	570.284	622.984	633.778	603.766	620.744	594.581	618.449	544.447	577.428	638.865	595.722	564.135	569.384	635.633	595.632	570.831	647.19	575.977	525.804	621.448	602.302	638.52	606.558	589.067	607.221	623.881	614.457	666.376	578.442
Band 276	626.575	565.776	616.188	612.808	591.614	612.484	589.659	613.364	536.237	572.411	634.806	593.687	559.399	570.348	627.413	597.918	562.572	638.09	575.046	519.51	619.506	601.937	633.423	609.558	583.876	601.041	621.105	603.886	665.319	574.163
Band 277	623.733	562.098	615.219	623.051	596.044	609.965	583.078	608.515	540.667	570.589	626.567	587.461	555.351	564.081	624.175	595.741	557.628	633.396	561.966	517.091	615.096	596.75	631.531	602.517	577.96	598.213	614.395	604.371	654.743	570.685
Band 278	614.479	565.027	610.578	606.707	594.057	606.271	579.101	601.675	537.987	563.798	620.653	583.702	548.774	562.682	619.471	586.646	556.667	632.386	558.054	519.776	612.571	592.548	628.071	595.717	577.142	595.449	615.579	603.135	652.243	569.258
Band 279	617.041	548.437	603.49	610.697	586.259	601.383	574.643	602.485	530.061	564.344	618.067	581.609	548.812	552.874	617.075	585.41	552.678	627.28	557.046	517.042	604.161	588.225	627.398	592.367	577.271	590.521	611.367	594.927	650.053	565.263
Band 280	608.815	551.044	600.365	603.899	579.601	599.035	574.597	595.839	531.333	559.05	612.131	577.622	544.361	553.217	608.204	582.257	549.839	621.57	552.785	509.371	603.019	583.296	619.117	588.667	573.449	588.672	607.254	593.229	642.584	560.446
Band 281	605.527	543.525	596.797	605.778	582.348	592.684	569.31	596.941	525.689	556.655	613.198	576.717	542.572	548.783	612.854	578.579	544.603	622.193	548.387	511.224	600.59	581.312	613.311	591.508	570.769	583.813	603.657	589.139	644.164	558.783
Band 282	601.068	546.77	596.349	606.384	581.873	592.048	570.504	595.797	522.241	553.742	610.597	572.303	536.111	546.768	612.242	581.394	543.944	619.087	548.019	506.147	597.195	580.844	612.694	586.233	565.938	581.84	601.75	587.347	641.23	556.277
Band 283	604.212	541.951	592.453	600.808	577.728	587.747	564.977	588.026	524.991	548.92	605.387	567.496	536.096	540.652	605.633	572.849	543.267	611.748	544.257	502.538	592.425	576.94	609.255	582.992	567.884	578.486	600.671	586.943	637.951	552.655
Band 284	594.096	545.749	589.969	596.949	570.646	585.749	567.426	584.328	518.329	548.25	601.603	569.273	537.144	544.5	598.138	569.225	540.542	612.442	539.728	503.07	583.525	574.202	606.204	581.342	557.542	571.399	594.996	581.947	630.792	549.557
Band 285	595.705	538.699	586.281	585.919	571.063	580.398	556.628	584.984	515.776	543.813	598.167	563.028	530.029	540.854	592.604	566.05	535.047	608.315	538.705	494.839	582.406	567.449	601.587	573.842	556.889	568.139	593.218	577.041	624.257	543.476
Band 286	586.301	533.399	576.161	588.646	564.443	575.491	560.45	576.269	511.329	543.167	594.442	557.373	530.288	530.434	586.296	563.029	530.183	600.156	535.774	489.699	584.49	565.976	599	569.867	551.72	563.538	584.972	567.682	621.934	539.738
Band 287	582.884	524.18	574.198	581.242	563.443	572.095	556.992	569.082	509.899	543.979	588.077	554.356	522.856	525.02	587.8	558.96	522.025	599.156	529.13	485.986	572.395	560.123	600.852	565.6	546.711	560.609	581.544	565.661	615.049	535.572
Band 288	577.829	522.41	564.505	570.091	554.063	564.494	542.791	569.525	504.101	537.092	583.308	550.358	517.019	518.944	578.329	555.095	519.783	587.408	522.241	487.182	572.019	554.635	583.531	557.058	544.178	554.664	577.327	564.702	611.606	532.16
Band 289	573.616	515.77	565.688	567.677	549.899	559.398	543.465	559.292	497.149	539.461	574.857	540.955	514.163	520.975	572.788	543.717	519.822	586.66	519.395	482.357	569.13	549.055	579.745	557.725	534.569	550.098	569.706	561.751	601.717	527.17
Band 290	568.829	512.033	560.536	560.657	546.766	555.125	531.845	558.007	490.728	539.933	567.623	537.596	509.062	516.692	570.692	543.823	508.794	579.374	513.41	481.671	561.636	546.635	575.643	544.492	531.991	545.568	565.73	552.727	600.823	524.625
Band 291	565.849	506.776	556.75	566.061	537.209	548.424	528.085	554.626	485.978	537.052	566.028	531.972	506.832	506.904	562.942	537.344	508.044	574.966	514.966	488.573	553.467	539.597	573.77	547.175	527.324	540.022	559.248	549.208	594.69	522.731
Band 292	555.377	505.388	551.385	556.929	535.285	542.862	522.008	546.807	488.509	535.735	563.802	533.155	503.635	508.818	560.538	531.362	507.717	568.841	507.931	482.923	548.962	539.03	564.036	543.833	523.071	536.241	554.067	541.682	588.81	519.398
Band 293	553.938	509.787	548.859	547.949	536.101	543.719	522.736	545	477.601	537.265	559.758	523.85	505.654	505.702	556.579	527.138	510.972	563.449	508.207	485.042	547.169	535.157	556.102	544.217	522.209	532.609	552.857	533.151	581.881	517.603
Band 294	553.623	506.82	541.177	548.899	529.386	537.148	520.209	541	478.285	536.133	552.817	526.769	513.389	510.192	548.475	525.111	516.928	564.71	508.552	481.364	544.253	536.409	556.791	545.4	514.831	532.315	547.744	530.294	576.27	516.696
Band 295	547.986	503.59	540.854	547.222	519.665	533.837	519.938	534.921	479.382	540.062	548.853	525.92	508.803	501.192	548.083	524.968	509.578	558.128	508.092	490.685	539.287	533.707	556.036	539.742	512.316	531.666	544.952	532.69	575.633	518.686
Band 296	546.932	510.847	532.13	543.374	526.608	531.316	514.674	532.416	477.526	537.107	545.907	527.747	507.75	505.758	541.85	518.743	511.614	555.28	511.621	490.056	531.728	535.326	552.48	547.183	515.622	532.132	541.917	527.322	568.451	519.171
Band 297	542.603	510.754	536.104	542.939	520.595	528.416	517.194	527.544	475.404	539.297	541.367	531.659	508.856	507.697	544.342	520.958	511.511	559.037	511.69	490.622	537.835	536.792	552.398	546.625	508.582	530.787	537.567	525.327	569.889	519.4
Band 298	545.5	507.77	540.167	546.455	523.411	528.281	508.767	529.492	476.351	539.218	541.103	533.409	516.625	509.126	541.054	522.717	518.2	552.38	512.073	490.371	537.854	535.696	552.526	541.033	507.862	534.57	539.964	521.457	568.124	520.212
Band 299	549.842	516.355	540.688	544.071	521.19	533.263	519.116	528.18	479.276	542.785	543.72	532.612	515.659	507.253	543.579	519.135	518.939	558.062	513.877	494.469	541.724	539.167	559.071	551.267	508.911	532.694	540.403	526.388	568.642	522.11
Band 300	547.534	509.464	537.417	540.768	522.392	531.942	516.481	529.525	480.654	541.023	542.74	533.772	518.885	515.848	544.517	523.558	517.753	555.85	519.115	500.028	541.755	537.348	555.464	545	511.787	537.109	541.887	527.131	567.973	524.828
Band 301	548.781	514.459	537.839	545.313	524.854	532.81	514.209	531.049	484.478	543.459	541.423	531.271	512.505	511.808	547.65	523.085	520.456	558.542	515.973	495.51	543.766	539.263	559.449	551.8	513.858	535.952	545.103	529.718	565.305	523.575
Band 302	544.705	511.464	540.188	545.192	527.095	535.531	515.333	530.711	477.281	546.869	542.694	538.684	519.952	514.96	547.312	526.257	522.156	560.368	514.854	501.748	539.249	536.633	556.189	551.492	512.702	536.406	543.135	526.327	571.018	524.929
Band 303	549.87	513.738	539.13	555.949	527.753	532.115	518.729	530.393	483.684	545.578	547.851	537.383	516.322	518.192	545.679	523.582	519.417	562.514	514.927	501.455	541.927	542.373	554.617	551.617	517.147	538.898	543.736	521.624	572.164	527.575
Band 304	553.075	521.497	543.49	551.313	529.62	536.063	525.527	536.764	488.338	550.482	548.232	540.464	524.606	511.323	546.837	531.296	521.489	563.47	518.456	502.706	546.142	543.896	559.908	553.592	523	538.564	550.014	531.947	572.836	528.389
Band 305	555.753	523.814	544.188	545.323	516.937	535.276	528.209	535.646	486.14	548.607	547.728	542.048	513.788	521.414	552.542	535.185	520.567	562.838	519.655	507.42	550.349	541.817	560.954	546.975	516.853	540.505	546.431	535.31	574.102	529.914
Band 306	551.658	530.311	544.057	548.414	524.747	538.01	521.426	537.603	494.101	549.358	550.395	543.875	521.966	524.49	547.358	532.735	524.308	563.072	523.119	502.727	549.893	548.231	564.138	558.933	519.093	543.228	547.042	533.18	573.996	531.396
Band 307	562.877	520.104	551.354	549.758	535.506	542.073	529.039	540.551	488.083	550.012	552.411	542.501	520.88	517.98	550.729	531.812	524.372	564.645	522.483	499.741	552.835	546.641	563.704	554.367	525.24	542.482	551.643	540.616	579.031	529.622
Band 308	551.911	527.41	546.786	551.071	532.361	542.446	525.163	538.846	489.408	550.423	557.802	543.271	526.279	521.338	548.646	528.836	527.436	562.935	526.077	505.483	549.579	544.628	563.449	565.333	526.124	543.384	554.385	527.412	578.863	531.165
Band 309	560.548	523.792	551.042	554.838	536.614	544.987	529.147	543.498	491.851	554.315	556.881	543.098	524.072	520.904	557.138	531.209	525.228	567.723	521.985	501.336	556.203	549.12	568.582	560.025	524.649	545.545	553.792	533.576	579.686	532
Band 310	561.336	527.59	551.411	551.737	534.316	545.095	527.465	540.302	491.715	549.824	556.77	543.409	523.913	523.086	555.658	533.323	531.619	564.224	525.778	503.811	552.87	546.616	567.485	566.083	524.107	544.942	553.139	538.176	577.73	531.79
Band 311	561.349	524.956	544.719	552.071	533.266	549.549	532.233	543.148	494.895	556.812	554.472	546.707	523.591	527.747	559.3	534.487	530.886	561.738	530.571	508.734	553.222	550.701	567.383	557.95	528.684	547.79	554.21	539.739	584.951	535.742
Band 312	565.493	525.945	549.755	565.242	537.348	542.449	526.411	543.813	498.219	550.598	556.371	544.095	526.389	525.293	559.8	531.026	526.311	566.701	531.161	511.161	551.835	552.359	568.367	572.192	526.169	548.492	555.54	535.686	583.619	537.337
Band 313	559.397	526.525	552.385	547.364	536.101	546.627	523.76	544.954	496.917	553.474	559.55	542.644	519.221	529.283	556.683	530.796	529.094	564.452	533.192	510.79	558.257	553.061	569.209	567.417	528.658	547.505	558.274	542.224	581.013	537.119
Band 314	570.685	528.175	555.771	567.778	540.12	540.175	528.209	547.692	488.868	553.204	555.312	551.484	522.986	532.813	558.763	539.085	531.656	572.199	532.073	515.231	552.391	557.101	570.673	561.642	530.151	554.794	556.294	544.8	581.735	542.375
Band 315	572.404	527.792	555.964	563.455	542.842	546.195	531.388	543.341	501.803	554.953	553.54	550.07	528.231	528.045	561.067	538.323	528.553	564.972	532.234	504.762	558.533	555.203	571.964	562.758	526.12	553.647	557.966	544.069	578.739	537.871
Band 316	566.342	527.262	549.333	562.495	538.797	547.714	531.767	545.63	501.491	558.56	554.599	547.486	529.909	530.995	555.442	541.624	532.872	572.835	536.192	510.902	555.46	556.469	572.082	565.833	530.542	550.733	557.946	541.404	587.633	539.368
Band 317	569.445	528.481	551.865	569.242	533.987	546.817	535.543	547.57	499.447	556.542	560.859	547.501	527.438	540.54	560.433	542.28	531.564	568.467	539.866	519.455	557.82	554.205	573.291	572.042	531.729	551.495	565.014	548.261	583.903	541.718
Band 318	571.753	523.732	554.276	563.212	536.348	549.053	523.628	547.584	494.145	558.927	561.659	551.313	524.087	528.071	556.654	537.328	532.244	567.302	535.249	511.601	561.287	558.987	578.791	565.133	532.636	557.879	559.262	542.363	582.898	542.823
Band 319	575.699	527.721	556.177	571.051	544.734	548.877	533.504	551.738	495.294	559.407	559.036	552.952	533.938	528.758	561.567	542.698	539.875	570.57	530.345	517.007	566.218	556.416	574.255	566.867	528.533	553.865	559.863	549.429	582.027	542.429
Band 320	570.486	533.005	556.083	570.768	541.968	545.323	537.558	556.062	508.917	559.478	559.544	549.383	537.63	532.641	566.258	543.05	537.142	575.738	534.065	516.105	564.383	563.343	575.27	563.725	529.244	556.688	564.165	546.261	585.456	545.379
Band 321	570.158	537.973	552.448	565.051	541.614	548.466	541.395	550.793	502.386	563.33	561.817	556.045	538.558	533.394	562.104	540.41	539.956	575.611	533.257	520.266	566.743	562.483	580	564.725	534.124	557.712	567.603	550.788	583.265	546.821
Band 322	588.473	533.776	562.161	561.253	551.975	553.531	536.481	555	508.531	559.43	562.756	556.86	530.476	534.798	560.292	546.272	535.828	575.807	539.307	517.35	567.816	558.293	576.587	580.167	537.058	561.685	562.897	546.118	586.996	545.776
Band 323	577.712	537.699	558.286	576.03	545.506	551.576	534.969	554.177	504.789	562.59	564.94	553.476	527.745	533.434	572.067	550.995	538.139	579.199	540.314	514.042	562.199	563.461	583.796	573.933	532.204	557.278	565.315	551.208	590.867	544.927
Band 324	580.63	528.328	565.094	572.212	545.627	553.368	544.55	552.013	506.373	563.353	566.284	555.298	540.769	532.278	572.925	548.489	538.214	573.579	541.762	527.573	567.996	563.954	585.378	575.55	538.036	561.594	570.647	553.804	586.801	551.04
Band 325	586.164	540.426	564.557	566.424	543.823	556.789	536.357	559.207	504.772	567.422	566.677	559.98	541.101	537.949	572.208	545.347	539.806	575.598	544.548	508.49	567.678	565.05	580.673	575.642	534.564	564.273	565.857	555.343	595.681	545.938
Band 326	582.904	535.104	565.536	578.354	548.266	558.115	544.845	566.085	510.478	567.338	571.629	561.015	538.332	530.444	567.158	548.138	539.961	580.492	544.797	509.594	569.195	564.157	582.158	566.933	541.542	564.605	573.782	554.314	593.434	546.119
Band 327	585.658	536.23	557.339	569.566	546.051	558.797	548.62	554.666	510.044	565.845	570.254	560.133	543.043	542.091	573.021	548.169	540.892	577.567	547.345	523.077	569.778	567.488	579.036	573.758	541.738	568.98	573.623	554.155	593.226	553.182
Band 328	576.959	536.421	563.698	577.687	549.006	561.792	536.845	564.948	506.316	567.813	569.329	557.206	535.12	541.859	571.754	549.847	539.761	579.196	548.513	528.245	571.866	565.753	577.214	580.375	549.031	560.481	573.24	556.804	597.111	551.493
Band 329	580.774	531.481	566.328	573.394	555.171	560.07	536.581	562.666	507.452	571.97	569.774	557.088	534.841	546.207	574.042	552.18	543.108	577.075	544.494	524.217	571.605	563.965	580.046	579.108	545.929	568.742	576.105	560.706	598.549	552.308
Band 330	581.932	543.071	568.156	575.414	553.513	558.398	537.736	564.03	511.031	565.875	568.212	568.045	540.029	538.727	579.65	550	541.433	582.897	544.644	533.406	568.111	572.063	584.301	583.392	547.133	566.184	569.256	561.433	590.717	557.217
Band 331	589.89	549.322	570.318	569.485	560.975	557.193	543.24	571.374	510.886	569.288	569.544	557.358	544.933	545.419	584.383	549.54	543.581	583.798	549.962	521.126	573.314	572.872	590.066	585.892	547.809	571.115	572.615	563.322	602.354	555.038
Band 332	587.336	541.989	565.286	597.424	562.734	559.97	550.101	566.705	517.114	578.168	576.135	564.982	543.433	545.328	579.008	557.413	543.644	587.358	548.418	534.287	574.962	571.975	589.592	576.425	547.169	566.141	576.466	561.804	601.956	557.468
Band 333	593.979	541.617	571.672	581.505	553.532	563.907	548.202	568.161	518.154	575.095	575.466	565.581	538.274	543.889	572.221	555.114	546.669	587.065	554.59	533.301	576.575	571.276	588.77	585.558	542.671	569.395	576.456	563.09	599.243	557.99
Band 334	596.247	552.689	578.734	586.182	554.506	568.063	543.457	571.272	516.579	577.461	576.849	565.764	539.327	546.465	581.2	556.921	552.619	587.978	548.157	525.497	576.923	575.134	583.964	579.125	549.316	573.108	575.77	568.939	605.416	557.913
Band 335	579.603	551.596	569.026	581.162	557.918	568.138	557.721	570.659	513.825	580.528	574.387	566.198	546.111	554.146	577.183	557.675	549.697	587.318	549.644	530.692	573.866	575.954	593.673	581.883	543.396	571.041	580.887	567.429	605.456	559.229
Band 336	594.733	546.94	566.453	591.606	559.203	568.07	558.659	567.338	517.162	573.415	573.222	567.571	550.875	544.773	577.317	565.849	555.075	592.47	554.241	534.168	576.368	577.063	598.622	587.833	557.462	570.698	583.891	555.824	605.646	560.643
Band 337	595.521	550.661	566.323	583.475	557.677	565.343	548.512	577.023	516.311	577.782	575.861	572.997	534.841	545.389	590.358	563.526	544.017	587.963	552.536	528.014	579.015	579.776	595.709	591.642	554.844	572.31	580.397	573.204	605.801	560.033
Band 338	592.082	541.47	575.839	584.919	565.101	567.882	559.287	569.954	528.197	576.193	583.133	578.053	547.74	546.263	569.421	560.413	554.675	586.327	549.801	531.867	585.23	579.293	597.597	585.267	554.116	579.8	579.526	569.302	601.553	563.653
Band 339	604.562	543.71	582.781	582.131	558.063	575.343	544.589	575.095	517.132	578.361	577.954	574.023	543.817	548.212	583.129	561.746	544.4	588.389	550.073	537.853	580.927	578.739	604.495	591.233	560.902	573.826	581.016	574.127	604.602	563.472
Band 340	602.425	547.098	579.5	582.525	560.247	573.777	557.992	575.082	519.18	584.361	584.881	572.133	552.192	552.722	588.562	561.831	555.661	584.396	557.295	525.993	588.272	577.164	593.714	586.308	548.4	579.497	583.48	573.669	608.031	560.885
Band 341	597.479	548.885	577.562	597.343	562.025	570.94	553.411	576.43	517.518	580.221	575.768	580.526	551.572	550.197	584.929	560.997	553.267	593.707	556.697	540.601	585.95	579.545	593.52	589.65	552.071	578.722	589.494	576.869	601.934	566.289
Band 342	610.678	557.328	580.661	602.192	570.348	576.393	559.829	576.59	520.478	583.387	585.952	576.401	551.62	560.495	591.475	563.926	554.478	601.383	560.782	541.056	583.602	582.797	601.699	590.133	558.507	586.171	591.583	576.147	614.181	570.008
Band 343	605.856	559.311	578.682	606.869	569.778	567.892	559.767	579.449	519.022	585.07	581.585	574.534	550.591	558.369	585.096	564.968	556.506	600.994	555.736	538	585.69	582.504	599.939	602.808	562.329	581.421	591.796	577.959	611.504	567.308
Band 344	604.452	553.792	585.703	603.313	571.759	576.967	563.783	579.121	526.689	587.208	583.052	574.551	550.803	561.348	584.733	569.828	560.042	596.14	571.406	537.608	588	585.946	600.168	600.033	551.369	585.588	590.742	589.127	617.553	569.714
Band 345	594.212	553.137	585.479	594.505	576.253	576.103	561.837	578.879	522.553	586.985	591.198	576.025	554.957	563.005	583.458	569.849	559.133	595.016	559.314	533.825	585.375	583.049	601.046	592.917	556.547	584.403	596.083	574.629	620.792	567.092
Band 346	609.979	558.361	579.344	596.586	570.525	580.92	562	583.905	533.035	590.536	589.377	578.559	554.832	562.848	591.525	565.183	555.606	593.019	572.498	532.944	582	590.005	610.117	602.258	568.364	585.898	596.585	578.367	612.336	569.616
Band 347	601.685	555.224	579.812	598	583.848	581.236	551.264	585.416	529.25	589.636	593.681	581.256	545.591	564.985	595.833	568.026	558.153	597.184	563.226	557.881	595.119	587.197	609.168	608.708	569.08	588.108	592.71	580.135	624.009	577.729
Band 348	600.747	553.115	580.786	616.182	569.918	579.702	557.628	582.807	531.636	592.562	587.141	577.013	560.635	562.879	588.996	576.357	562.375	600.433	572.9	554.084	587.552	592.356	620.653	600.95	563.778	587.59	592.488	581.845	614.987	578.01
Band 349	616.699	550.803	590.932	595.98	572.354	580.243	556.636	591.452	536.592	593.268	591.728	577.672	556.486	559.944	594.333	564.886	560.7	591.034	557.203	540.154	591.41	586.841	609.097	607.117	574.462	586.03	589.317	586.535	632.319	571.008
Band 350	608.856	567.508	587.229	622.354	582.228	578.439	561.116	581.472	534.346	594.345	592.133	584.504	557.413	574.955	592.8	577.616	561.967	607.159	569.54	556	594.494	599.367	620.51	609.758	571.058	591.558	594.417	586.143	621.416	582.308
Band 351	615.445	562.623	600.854	601.828	585.557	581.378	569.744	582.384	531.706	595.382	590.736	588.737	559.019	564.54	590.317	570.632	572.708	598.673	568.456	547.804	594.218	589.546	609.791	609.55	559.911	591.286	603.56	591.702	624.619	576.212
Band 352	607.164	561.749	587.443	608.03	590.424	582.065	565.016	599.967	530.14	596.165	591.573	594.474	557.962	566.136	596.121	576.233	571.697	602.47	571.245	556.308	590.693	594.082	618.102	584.558	575.142	586.039	604.087	581.963	613.049	578.81
Band 353	622.37	560.443	585.896	600.697	590.038	574.198	561.969	595.21	541.36	591.508	592.222	590.707	565.827	581.652	601.908	573.098	568.883	607.555	577.506	553.895	597.736	596.118	614.551	612.483	579.902	598.954	600.911	593.008	627.549	582.989
Band 354	613.26	557.262	592.406	615.899	569.589	588.747	572.891	603.236	545.237	594.981	596.244	586.714	554.918	579.283	602.108	572.772	564.028	605.972	584.437	555.266	598.609	601.573	620	613.775	572.609	601.573	597.198	596.078	630.757	586.137
Band 355	616.747	555.497	588.984	597.141	583.291	590.005	567.953	593.826	534.373	595.962	599.77	586.025	559.572	581.404	609.275	583.706	562.839	603.308	575.789	559.86	601.004	594.827	610.321	618.408	578.067	598.419	600.121	593.865	625.367	584.369
Band 356	611.171	561.322	587.401	607.717	579.576	599.313	585.271	591.987	542.355	603.507	596.907	594.942	568.312	574.359	599.004	582.262	561.142	607.358	572.326	561.818	600.897	603.959	622.969	603.717	562.831	590.523	601.079	594.404	622.389	585.433
Band 357	623.589	562.361	590.641	615.717	589.525	593.18	587.31	602.515	536.175	600.594	602.591	588.175	566.077	583.328	590.925	578.471	569.964	600.925	578.563	551.706	594.456	590.517	614.724	599.567	576.698	609.367	601.442	581.947	618.217	583.863
Band 358	622.253	560.945	599.776	612.566	581.975	589.241	577.651	598.007	546.592	604.688	594.792	592.328	564.197	582.429	605.288	569.561	571.906	605.1	567.441	555.643	605.153	600.764	615.005	610.7	582.822	595.13	611.183	590.033	622.947	583.846
Band 359	615.76	563.033	592.51	600.02	579.633	596.85	577.946	596.144	540.61	601.815	597.651	594.692	573.394	573.152	602.117	583.468	573.961	606.483	582.291	559.58	606.441	594.38	616.923	612.225	576.862	604.885	604.145	588.282	624.699	586.282
Band 360	623.315	564.738	584.724	616.182	587.044	590.406	574.992	592.026	545.25	602.216	606.024	599.248	571.322	578.04	605.729	581.021	572.392	602.732	575.207	561.371	595.977	609.597	624.168	608.575	585.72	601.139	609.246	586.478	627.951	590.702
Band 361	629.89	573.519	607.016	628.566	574.639	594.028	576.457	607.518	547.811	607.264	597.673	597.298	565.115	577.813	610.558	594.066	578.214	614.86	591.674	562.951	602.31	602.657	633.102	622.533	578.08	597.839	601.665	602.069	644.451	587.815
Band 362	627.897	576.929	599.219	623.737	599.753	586.326	569.86	593.456	554.842	601.688	606.202	593.684	565.048	590.096	620.65	579.974	577.983	608.022	585.307	543.965	600.383	605.205	629.536	624.233	582.8	607.668	606.944	597.282	636.345	585.613
Band 363	625.007	566.798	604.396	635.616	601.057	595.424	575.07	597.744	543.246	607.177	603.153	587.261	571.587	582.601	605.146	582.69	578.658	612.601	583.927	555.105	603.575	605.2	616.296	626.058	578.111	598.427	611.192	600.535	622.013	586.244
Band 364	629.185	571.109	602.578	630.465	597.728	594.195	583.349	597.915	555.987	605.99	605.633	594.777	568.269	581.808	612.888	586.772	571.286	615.436	584.778	573.993	606.667	602.91	620.148	626.083	586.098	601.08	606.427	608.188	640.212	592.661
Band 365	639.226	564.918	610.109	610.101	583.462	592.972	565.504	597.023	548.447	614.495	595.381	602.241	566.188	571.813	603.792	578.04	562.614	608.215	590.724	566.063	611.261	607.649	609.327	599.025	571.951	610.898	603.002	597.441	626.597	594.87
Band 366	639.705	579.153	614.547	629.576	589.297	589.674	573.411	611.767	548.43	607.638	609.04	606.97	565.596	573.343	602.267	590.135	581.058	610.841	594.793	566.916	608.728	608.636	622.536	624.95	579.738	611.471	611.972	592.335	641.358	595.675
Band 367	637.192	581.038	617.38	627.626	600.184	599.855	581.178	599.843	540.623	610.206	607.349	599.231	564.62	580.545	608.196	591.73	586.508	613.417	584.303	566.182	612.529	604.657	623.036	623.333	577.96	606.228	611.407	591.69	626.022	592.356
Band 368	624.466	588.383	609.88	628.172	608.772	597.108	576.442	610.423	552.5	616.465	603.694	599.712	587.25	584.404	617.862	593.267	579.944	607.654	593.663	558.161	607.41	617.099	625.107	612.083	591.707	620.852	604.938	605.49	636.035	598.704
Band 369	645.418	564.175	609.406	637.444	604.747	592.323	598.271	602.282	561.776	610.893	606.841	600.085	562.779	589.409	606.933	600.304	578.85	614.025	595.05	576.545	623.766	617.783	637.551	624.833	586.738	613.516	617.442	595.718	628.509	602.615
Band 370	643.712	574.623	609.182	618.909	598.089	602.486	597.899	613.564	562.465	606.212	607.472	598.882	581.51	587.995	622.758	589.354	585.542	610.819	595.927	558.965	611.536	607.027	638.357	618.05	580.627	612.586	617.738	618.62	639.695	592.859
Band 371	649.226	578.519	620.109	619.384	600.076	592.649	571.612	611.882	556.873	615.844	611.135	595.822	573.183	583.616	620.767	592.093	567.133	618.118	589.471	581.273	617.912	608.312	635.883	633.458	587.182	608.295	624.611	613.127	643.5	599.293
Band 372	641.527	575.47	606.526	612.727	610.032	598.073	579.318	604.646	550.452	612.408	606.8	607.757	579.981	599.677	617.962	589.989	580.694	615.084	590.682	590.552	619.95	610.943	630.76	616.158	588.707	608.36	617.946	598.918	636.681	603.285
Band 373	645.349	564.191	621.578	642.919	599.829	594.421	571.411	612.61	565.39	610.407	606.317	608.915	574.615	590.167	618.883	597.889	579.856	611.249	605.517	597.014	619.134	619.063	634.566	629.45	587.729	623.761	615.669	610.967	635.584	613.279
Band 374	639.651	580.639	613.141	636.929	608.456	606.088	596.45	601.564	559.596	627.629	599.034	616.534	575.159	586.399	612.825	600.929	582.914	636.505	606.82	581.343	622.391	617.367	643.638	637.483	595.311	615.332	617.806	609.2	637.093	604.681
Band 375	645.644	567.169	610.474	628.808	613.728	598.038	588.302	626.075	549.215	612.445	607.827	606.657	577.524	598.566	625.646	591.032	583.747	622.9	598.655	585.902	624.67	618.298	643.367	642.358	606.693	619.304	621	610.355	632.146	607.835
Band 376	641.253	568.448	609.891	633.253	616.734	609.15	576.465	627.787	552.838	612	613.298	602.712	577.928	598.96	614.021	596.286	583.925	613.642	603.835	574.063	619.498	611.926	643.138	624.425	601.151	622.64	618.964	606.886	650.385	602.876
Band 377	644.815	569.251	609.604	641.929	590.633	596.779	601.047	614.557	555.882	613.924	609.708	604.566	570.197	603.768	614.371	606.148	568.842	617.383	598.889	605.734	608.211	614.017	639.888	624.042	598.062	628.061	626.206	622.159	646.854	615.938
Band 378	648.226	591.842	626.792	622.556	616.158	607.524	577.55	609.193	563.943	616.349	611.367	604.434	583.394	606.955	609.942	588.828	592.086	611.773	610.598	567.063	629.414	619.715	648.036	621.008	608.782	625.596	620.931	606.482	638.128	604.124
Band 379	641.13	574.219	612.708	636.434	626.297	603.594	587.674	616.046	562.026	618.87	613.073	599.612	579.639	608.848	616.612	595.029	589.644	599.131	606.318	567.713	620.364	610.572	646.796	638.05	602.271	618.607	620.659	614.555	653.761	598.964
Band 380	645.295	577.552	616.995	641.626	596.759	613.018	585.101	625.944	563.561	623.115	616.899	605.591	584.192	606.167	618.708	597.532	579.728	621.442	615.552	583.895	632.345	617.595	637.709	633.383	585.369	633.019	629.262	617.392	648.053	611.503
Band 381	649.473	567.913	616.115	650.354	602.62	603.133	583.178	614.685	556.377	617.339	615.694	607.995	592.822	602.015	610.775	579.315	592.319	608.056	613.379	582.979	628.011	620.276	645.791	641.733	586.538	633.473	625.421	607.531	646.204	612.243
Band 382	673.089	567.579	606.51	631.646	595.044	608.256	571.109	625.239	559.548	614.542	609.601	599.479	596.014	600.707	615.062	586.915	580.933	609.417	589.602	587.147	634.406	619.748	624.337	633.158	601.858	634.345	625.984	610.567	650.841	613.747
Band 383	660.979	570.601	599.37	642.384	613.785	601.429	585.667	627.266	557.899	614.149	609.393	598.654	574.577	591.924	618.946	590.944	573.583	607.178	604.797	595.497	614.383	627.444	648.796	620.892	597.951	621.002	616.127	609.42	648.982	614.647
Band 384	640.411	563.284	612.578	645.263	599.981	604.393	574.62	624.974	556.461	611.903	598.726	601.599	570.12	615.571	624.229	586.659	567.842	602.975	610.628	578.615	620.372	617.231	636.801	630.267	588.689	626.725	620.688	615.392	639.283	607.524
Band 385	655.582	561.661	603.589	637.162	606.652	597.348	582.07	624.456	557.873	604.284	602.744	593.697	568.082	608.51	613.246	590.333	577.469	611.125	603.284	592.483	626.184	620.564	632.98	619.667	584.12	628.974	620.548	623.22	639.858	614.007
Band 386	657.918	543.06	613.354	628.172	605.342	591.163	577.822	620.138	545.114	608.827	602.601	602.559	576.082	607.202	610.175	597.175	567.911	606.832	612.885	580.951	607.544	614.194	631.209	646.65	600.507	626.108	627.706	611.424	627.624	607.084
Band 387	672.527	570.257	608.625	654.273	607.297	598.058	586.791	626.718	562.987	610.555	598.889	593.193	572.76	590.495	621.442	601.683	565.881	593.798	620.686	577.063	618.728	616.709	632.638	613.633	598.618	632.642	624.558	615.559	631.491	608.805
Band 388	656.473	558.732	609.302	634.02	601.259	578.065	569.581	615.784	573.57	602.481	601.381	596.747	566.707	598.146	607.229	585.019	559.736	594.869	608.253	595.573	616.728	617.77	640.888	618.492	591.084	619.942	616.155	623.106	640.429	611.095
Band 389	668.74	555.421	605.385	653.545	601.424	594.521	576.884	617.8	551.329	603.792	608.512	607.11	546.082	586.702	596.413	587.354	561.456	604.393	604.326	574.301	609.506	612.8	606.959	624.525	593.498	620.417	624.548	607.478	630.04	602.506
Band 390	648.664	543.869	608.922	628.949	585.494	583.799	583.473	611.4	548.632	604.035	590.429	592.138	560.365	610.515	610.604	582.762	567.069	587.14	603.031	581.364	611.709	609.57	625.801	597.733	593.311	622.896	617.169	612.441	630.221	604.61
Band 391	633.301	557.459	579.276	644.101	615.285	581.897	569.76	626.607	563.215	614.931	595.679	597.398	557.106	607.101	613.633	590.947	560.947	603.882	595.709	590.224	618.739	611.11	631.587	608.633	595.484	616.724	618.524	624.759	625.394	606.019
Band 392	653.37	536.732	596.203	626.737	600.304	581.524	592.953	610.354	574.75	625.525	590.909	582.997	560.072	576.672	607.492	579.984	562.647	576.056	608.67	567.629	621.812	615.455	633.821	601.867	589.004	620.672	617.409	604.437	631.416	601.252
Band 393	661.932	561.224	605.964	627.061	585.418	580.441	551.194	608.964	556.772	588.144	585.173	592.89	552.322	593.626	601.112	571.876	560.344	586.318	598.161	559	626.352	604.753	621.235	632.258	614.027	626.083	612.643	611.576	620.177	596.612
Band 394	667.932	553.273	587.188	628.949	576.797	577.258	547.442	613.492	547.93	590.926	590.163	578.173	557.938	588.692	602.938	560.921	557.1	562.227	593.571	609.147	605.146	609.408	630.474	615.833	605.302	616.093	602.085	615.624	619.748	611.549
Band 395	666.11	553.918	595.005	646.273	600.19	574.03	572.543	619.882	567.886	597.03	582.48	592.787	521.606	585.444	599.096	575.164	555.144	577.907	592.904	584.469	602.686	599.287	629.388	614.467	597.618	617.492	601.746	602.082	609.5	600.416
Band 396	657.021	511.137	603.682	650.889	584.968	564.065	562.682	606.177	550.675	595.474	571.605	580.511	551.803	564.429	599.042	560.188	536.222	577.028	599.751	583.364	601.176	605.769	603.367	582.617	570.898	614.855	599.341	614.224	615.726	601.329
Band 397	641.507	542.437	561.922	643.586	584.247	565.231	567.473	615.069	546.066	593.886	568.538	585.396	543.587	600.333	596.946	575.91	552.942	554.206	598.801	566.035	568.943	586.461	613.842	601.833	568.818	609.655	616.262	613.727	603.403	587.384
Band 398	667.363	525.284	591.172	654.283	562.778	565.103	571.946	622.039	579.496	584.939	583.56	573.451	532.524	594.894	601.538	545.524	529.358	558.171	599.739	563.601	579.448	588.918	614.964	578.617	578.853	619.217	590.669	595.237	600.009	590.579
Band 399	670.288	523.016	564.849	645.061	563.639	566.213	543.271	619.548	554.825	583.024	567.486	563.774	549.428	585.212	592.629	540.278	536.561	545.174	616.207	557.503	600.77	599.265	603.26	583.75	560.116	615.403	595.188	598.816	591.022	590.724
Band 400	641.521	549.645	551.698	658.879	616.494	548.887	586.078	604.331	553.268	566.968	560.361	559.885	522.082	579.894	547.712	553.717	526.944	545.925	597.444	551.252	565.28	590.02	597.413	581.325	580.711	600.952	581.889	581.359	607.305	580.741
Band 401	642.425	527.35	572.099	610.333	584.171	538.263	541.07	602.292	524.127	559.44	559.548	543.17	504.707	565.101	563.504	564.735	510.058	552.371	584.605	565.245	575.59	583.668	611.929	583.517	584.653	592.076	587.558	590.71	595.513	580.33
Band 402	669.815	488.066	558.109	619.111	586.335	526.383	553.465	613.8	545.509	558.27	567.091	561.469	534.385	589.01	577.825	533.661	498.903	520.879	578.782	554.58	584.05	586.392	572.01	569.45	583.804	607.878	588.244	605.073	605.854	582.95
Band 403	680.336	503.705	547.844	591.818	588.842	540.842	589.535	599.728	549.513	571.103	551.403	540.85	522.159	580.192	573.825	536.616	504.056	536.181	595.456	545.748	575.222	591.838	625.214	529.242	595.111	590.189	596.764	605.482	585.292	575.925
Band 404	665.308	528.781	562.75	619.525	590.835	521.105	528.736	608.98	530.469	549.21	537.677	552.995	513.832	558.121	573.9	536.19	524.392	529.657	575.812	558.699	577.456	587.534	596.679	535.275	574.56	605.805	590.976	604.004	577.389	584.013
Band 405	649.39	511.546	560.891	615.586	571.462	529.481	543.419	603.243	518.706	573.901	553.974	559.12	525.683	534.773	588.462	539.444	511.033	532.143	566.782	571.315	581.249	573.942	606.898	549.708	569.778	601.829	585.748	583.151	594.752	582.362
Band 406	647.658	501.372	560.818	605.909	567.234	535.406	548.519	610.348	547.439	546.204	536.877	553.316	514.837	550.288	574.521	538.812	513.356	525.713	590.05	574.028	575.038	587.402	586.286	543.642	567.538	606.321	586.375	568.51	574.372	589.25
Band 407	650.411	507.197	542.911	635.828	582.329	525.554	529.791	594.725	529.601	557.29	549.395	543.281	496.817	559.924	577.958	542.931	507.003	518.05	570.341	530.734	551.82	579.287	586.337	555.008	556.72	601.519	578.089	586.008	585.912	570.513
Band 408	669.39	500.896	550.062	607.303	573.487	540.098	552.109	618.302	527.934	562.778	544.29	539.905	523.5	580.202	573.658	554.997	526.906	527.458	594.67	590.762	588.659	589.704	612.077	579.6	591.991	600.28	594.161	604.792	577.053	593.582
Band 409	683.623	485.874	585.109	604.182	582.791	535.231	549.271	609.311	540.303	551.558	543.284	541.173	505.885	558.924	585.158	550.857	516.853	519.514	582.307	577.112	569.238	576.291	604.832	573.592	598.689	595.887	596.359	614.555	577.407	583.097
Band 410	672.048	485.197	583.984	626.97	570.481	548.135	501.775	617.328	538.741	553.13	540.79	548.441	490.005	561.773	548.6	539.061	496.675	521.053	580.958	544.014	574.038	600.038	606.408	587.108	594.013	606.484	591.25	597.522	612.965	583.512
Band 411	648.897	503.497	561.182	625.697	580.184	547.474	519.736	610.695	543.825	539.937	550.891	551.01	487.452	549.854	578.358	525.151	527.108	523.994	576.954	525.909	556.199	573.639	590.566	589.458	583.858	599.588	596.192	586.678	609.106	566.379
Band 412	667.664	516.962	565.208	620.535	595.114	534.351	546.589	625.928	550.14	568.143	560.266	533.311	485.365	556.909	579.392	535.442	498.853	510.364	564.487	545.329	571.261	582.94	614.158	545.467	586.187	599.481	568.153	599.559	596.257	575.916
Band 413	645.979	536.049	581.281	654.212	576.278	539.383	536.984	607.38	551.289	549.768	554.181	580.514	551.779	545.096	546.621	538.683	504.481	522.009	571.605	554.608	555.456	594.357	608.842	552.058	585.533	609.523	579.482	588.771	589.841	586.163
Band 414	661.295	476.798	589.729	658.758	588.418	547.195	498.178	612.311	550.93	565.469	543.738	552.847	499.317	561.136	560.158	528.772	510.619	514.536	559.402	551.007	566.276	590.216	603.964	526.075	594.729	599.481	596.02	593.049	603.075	580.234
Band 415	680.733	507.137	548.891	608.404	597.589	543.539	540.279	618.944	547.57	545.347	563.77	548.183	524.827	532.131	588.792	552.503	519.736	533.692	520.341	525.455	589.536	590.066	618.597	538.358	573.911	592.688	609.923	619.89	613.208	569.403
Band 416	675.13	516.033	581.089	613.939	585.057	541.328	518.636	623.026	523.07	538.087	542.688	551.857	497.197	526.081	583.396	541.352	511.558	494.636	551.943	533.147	554.195	582.957	571.694	524.933	591.613	604.798	591.716	595.731	593.058	573.634
Band 417	684.226	530.792	567.854	621.879	571.025	538.073	538.907	587.974	531.846	559.918	533.706	551.992	523.298	558.131	556.587	545.249	537.397	530.268	577.747	550.378	558.238	602.855	593.811	592.792	588.511	598.553	584.095	591.233	588.881	583.929
Band 418	652.041	521.612	587.589	596.515	579.456	529.168	542.202	579.036	535.32	548.842	552.159	521.266	510.606	563.965	551.275	522.664	508.047	526.698	562.402	561.902	549.582	582.701	576.673	567.775	583.347	607.475	588.194	570.824	623.088	584.026
Band 419	623.836	495.301	565.161	606.444	593.215	552.692	555.86	649.384	561.158	568.536	553.004	556.283	505.971	574.717	578.996	564.402	524.264	535.975	581.958	595.182	588.881	598.279	573.199	567.533	580.578	601.009	574.966	629.094	608.128	598.157
Band 420	685.781	519.361	561.891	652.737	578.405	545.06	525.279	617.17	564.311	566.914	549.966	557.434	527.678	563.525	575.442	565.124	501.678	540.48	568.444	592.93	577.088	605.718	636.811	540.058	587.436	598.642	585.933	608.339	588.504	599.097
Band 421	646.788	527.077	613.406	596.455	531.778	564.035	527.504	612.334	529.461	576.424	538.651	563.098	519.125	579.49	543.504	553.442	523.075	516.296	579.375	561.951	601.375	573.487	588.321	565.05	565.969	622.759	596.603	576.853	596.327	586.065
Band 422	665.541	514.645	572.625	657.091	571.519	571.792	575.977	585.977	536.061	577.794	567.633	573.91	516.159	562.753	582.079	551.077	530.844	570.944	550.816	622.098	545.743	617.984	600.561	540.125	564.813	600.56	591.843	601.576	575.58	613.547
Band 423	715.103	488.377	561.62	703.101	566.405	525.524	539.535	592.866	532.386	554.808	573.887	572.391	476.981	613.879	565.392	551.175	516.75	563.246	586.414	591.503	612.847	617.118	658.25	535.417	608.04	607.43	607.331	587.702	594.664	605.351
Band 424	692.226	552.557	618.557	631.636	580.07	542.659	562.209	606.99	536.083	560.28	553.004	544.912	430.26	570.298	581.808	547.788	501.181	491.293	568.077	508.014	575.973	587.271	613.755	589.967	616.427	603.696	605.794	568.18	628.142	566.327
Band 425	694.973	533.508	589.542	634	625.057	566.426	540.961	608.105	564.82	542.888	558.754	563.085	502.947	590.419	609.888	525.529	552.461	547.972	596.414	576.266	591.471	600.789	604.301	573.183	602.476	621.061	589.988	571.996	629.363	599.372
Band 426	665.514	554.781	565.885	645.939	551.487	549.093	532.279	602.079	545.675	535.295	575.52	597.719	521.163	550.717	525.692	591.291	525.908	540.246	581.839	553.371	587.701	615.841	594.974	649.583	612.756	610.247	591.865	566.833	591.58	593.153
Band 427	619.486	561.29	600.682	673.051	606.734	572.421	591.411	647.98	539.732	584.318	564.036	590.441	507.014	601.192	564.371	576.085	521.247	543.685	574.291	605.126	616.046	625.831	590.821	554.992	593.191	640.108	623.806	600.706	586.42	623.688
Band 428	662.315	559.361	586.297	600.566	603.899	542.992	539.411	623.23	538.18	577.064	561.837	547.346	479.625	570.894	561.683	567.651	547.017	540.371	561.287	537.846	557.517	601.912	622.505	513.075	583.8	585.603	584.081	592.38	619.451	575.12
Band 429	646.11	535.459	582.026	647.97	582.633	574.228	507.62	614.01	548.237	545.77	587.744	558.556	515.37	564.04	547.433	532.196	489.222	474.336	547.184	532.098	571.203	605.46	586.306	571.742	587.427	595.169	589.276	652.58	619.013	577.576
Band 430	690.493	564.033	591.776	650.657	605.411	517.965	531.186	670.577	559.421	581.217	551.891	568.962	532.75	614.52	595.058	555.466	551.156	536.495	549.778	565.972	568.908	614.304	632.883	621.117	578.031	576.449	587.601	626.42	639.965	585.575
Band 431	679.548	588.377	590.724	616.727	578.576	566.855	535.589	628.649	551.592	573.095	581.853	575.659	566.625	568.919	553.875	533.696	564.639	510.745	587.126	581.734	563.916	635.888	604.724	529.375	582.387	586.573	566.688	636.996	628.566	601.399
Band 432	680.993	489.831	585.115	709.737	582.361	575.499	563.814	633.2	534.741	608.2	592.565	568.667	519.337	587.414	562.612	543.939	526.817	546.047	575.54	591.741	630.716	623.359	597.786	530.867	586.489	622.609	598.456	628.298	614.075	612.57
Band 433	614.699	583.672	543.995	606.172	611.949	559.431	542.767	623.656	577.579	594.876	590.099	594.674	607.207	612.828	613.6	558.725	560.15	497.115	615.36	571.727	613.992	588.228	584.378	631.917	580.671	586.675	579.226	611.576	607.363	582.21
Band 434	699.308	461.563	593.568	629.939	607.88	636.98	580.961	675.59	536.671	589.364	588.286	554.604	531.865	612.98	584.404	578.497	512.742	537.573	585.529	641.42	628.272	632.192	574.352	546.933	604.764	619.703	595.192	629.902	634.23	631.105
Band 435	718.082	590.459	619.573	689.253	578.538	570.055	563.884	623.498	587.684	600.321	564.442	597.742	551.212	623.848	553.892	576.122	576.344	583.389	585.368	628.517	581.295	597.817	634.745	531	609.018	631.468	602.411	633.465	612.978	619.267
Band 436	721.514	537.574	643.031	607.465	645.297	599.962	567.14	677.207	594.605	607.459	615.726	565.108	477.053	639.717	625.083	593.939	562.192	582.131	548.636	596.832	616.149	663.37	567.444	661.108	588.858	641.006	618.167	609.755	619.208	633.736
Band 437	698.918	563.995	586.849	652.212	586.987	659.689	545.442	660.843	589.092	582.741	615.55	600.416	514.918	591.99	579.487	563.206	566.406	584.078	544.1	606.902	584.82	635.819	644.745	716.567	582.596	613.998	648.921	636.322	644.137	618.906
Band 438	702.103	617.497	592.214	710.071	586.835	622.784	550.729	624.869	636.737	585.278	575.512	541.193	582.226	606.601	575.467	559.772	534.531	597.508	576.843	567.364	592.87	650.342	628.49	623.908	576.564	640.709	617.224	637.294	603.058	619.471
Band 439	740.24	524.279	601.828	603.747	627.19	570.105	548.047	610.485	604.675	591.496	590.661	584.484	573.962	640.879	576.717	549.995	525.867	540.745	618.958	542.378	619.529	635.553	611.857	595.683	590.12	656.282	598.544	640.637	602.358	611.404
Band 440	750.021	505.448	605.401	710.859	672.532	617.659	636.558	587.066	608.114	617.381	564.639	603.198	567.159	594.823	569.679	541.46	546.194	605.505	670.686	587.322	556.195	652.457	616.51	570.708	706.8	641.655	627.395	588.143	584.376	627.144

## Sheet: 12h
band	1	2	3	4	5	6	7	8	9	10	11	12	13	14	15	16	17	18	19	20	21	22	23	24	25	26	27	28	29	30
Band 1	930.039	891.104	837.532	818.804	800.844	798.026	896.752	886.536	858.46	887.388	847.74	907.797	928.598	859.26	864.467	890.551	882.683	868.408	908.848	870.945	895.182	838.388	970.851	890.11	826.017	852.191	928.423	888.246	745.336	854.688
Band 2	919.388	881.073	835.773	813.44	857.444	834.59	859.518	840.901	847.458	877.807	823.871	873.968	899.559	840.572	871.684	830.689	780.279	788.123	811.724	890.607	859.69	745.117	965.903	873.894	837.292	857.53	923.499	878.372	808.56	820.391
Band 3	903.663	888.937	775.552	790.306	930.027	805.623	823.252	839.304	815.17	907.591	809.088	867.827	947.587	848.148	867.122	831.088	828.558	827.638	837.022	879.639	928.463	817.861	942.782	866.617	838.729	822.89	872.625	859.346	790.91	819.641
Band 4	911.846	864.208	818.989	771.333	806.247	812.596	876.217	840.684	825.791	930.488	820.649	892.305	879.521	838.365	873.592	838.257	782.421	865.25	816.992	867.343	909.126	807.593	943.582	873.969	863.094	888.268	916.364	843.488	757.137	853.87
Band 5	866.563	802.149	798.691	764.025	832.759	762.954	790.375	815.502	800.813	836.764	788.477	824.336	846.622	793.917	848.737	814.088	816.112	813.549	815.514	838.21	889.265	772.885	881.52	884.204	804.268	840.959	857.673	824.474	742.339	857.706
Band 6	845.231	815.95	766.049	783.446	784.471	771.127	843.193	764.621	836.875	815.593	818.07	842.757	855.596	791.439	791.401	814.413	754.779	763.411	810.517	821.33	779.893	747.755	861.51	819.492	780.036	812.669	905.812	803.612	728.943	798.233
Band 7	797.272	802.522	759.644	748.356	783.72	721.183	796.07	773.339	806.673	850.841	780.884	812.661	840	786.043	779.117	798.128	834.459	755.027	789.73	829.007	791.901	709.505	875.721	786.252	729.317	773.537	873.311	760.975	756.967	764.685
Band 8	795.237	807.412	733.97	704.131	799.539	727.887	806.162	708.542	794.607	811.678	748.934	789.139	848.278	766.735	792.983	765.54	697.566	721.657	733.557	835.398	751.58	678.203	865.841	801.322	759.543	760.531	853.876	754.386	710.186	814.56
Band 9	760.892	777.949	729.266	718.224	735.885	721.653	765.484	713.236	727.887	785.064	774.286	776.976	825.936	746.519	769.971	773.619	790.185	768.008	765.224	822.54	827.439	767.561	836.323	795.44	749.568	782.253	828.38	752.095	721.689	782.96
Band 10	783.537	786.564	762.048	722.551	780.623	748.004	801.549	703.194	785.118	806.592	783.975	768.8	828.664	737.826	764.1	750.268	785.322	728.485	745.824	822.376	755.102	680.066	809.309	758.151	753.975	792.961	816.59	762.821	708.022	755.453
Band 11	774.959	803.44	744.344	698.675	733.558	723.214	808.25	679.681	736.794	783.334	781.607	772.692	827.687	751.933	766.367	747.789	788.668	745.27	744.594	798.768	792.222	723.582	819.4	758.145	739.378	782.248	802.954	777.499	687.137	748.841
Band 12	713.835	783.594	707.294	687.657	716.268	698.073	771.152	674.266	747.342	783.079	737.373	759.023	800.188	739.003	732.873	733.452	721.178	708.18	736.94	810.011	778.939	671.635	794.879	733.796	701.908	730.93	777.357	715.497	672.333	751.184
Band 13	760.023	759.271	711.056	693.243	714.541	688.676	771.99	670.036	739.912	749.885	753.114	735.992	783.724	726.316	739.008	712.882	706.81	719.204	705.575	790.394	758.307	653.778	745.492	723.051	728.246	744.045	766.952	725.127	676.986	742.886
Band 14	751.761	772.915	708.855	672.397	702.28	676.483	756.152	649.044	742.969	737.564	744.182	707.582	789.822	718.319	705.338	691.905	708.195	704.123	688.274	775.952	760.398	667.968	738.234	726.923	676.931	729.27	785.316	717.308	692.391	761.331
Band 15	725.797	763.61	708.433	687.65	676.934	689.02	744.994	629.859	736.483	736.467	734.607	715.905	774.189	717.531	698.7	687.746	699.137	689.803	690.325	750.314	736.219	663.844	725.723	695.397	680.907	706.084	756.579	705.362	656.178	733.22
Band 16	732.057	768.571	700.931	686.657	706.558	684.112	743.906	621.153	717.686	737.313	714.722	702.332	772.748	709.184	693.756	674.207	685.802	685.185	671.206	748.323	733.997	627.256	722.454	686.988	679.034	718.996	740.444	683.03	658.571	742.105
Band 17	741.437	761.325	694.042	663.87	696.054	653.406	737.672	615.586	702.817	733.445	708.112	702.206	773.073	693.763	687.556	683.31	673.503	683.194	675.749	747.123	716.23	645.959	717.601	696.826	664.732	709.142	735.682	688.666	660.926	725.505
Band 18	715.416	764.94	698.74	652.015	694.123	679.965	743.58	618.461	722.762	720.816	720.004	697.932	766.65	700.341	693.828	683.36	682.289	668.803	675.374	749.351	732.353	653.273	725.772	697.533	678.024	711.21	733.048	687.091	658.842	713.264
Band 19	725.195	745.187	696.562	674.346	693.294	643.684	739.807	612.756	711.526	720.297	713.18	695.97	765.985	695.97	675.398	678.398	696.561	682.828	684.312	738.487	718.473	661.249	713.878	692.939	664.07	685.905	735.973	678.685	660.776	712.797
Band 20	704.054	764.843	691.563	664.375	670.973	650.984	731.584	607.06	703.13	733.792	691.552	680.883	766.674	681.105	668.157	668.018	697.358	667.509	661.356	744.123	720.201	655.904	711.508	691.03	643.724	677.163	761.835	668.011	629.355	700.656
Band 21	726.815	764.044	701.519	665.89	692.453	671.534	745.57	599.219	711.992	722.427	705.056	690.801	762.666	689.22	681.546	664.333	681.97	662.841	659.051	753.621	707.976	635.049	710.514	687.104	674.527	704.043	739.627	684.491	664.142	702.404
Band 22	696.859	759.284	693.925	653.18	687.294	653.883	740.439	598.924	677.879	727.986	717.604	683.594	768.165	687.606	668.176	653.072	670.036	661.28	646.788	736.95	736.008	639.817	704.924	679.273	657.555	689.484	722.984	668.716	641.76	706.851
Band 23	721.519	748.689	702.279	665.993	692.021	665.279	723.41	595	690.2	715.557	719.316	683.147	761.415	678.262	678.077	661.501	661.708	657.582	660.186	719.348	707.775	642.537	704.991	679.649	648.432	682.42	723.561	674.545	641.751	702.935
Band 24	709.468	749.074	691.561	665.162	682.401	652.79	732.34	590.053	712.062	716.005	700.583	680.084	758.886	687.189	675.419	654.043	677.376	663.803	646.346	735.16	716.658	638.475	699.66	675.567	659.995	685.914	713.822	667.203	652.317	710.479
Band 25	701.853	741.615	694.234	659.654	670.395	638.812	708.414	601.349	693.009	732.315	715.645	678.001	752.523	678.324	665.521	658.405	650.36	650.887	660.452	733.785	704.04	647.441	711.187	683.351	643.581	692.828	720.604	665.37	654.724	706.476
Band 26	702.028	755.851	690.951	657.021	699.494	662.202	711.023	591.904	698.441	720.723	699.285	674.537	760.622	682.313	673.83	649.368	658.226	660.195	637.773	727.94	711.297	636.591	696.719	671.751	655.556	693.112	709.828	662.593	658.262	702.674
Band 27	706.576	762.126	692.695	653.18	680.274	655.712	739.133	601.34	700.851	719.568	701.698	679.209	761.539	681.87	665.275	658.918	681.909	661.775	660.413	717.523	715.81	633.011	710.991	681.151	655.381	686.428	723.613	664.11	652.033	711.05
Band 28	699.64	753.022	695.979	651.572	688.043	650.241	724.844	595.36	693.573	719.95	699.039	681.923	766.481	678.861	670.353	645.153	679.787	654.469	643.422	722.132	713.84	640.324	701.793	673.158	662.514	689.144	719.176	664.765	648.257	690.106
Band 29	696.758	756.422	687.555	653.568	681.547	652.693	728.039	587.706	694.593	714.298	697.218	678.371	763.153	683.093	670.417	639.538	661.865	653.99	632.69	731.777	707.511	628.066	706.594	675.813	646.08	678.322	716.112	660.953	649.773	698.509
Band 30	691.663	743.875	686.746	647.365	684.842	661.906	699.209	586.961	695.576	719.067	691.383	676.725	758.715	678.317	676.623	641.876	688.299	659.974	641.665	725.356	702.091	630.857	707.944	674.669	657.481	690.507	721.735	664.614	643.743	699.63
Band 31	692.172	751.633	686.124	649.69	675.957	657.882	721.684	585.987	679.13	716.117	706.958	676.339	759.428	679.439	668.167	640.12	670.099	660.088	631.057	734.04	714.853	638.42	703.92	679.415	651.58	685.562	715.991	661.23	644.298	700.07
Band 32	694.625	757.82	686.357	645.553	673.963	653.557	725.857	596.622	686.119	713.648	699.385	683.668	765.512	686.887	668.042	641.123	674.863	656.559	640.438	732.685	717.38	628.122	706.219	678.673	644.934	680.865	724.865	664.775	647.71	698.223
Band 33	696.679	745.04	681.031	648.973	671.305	650.961	716.07	593.174	689.551	712.918	697.962	679.919	760.248	683.417	668.91	649.01	670.67	664.907	646.359	722.74	701.61	624.352	696.358	682.431	648.83	688.062	727.11	658.619	652.555	701.033
Band 34	676.468	743.607	681.058	635.654	680.442	647.849	719.816	593.302	687.011	723.594	699.788	686.767	761.581	677.399	670.968	644.104	678.977	663.369	646.19	725.944	718.468	638.704	703.814	680.051	646.69	683.814	728.792	665.034	644.563	700.487
Band 35	694.902	752.724	678.54	643.099	659.685	646.678	709.832	588.57	684.531	712.638	700.757	683.307	756.621	682.257	679.825	639.494	670.297	669.314	635.889	725.624	722.324	626.213	706.279	682.097	661.835	680.825	728.215	661.971	654.262	693.513
Band 36	697.144	746.666	680.876	647.421	677.029	647.878	727.941	595.339	679.087	711.758	702.253	678.818	757.247	680.594	668.117	642.389	682.386	666.207	635.087	723.045	736.013	626.821	701.426	674.812	646.233	673.917	725.986	658.73	655.538	692.243
Band 37	697.424	745.996	681.081	637.411	681.049	655.467	712.791	585.856	686.24	714.566	702.816	681.439	760.861	682.325	675.66	638.243	679.536	665.204	632.593	719.555	708.971	640.652	703.375	678.513	656.335	689.815	724.538	658.547	628.421	697.371
Band 38	704.545	748.456	679.138	636.668	667.185	642.081	708.287	589.475	680.786	717.227	696.172	681.776	758.564	684.753	678.347	640.664	683.893	668.006	634.932	720.723	720.142	634.625	695.747	674.92	655.972	682.836	714.712	662.7	653.074	693.703
Band 39	706.977	749.846	687.099	645.858	676.074	654.094	707.248	587.163	669.255	710.004	705.681	692.041	757.038	687.4	679.908	644.607	679.581	663.648	633.548	719.575	713.337	631.55	702.372	675.041	663.042	690.771	721.627	664.457	659.653	698.339
Band 40	692.404	747.13	684.119	646.193	681.43	648.498	708.58	588.22	683.325	710.809	703.752	685.689	757.022	686.848	679.18	639.88	677.69	668.454	633.981	721.543	715.733	628.475	698.807	673.713	649.808	682.212	710.879	659.905	646.828	696.726
Band 41	692.003	745.97	677.11	642.153	660.768	641.207	700.643	596.203	676.889	721.882	697.025	684.823	752.726	682.412	672.345	644.498	684.495	661.688	641.555	713.664	721.583	625.166	710.429	678.444	647.23	682.729	727.231	654.41	650.872	695.721
Band 42	695	749.837	675.389	632.847	672.235	649.764	700.289	590.961	674.817	710.237	702.787	678.667	755.57	680.615	675.714	642.385	684.647	672.816	640.42	717.235	720.099	624.181	701.123	665.167	641.215	679.478	715.831	657.389	656.626	689.326
Band 43	687.889	738.463	675.852	639.015	679.082	633.988	708.254	589.65	673.087	711.606	704.472	685.434	754.188	679.01	674.01	642.28	682.612	666.142	638.435	709.249	709.476	620.595	699.906	670.504	643.879	671.958	719.73	654.906	656.997	688.99
Band 44	688.427	746.039	675.028	634.664	669.85	640.684	701.906	587.459	671.768	704.175	698.468	683.787	755.175	684.792	668.874	634.802	682.487	663.719	629.975	709.958	709.628	621.151	702.219	674.959	637.607	677.063	711.311	655.551	649.893	687.292
Band 45	680.28	739.977	673.326	640.635	675.261	632.277	711.961	586.345	663.401	703.202	698.019	677.383	754.361	677.626	670.383	634.692	680.551	669.108	633.922	714.419	723.412	616.806	699.503	673.879	638.774	675.351	716.117	648.857	661.77	687.825
Band 46	693.53	740.237	668.021	633.02	668.208	633.996	702.73	581.903	673.11	700.517	690.369	678.451	750.334	676.298	674.263	633.87	686.398	666.788	633.202	706.779	712.773	618.335	697.333	674.254	641.777	680.075	712.165	648.667	642.536	688.052
Band 47	693.082	741.958	671.859	633.251	673.597	643.451	704.258	591.013	669.828	708.179	696.335	680.168	755.529	679.246	671.748	634.328	678.734	656.921	629.59	708.715	703.096	610.168	704.023	672.343	642.835	675.929	719.535	654.243	662.577	688.356
Band 48	681.524	745.299	670.541	631.728	669.632	638.101	702.084	586.336	675.159	701.326	686.29	680.456	752.747	680.319	671.56	629.163	679.211	665.173	625.622	714.002	714.618	618.778	700.908	671.095	641.645	676.24	711.133	650.457	653.178	690.043
Band 49	686.368	738.234	665.629	629.592	665.089	632.904	700.387	588.334	668.141	697.795	682.559	683.481	751.742	677.73	676.272	632.815	671.739	668.062	626.568	710.048	714.326	617.004	698.295	671.195	635.753	670.597	710.78	650.892	656.407	686.505
Band 50	681.185	747.86	673.033	630.872	680.946	639.689	706.801	586.584	667.028	699.481	694.756	677.574	758.241	679.518	670.584	627.76	668.957	665.09	622.946	707.046	710.209	615.222	705.868	673.99	637.236	672.84	714.14	643.38	657.883	681.155
Band 51	688.553	741.623	668.103	630.615	675.473	634.38	706.414	583.183	674.461	701.893	691.701	678.886	755.541	676.565	669.202	625.877	680.424	664.34	620.436	704.196	711.289	618.375	699.743	666.797	626.607	677.333	714.586	645.434	653.937	686.357
Band 52	686.013	740.338	670.566	628.775	671.794	634.083	698.15	585.95	658.737	700.974	691.274	682.251	754.352	678.088	672.993	631.192	677.718	658.481	628.177	705.765	708.468	608.93	701.811	673.558	640.207	671.738	719.735	648.538	656.142	685.006
Band 53	692.979	742.407	669.126	629.909	669.224	636.297	703.223	590.094	664.288	699.172	690.299	682.646	754.217	675.733	674.635	632.205	690.264	666.729	627.946	700.765	716.479	614.058	706.362	674.94	641.686	677.417	718.128	650.521	650.388	685.661
Band 54	690.383	734.868	668.836	633.429	680.434	634.755	698.676	584.138	659.141	705.29	690.755	682.598	749.542	676.55	672.339	629.084	680.97	661.853	622.158	705.049	717.893	607.441	700.013	670.138	640.004	678.405	714.584	645.158	652.339	680.559
Band 55	686.609	740.453	668.477	627.427	667.765	639.653	703.078	588.703	661.096	705.606	685.852	682.61	754.177	678.479	677.173	633.24	677.221	659.444	626.349	698.93	704.965	602.279	704.694	677.628	637.479	679.772	717.455	648.996	651.768	683.023
Band 56	686.548	744.847	663.487	623.853	672.792	634.906	703.125	587.497	658.217	700.3	693.069	682.149	753.545	674.819	673.648	632.665	682.023	661.841	623.594	701.971	712.463	608.934	705.152	670.913	634.368	673.234	714.172	646.612	657.347	685.353
Band 57	693.018	739.822	665.999	619.308	672.169	633.328	702.295	584.876	655.646	698.859	688.925	680.52	753.542	674.349	675.657	625.664	681.236	662.817	621.371	701.446	712.727	597.307	702.024	671	634.996	670.341	709.936	642.368	654.492	684.487
Band 58	683.843	741.069	665.907	620.269	676.342	633.296	696.273	584.759	655.602	697.387	682.214	680.972	749.169	670.5	674.169	626.135	679.211	660.012	623.216	703.449	708.856	601.463	699.364	668.755	634.753	675.852	713.185	642.139	646.221	678.703
Band 59	686.393	738.008	666.015	622.58	674.541	631.954	698.475	583.531	649.599	697.387	683.265	679.549	749.492	672.084	674.545	623.906	672.457	654.97	618.882	696.176	697.719	598.13	700.001	666.654	633.44	674.688	709.467	646.626	649.937	682.821
Band 60	686.517	741.18	667.011	622.58	678.002	631.141	700.049	588.386	652.556	700.093	685.92	682.189	752.462	672.17	675.581	627.838	672.475	660.201	622.525	695.219	708.072	609.345	704.731	668.909	634.546	676.177	716.796	643.735	650.342	677.049
Band 61	686.889	740.275	662.131	617.029	670.111	633.09	698.754	585.327	649.279	698.678	679.787	678.949	753.025	672.841	672.816	623.22	670.901	656.757	617.849	697.387	706.535	603.03	701.554	666.585	624.682	675.809	715.581	640.695	647.213	674.189
Band 62	692.877	737.136	666.076	616.16	670.529	632.214	697.865	586.598	652.209	700.342	677.047	681.992	749.808	671.358	672.958	626.213	681.685	661.399	620.111	698.632	714.505	598.981	702.4	667.909	624.923	675.546	709.735	637.353	651.325	682.583
Band 63	688.262	736.16	663.089	614.942	668.165	632.876	694.75	587.227	648.181	691.974	685.646	679.847	752.333	667.821	677.611	625.508	673.129	657.845	621.011	693.835	705.618	595.424	702.461	668.11	632.795	672.581	710.151	643.08	649.593	678.125
Band 64	692.19	736.277	666.102	620.13	677.669	632.471	695.262	591.118	656.283	698.297	686.297	681.451	750.315	670.374	678.757	625.162	676.772	659.019	619.022	695.729	709.144	594.094	701.799	670.319	632.907	673.268	714.778	640.412	650.128	682.089
Band 65	690.779	739.996	661.72	619.758	666.66	627.466	691.895	588.381	648.958	692.245	681.186	681.597	748.479	666.802	675.465	627.621	678.708	661.915	622.774	697.129	712.144	596.162	705.452	668.876	623.866	672.286	717.686	641.21	655.137	677.956
Band 66	687	736.393	660.86	616.741	666.356	635.365	693.346	591.942	649.441	696.103	681.177	681.043	752.004	668.119	673.792	626.214	675.967	655.011	622.705	695.344	708.158	599.162	707.531	671.245	629.82	672.657	710.485	637.03	643.746	678.859
Band 67	685.871	738.547	659.443	616.997	673.267	632.948	695.713	589.893	649.345	694.095	682.625	681.139	749.681	670.891	677.061	624.548	671.838	656.873	620.251	698.075	713.666	590.397	703.399	667.275	627.937	672.589	711.332	643.321	650.23	675.995
Band 68	688.92	735.759	663.222	615.807	667.091	635.314	694.309	592.443	646.085	696.183	683.283	683.457	750.943	670.443	677.346	626.512	675.744	661.015	619.717	695.555	710.31	593.659	709.739	672.762	626.767	672.215	713.062	640.152	651.79	675.588
Band 69	688.895	738.615	661.401	617.54	667.29	635.433	695.555	593.241	649.881	696.548	678.163	683.271	751.141	670.671	677.898	625.223	674.835	660.244	621.452	693.68	711.203	596.849	710.722	669.281	626.995	674.517	716.634	639.779	646.005	678.616
Band 70	687.956	731.299	655.683	614.473	668.714	625.572	698.607	596.656	647.683	696.147	674.745	685.327	750.85	668.812	680.176	629.477	678.815	661.61	628.805	697.46	709.602	594.977	712.209	674.297	627.293	673.906	712.721	639.56	645.757	677.14
Band 71	689.91	739.345	661.491	614.179	670.551	630.472	698.889	593.366	643.483	694.636	678.53	683.689	750.979	669.747	678.531	626.888	674.287	660.567	622.709	691.017	712.302	589.518	706.163	672.842	625.029	672.427	715.261	639.203	642.623	677.817
Band 72	687.039	739.479	661.73	616.123	673.449	627.635	695.754	591.349	642.836	692.087	681.413	683.443	749.986	669.789	679.785	621.139	676.175	664.346	615.089	695.444	712.754	588.994	705.233	669.398	629.815	673.964	708.49	640.159	646.803	676.376
Band 73	683.614	735.584	660.014	617.402	674.111	629.389	699.018	598.718	640.399	697.366	678.215	686.345	747.171	667.853	681.002	628.54	675.574	660.444	623.169	690.569	718.11	594.962	713.988	670.699	627.63	674.83	711.265	638.191	651.057	675.202
Band 74	689.784	734.191	659.134	609.561	670.237	628.942	695.631	598.14	640.322	694.592	675.217	684.083	746.698	668.951	680.273	628.981	678.063	664.848	622.504	693.086	717.816	586.335	712.764	669.195	625.532	672.938	710.542	637.122	647.765	677.19
Band 75	686.501	733.348	660.636	613.899	676.36	630.331	694.488	601.068	641.05	693.266	681.408	686.352	746.871	666.494	680.408	627.409	677.338	659.652	623.957	695.389	712.96	585.872	713.638	671.656	630.598	673.497	710.279	640.736	648.997	676.239
Band 76	688.139	732.874	663.813	613.46	672.942	631.075	696.887	602.109	638.437	695.61	682.808	683.957	748.556	665.31	680.066	630.223	680.536	660.707	626.19	694.174	715.447	587.67	712.112	671.41	623.867	676.156	714.272	639.991	650.749	673.953
Band 77	691.486	736.807	660.324	612.546	672.165	629.433	691.484	601.451	641.478	694.523	679.728	686.044	749.6	667	682.258	629.773	674.421	660.432	625.145	691.399	713.572	586.392	717.567	674.261	625.019	675.224	715.6	639.266	647.284	675.345
Band 78	693.015	738.041	662.738	613.098	671.687	634.412	695.529	601.975	641.068	695.401	682.62	687.538	749.386	666.852	684.033	629.351	679.449	662.894	622.104	689.46	714.628	587.075	717.433	670.72	629.018	675.232	712.199	642.947	647.85	676.955
Band 79	689.113	736.365	662.242	612.577	670.16	633.69	694.051	602.273	641.658	694.159	682.592	684.44	749.377	666.68	681.661	628.835	679.162	662.009	624.801	691.944	709.259	586.565	715.353	669.811	628.602	679.467	716.808	638.984	652.153	672.348
Band 80	688.943	738.56	660.936	613.443	672.912	629.522	694.994	605.624	633.178	689.953	677.692	687.894	750.245	664.803	680.865	627.71	677.003	661.436	623.375	691.829	711.479	586.744	716.022	669.561	623.625	674.435	713.97	638.026	653.262	673.332
Band 81	687.799	733.306	658.704	615.13	672.868	630.747	692.744	604.384	640.054	689.315	680.739	686.607	745.466	663.67	683.757	627.855	680.386	661.416	622.356	688.631	711.027	584.853	714.649	672.18	623.604	675.676	710.197	638.194	656.836	677.937
Band 82	696.131	736.127	659.174	612.624	671.467	629.917	694.246	604.045	637.568	687.971	678.302	685.471	748.718	665.165	685.127	626.343	676.782	661.715	622.066	692.455	713.578	590.578	718.094	670.986	625.761	678.907	712.723	639.052	646.951	675.288
Band 83	686.769	734.282	660.293	611.52	671.23	629.518	691.682	602.288	641.163	692.363	678.444	685.266	746.173	665.029	680.923	628.854	681.114	662.166	624.752	690.325	715.056	585.35	716.753	671.324	623.718	674.311	708.908	640.301	650.156	676.056
Band 84	690.478	736.46	659.66	611.69	678.846	627.316	696.332	606.289	636.717	691.655	677.148	686.836	747.97	663.395	680.736	631.419	676.046	660.099	625.518	688.804	713.647	580.535	718.203	672.613	623.771	674.972	712.817	637.689	646.68	674.457
Band 85	688.784	735.295	658.703	610.193	670.366	630.078	691.766	608.826	632.608	689.204	679.235	686.939	745.982	662.718	682.926	631.225	678.041	660.218	627.461	689.311	712.505	587.271	719.643	675.232	626.194	677	712.975	639.517	641.858	674.536
Band 86	694.776	734.506	661.372	610.152	671.051	631.279	690.578	606.73	635.226	688.428	681.02	687.489	747.135	663.011	685.84	629.787	678	662.92	623.938	692.068	710.366	583.333	719.285	672.126	622.546	676.142	710.751	638.87	655.923	673.169
Band 87	689.612	735.311	657.913	611.862	670.298	628.731	695.18	609.491	634.333	690.037	679.702	685.714	746.527	660.469	682.443	629.373	675.792	661.124	623.008	688.549	714.652	578.659	720.419	671.23	623.327	674.96	713.641	635.503	649.847	672.753
Band 88	690.373	734.624	657.445	607.635	669.436	625.968	689.803	611.873	631.385	688.377	677.878	687.489	745.748	662.014	684.654	631.058	679.454	660.713	625.816	688.624	715.326	582.608	722.641	674.306	624.127	677.094	712.119	636.179	646.057	673.256
Band 89	683.697	734.136	655.874	607.248	671.856	634.419	687.666	609.014	633.401	687.869	672.232	685.16	746.569	658.581	686.343	629.188	677.246	657.015	624.183	689.913	715.864	583.821	723.156	672.135	622.478	678.694	714.41	635.643	642.899	673.221
Band 90	688.049	731.75	658.021	610.337	669.784	626.483	690.359	612.607	632.7	688.802	678.589	686.365	744.09	658.884	683.94	630.155	678.449	661.196	624.59	689.031	713.652	580.623	726.64	672.377	620.489	675.435	708.037	636.771	651.877	673.533
Band 91	690.468	732.055	656.224	607.703	673.735	627.32	689.281	613.497	629.104	686.786	675.146	686.586	744.446	658.587	686.249	631.461	677.299	659.892	627.378	687.98	713.182	577.386	724.802	673.542	625.555	677.053	713.707	636.499	655.443	672.59
Band 92	695.419	736.923	656.698	607.274	671.064	628.031	689.725	609.859	630.042	685.527	675.56	685.463	745.585	659.028	686.94	631.557	678.952	658.206	625.74	686.902	713.559	577.136	723.18	673.452	620.224	675.992	713.156	635.705	644.56	674.684
Band 93	686.591	731.724	655.843	604.391	669.626	629.052	691.361	614.546	628.536	686.632	673.155	685.021	743.315	658.692	681.908	630.587	678.992	657.577	625.064	686.561	717.158	574.209	724.403	671.431	621.831	677.616	717.897	634.014	641.981	672.866
Band 94	685.722	731.798	655.327	604.541	667.27	629.954	688.121	610.732	631.67	682.743	674.812	683.015	741.745	658.001	683.888	630.038	677.569	658.683	625.298	682.182	711.302	576.631	722.448	668.783	619.323	675.134	709.485	634.324	646.29	671.501
Band 95	688.069	731.074	655.741	604.872	670.442	630.007	685.441	615.455	626.317	684.82	673.894	686.422	744.174	658.589	686.3	631.159	678.647	657.264	625.452	685.538	709.995	572.793	725.788	672.971	619.089	678.283	711.92	635.544	646.582	672.145
Band 96	688.404	727.775	652.585	601.781	669.335	628.369	686.838	616.655	624.989	684.326	670.681	683.697	740.984	655.808	686.333	630.148	676.437	658.374	624.461	683.36	716.928	581.215	729.324	671.077	620.006	679.212	709.714	631.549	640.063	672.246
Band 97	692.069	731.612	656.139	604.971	668.424	627.059	691.887	615.76	624.045	681.241	671.319	683.425	740.83	653.479	684.559	632.431	677.01	658.33	625.619	683.575	713.853	574.772	726.341	673.458	619.429	676.59	713.442	631.98	638.948	670.736
Band 98	688.817	730.819	653.905	604.518	671.362	625.672	687.523	615.459	621.98	683.119	668.12	682.811	743.615	653.411	686.135	631.213	676.424	658.25	626.751	683.842	711.668	573.972	727.425	671.135	619.314	678.683	711.65	632.864	642.503	671.438
Band 99	688.967	728.513	654	604.951	669.481	626.9	686.762	614.302	617.163	682.646	670.91	679.285	742.063	652.641	684.435	632.034	677.409	658.39	627.245	682.243	711.524	575.93	724.685	671.351	618.094	675.911	708.346	633.627	648.525	670.484
Band 100	688.617	731.334	654.032	607.607	670.679	627.113	688.877	614.199	622.525	677.197	669.924	680.151	741.516	652.755	685.408	630.421	676.452	656.421	626.546	683.865	711.056	574.588	727.864	673.89	615.934	674.967	712.229	633.47	645.56	671.713
Band 101	688.81	727.049	653.78	604.932	668.743	626.548	685.969	617.337	619.755	680.47	669.385	681.43	738.599	650.92	685.425	634.75	673.008	656.005	630.647	680.525	711.537	569.795	729.162	672.032	616.255	678.508	715.126	634.535	644.227	671.93
Band 102	680.172	728.375	653.776	601.246	666.792	627.131	681.514	617.935	619.163	680.186	670.332	681.455	739.253	651.463	685.876	632.454	672.827	656.622	625.974	679.596	710.233	571.733	729.343	675.236	617.648	675.421	712.966	632.337	644.415	669.768
Band 103	685.879	729.065	650.608	602.06	669.239	624.284	688.406	617.619	621.245	678.013	670.547	680.556	739.454	652.457	684.005	630.754	675.404	653.02	625.957	679.131	712.19	566.352	725.789	670.706	615.129	675.622	707.686	632.436	644.197	669.74
Band 104	686.527	729.655	653.071	604.118	670.286	627.468	687.832	617.263	618.567	678.375	670.998	680.697	737.736	651.103	683.109	630.704	676.596	655.399	626.551	683.495	708.291	568.467	726.364	669.314	616.017	675.773	708.957	630.259	647.016	667.376
Band 105	690.296	730.691	653.622	604.105	671.809	624.826	684.123	620.631	617.342	679.204	675.674	681.503	737.415	650.636	684.295	631.32	676.5	654.731	624.676	679.649	710.513	565.341	727.687	669.124	615.227	676.384	711.206	632.305	645.656	666.763
Band 106	685.612	729.551	650.179	600.204	667.109	624.145	681.77	622.417	619.707	679.66	671.569	681.064	735.371	648.669	685.337	631.511	670.556	656.512	626.289	677.686	707.845	563.458	729.82	671.387	612.948	674.134	706.604	630.604	641.156	669.077
Band 107	690.09	731.687	650.223	599.377	663.994	626.977	687.234	618.055	614.729	678	669.254	682.212	736.26	650.228	685.356	633.969	673.251	653.296	628.224	677.892	713.307	571.254	729.444	669.282	616.399	675.111	706.803	630.838	641.038	667.712
Band 108	689.835	729.225	650.238	600.849	668.947	622.507	682.078	620.193	616.35	676.316	667.017	679.929	736.365	648.093	685.156	630.696	677.721	656.038	624.206	679.618	715.358	568.301	729.181	671.143	613.007	674.162	706.268	629.006	641.432	669.448
Band 109	684.021	728.81	650.022	602.249	667.926	623.676	684.811	621.09	618.15	678.126	671.832	679.331	734.877	648.551	685.331	632.355	675.32	656.507	628.615	679.131	714.358	564.697	731.22	669.313	612.507	679.545	712.309	631.169	645.959	670.031
Band 110	688.753	729.956	649.611	599.136	669.331	623.1	685.828	623.45	619.178	676.742	669.418	679.784	736.672	648.328	684.097	633.439	674.959	651.236	627.447	680.845	711.936	562.708	729.443	672.335	613.449	673.199	709.984	627.34	643.437	669.781
Band 111	683.689	730.172	648.323	599.052	665.854	621.443	686.445	623.202	618.548	677.178	668.513	680.229	738.417	650.56	683.975	632.201	672.383	653.743	628.627	682.025	712.968	561.977	732.293	671.617	611.942	675.517	710.407	628.914	643.803	669.361
Band 112	683.671	729.434	647.437	598.377	661.428	621.521	684.51	623.913	619.741	675.5	669.189	679.851	735.736	647.546	682.772	634.057	671.02	654.36	628.679	677.182	710.866	560.595	732.847	674.063	610.285	673.636	709.478	627.588	641.057	670.554
Band 113	685.393	732.155	648.604	597.213	666.527	624.265	690.635	626.746	622.729	676.611	668.357	682.036	738.548	650.884	685.198	633.65	676.008	654.594	628.521	680.696	711.778	561.448	732.241	673.785	614.332	675.574	711.616	630.243	641.03	674.112
Band 114	683.167	734.811	646.794	597.113	667.549	619.269	685.691	625.986	624.002	679.143	665.658	681.109	739.591	651.231	683.592	634.519	669.744	654.223	629.353	681.302	711.473	561.93	733.272	672.345	608.805	671.949	709.465	625.621	636.216	675.247
Band 115	685.604	737.772	648.021	596.533	668.126	625.153	694.654	629.29	625.562	676.265	668.743	682.897	742.272	655.082	685.478	633.579	671.074	654.159	628.644	679.83	709.152	556.821	735.313	673.833	612.215	679.649	711.213	628.859	639.817	679.197
Band 116	686.573	738.476	646.956	597.691	662.595	621	691.832	630.011	627.444	677.624	665.144	683.457	744.23	655.188	681.885	633.146	669.266	656.226	626.303	682.131	710.987	559.881	733.306	675.895	608.391	672.042	709.645	625.867	636.352	680.25
Band 117	682.771	742.465	644.151	595.03	660.951	620.984	697.645	632.169	629.754	678.538	664.162	684.879	747.846	657.703	686.138	635.554	673.038	656.189	630.098	687.027	716.348	559.316	738.555	677.332	606.172	671.081	713.556	624.704	637.107	683.153
Band 118	681.668	747.57	646.264	595.391	664.144	624.265	697.611	631.82	632.299	680.374	665.364	686.553	751.615	659.992	686.535	639.702	671.891	656.92	633.162	688.469	714.636	560.972	739.99	680.391	609.323	674.666	717.886	626.497	634.418	684.413
Band 119	680.355	751.451	647.769	595.456	662.054	622.949	703.621	638.151	635.718	682.975	663.495	690.944	754.863	663.594	688.148	640.158	668.901	658.385	632.158	689.157	717.203	561.072	744.823	682.823	610.058	675.239	715.854	626.701	636.751	689.611
Band 120	687.517	755.614	645.761	594.055	661.196	619.292	706.82	641.782	639.497	685.637	663.772	694.209	760.387	667.637	687.846	643.835	678.061	661.323	638.758	694.431	720.043	563.405	748.336	686.528	609.391	676.831	718.913	624.702	631.358	692.302
Band 121	686.383	761.478	643.606	593.701	660.654	622.956	709.682	645.386	643.224	688.327	662.035	696.084	763.589	669.373	689.435	647.496	675.82	663.506	642.201	699.561	726.249	563.397	754.115	690.13	609.912	678.425	726.249	625.817	633.251	698.185
Band 122	693.111	763.198	645.087	591.827	660.292	624.873	714.375	649.596	647.105	694.72	659.698	701.186	767.858	674.409	695.516	652.805	675.213	671.18	646.586	704.165	727.58	569.26	757.446	693.092	613.881	679.487	727.815	626.114	631.399	702.148
Band 123	698.504	770.413	648.544	591.843	663.033	629.596	717.119	653.162	650.693	696.29	663.666	705.355	773.819	679.352	699.232	656.258	683.089	673.31	650.978	706.774	732.749	569.531	759.442	698.33	616.44	681.557	733.952	629.833	636.645	704.901
Band 124	700.167	774.187	648.862	592.467	659.193	632.171	725.541	659.438	653.019	700.169	664.075	710.661	777.835	682.594	703.069	661.113	685.571	674.813	655.125	710.487	736.666	575.497	770.046	703.012	619.758	688.244	738.128	632.171	633.016	711.818
Band 125	705.19	778.959	650.054	590.9	660.093	634.354	730.24	662.615	655.881	705.98	666.827	714.655	781.978	686.782	705.761	666.523	686.835	676.42	660.416	715.242	738.832	576.271	771.475	706.946	621.106	688.622	745.002	635.626	633.888	715.621
Band 126	707.889	784.198	655.207	590.981	661.154	636.68	733.053	670.863	660.7	710.934	667.769	720.154	786.604	691.28	713.336	670.972	691.244	681.741	666.411	718.976	744.89	579.313	778.667	712.9	628.554	697.361	749.67	637.449	633.186	718.216
Band 127	709.823	789.519	658.633	592.447	662.807	641.938	737.451	673.043	664.091	714.218	673.887	725.204	793.301	696.822	717.832	673.874	695.018	684.438	669.424	721.343	747.714	580.689	783.237	718.152	630.981	699.724	755.396	642.335	637.893	724.671
Band 128	721.434	795.374	663.497	594.016	665.716	648.851	746.004	680.184	667.232	721.005	674.73	732.341	799.807	702.749	726.846	682.833	699.548	691.942	674.533	727.807	751.051	584.072	792.743	726.431	638.638	712.34	760.627	651.457	644.169	730.378
Band 129	728.491	805.117	669.585	600.56	670.545	654.972	749.863	688.065	675.966	727.741	684.262	739.42	809.146	710.413	733.62	688.973	703.307	696.913	684.278	731.6	761.083	591.22	800.979	734.599	642.984	716.986	767.151	655.467	649.904	738.447
Band 130	736.699	815.754	677.874	605.206	682.741	663.868	758.824	696.438	686.853	739.131	687.393	748.959	816.876	717.356	741.555	699.69	715.198	706.046	693.331	741.281	769.342	595.497	811.099	743.753	649.332	727.285	777.636	663.12	654.331	746.658
Band 131	747.599	820.983	685.355	611.024	685.611	671.467	768.715	705.126	691.958	744.87	700.025	757.921	826.006	726.201	754.074	704.559	722.109	712.468	697.636	751.955	776.406	603.147	820.878	749.837	659.821	731.759	786.851	671.663	662.776	753.412
Band 132	756.242	832.859	693.544	620.096	698.56	679.709	781.289	714.925	698.802	757.418	704.246	768.116	838.117	734.96	762.963	714.85	731.396	724.393	707.38	761.48	788.473	609.267	832.453	761.345	665.446	744.589	800.97	678.182	671.156	766.046
Band 133	764.332	842.71	700.885	625.877	701.776	686.624	786.289	726.488	705.124	765.44	712.995	775.863	846.665	743.712	770.231	722.698	739.52	732.936	715.927	768.858	798.647	616.441	843.841	768.965	675.142	751.737	810.124	687.704	679.593	773.054
Band 134	774.159	855.09	706.873	634.139	710.191	691.957	796.871	733.88	717.333	775.87	724.247	786.064	857.299	753.053	778.929	732.928	752.365	745.273	725.992	777.846	808.27	627.179	853.71	780.639	683.045	759.778	818.789	694.377	690.617	783.762
Band 135	783.409	862.487	716.365	642.065	725.01	702.75	806.492	740.733	724.469	782.018	733.203	794.452	868.49	760.456	788.44	741.189	762.355	755.967	735.181	790.404	824.719	633.262	863.937	787.732	690.532	769.2	828.261	703.424	696.325	793.676
Band 136	794.226	877.126	728.267	653.188	733.442	713.832	820.82	753.49	737.266	796.839	745.468	806.587	878.706	772.525	800.644	750.328	775.157	765.47	744.003	801.93	836.203	643.77	876.113	800.607	700.444	781.93	843.13	714.392	706.369	804.905
Band 137	805.069	888.977	737.985	661.462	743.644	720.98	828.799	763.905	745.463	805.993	752.675	820.449	894.726	785.061	812.465	762.351	789.299	778.475	754.029	815.168	850.414	654.672	889.644	810.675	708.912	792.31	852.188	723.055	718.317	818.193
Band 138	812.877	901.587	746.15	669.611	752.885	728.583	840.66	777.343	760.644	819.249	762.703	830.291	906.93	795.388	822.071	771.666	797.183	790.838	765.453	826.504	859.647	660.35	900.141	822.526	717.463	801.163	866.741	732.383	730.235	829.435
Band 139	828.162	913.624	756.407	675.476	762.366	741.993	854.535	787.224	764.743	828.977	772.258	841.721	921.075	806.979	834.653	779.951	808.142	799.781	773.476	837.532	872.837	670.217	912.993	835.558	730.76	815.246	876.703	742.239	739.137	841.371
Band 140	830.959	923.49	764.157	681.297	768.123	748.868	860.738	795.13	773.717	836.595	780.443	850.767	929.439	815.003	841.699	788.284	817.378	812.426	781.921	848.289	882.556	676.614	923.898	843.454	735.766	823.526	884.698	751.241	743.202	853.523
Band 141	843.116	935.7	772.294	690.143	776.99	753.479	870.236	804.461	779.248	848.827	787.942	860.236	940.699	824.614	849.913	797.633	829.845	820.976	789.281	858.731	893.027	682.887	936.956	855.079	739.075	828.37	900.277	758.869	751.481	861.18
Band 142	850.571	943.167	778.906	697.231	786.531	760.14	876.752	809.909	786.983	852.391	796.95	867.381	949.465	832.459	857.073	804.074	829.893	828.437	796.609	864.212	900.233	689.431	941.996	859.312	746.279	836.884	903.172	763.794	757.156	867.249
Band 143	860.884	947.641	784.605	700.55	790.294	768.192	883.713	818.559	795.703	860.327	800.74	874.093	953.931	837.207	864.653	811.977	842.447	832.083	805.172	870.794	906.743	694.235	953.761	868.94	752.345	844.273	907.38	771.839	764.249	877.286
Band 144	860.931	958.648	790.643	704.827	798.426	772.156	893.355	828.828	803.207	869.172	807.329	882.326	963.653	846.359	871.806	819.243	847.19	841.033	809.893	878.242	915.401	698.181	962.208	876.919	758.572	850.602	918.767	775.553	770.205	882.488
Band 145	870.933	963.657	795.976	711.804	804.397	776.646	896.291	831.823	803.286	875.366	813.931	888.608	971.504	854.326	877.611	825.873	850.764	848.236	815.755	886.176	919.556	701.642	967.552	882.806	766.677	856.065	929.542	782.937	775.454	889.711
Band 146	876.751	972.096	801.063	714.919	806.084	780.832	904.902	838.106	812.616	878.711	818.663	896.111	978.519	857.954	885.062	832.736	857.632	850.891	824.651	890.569	924.703	703.979	972.23	888.62	769.616	860.172	931.943	785.359	780.743	897.018
Band 147	883.797	977.294	808.361	720.367	818.019	787.421	908.809	847.153	816.11	887.578	826.105	902.246	983.709	864.966	891.09	836.629	859.569	854.072	829.115	895.573	934.537	709.358	981.587	896.153	778.273	868.7	941.666	793.711	785.721	903.253
Band 148	894.789	987.234	814.928	725.125	821.93	795.113	916.486	855.288	824.475	894.537	834.808	911.773	992.555	873.532	899.251	844.265	865.33	860.83	835.284	900.344	934.612	716.341	990.787	904.744	785.552	875.982	946.467	800.54	793.503	911.509
Band 149	902.81	993.322	819.911	733.474	826.84	802.319	926.268	863.168	826.989	898.885	840.822	918.928	999.395	878.083	907.738	851.874	874.589	868.254	844.291	908.314	944.449	719.175	998.569	911.242	789.881	884.166	954.414	808.452	802.888	916.921
Band 150	904.537	1001.69	826.753	739.245	837.245	804.412	932.434	869.33	835.963	908.078	846.373	925.1	1008.43	886.915	910.258	859.466	877.645	873.122	851.717	915.017	949.075	723.748	1007	918.142	792.493	889.878	964.808	810.831	805.38	921.629
Band 151	910.684	1007.16	832.019	742.838	840.333	810.655	934.723	876.069	840.375	914.723	849.769	933.684	1010.47	891.547	920.23	863.029	879.223	876.493	855.68	919.931	955.16	728.064	1011.48	922.503	800.894	895.013	966.389	818.374	804.844	928.425
Band 152	915.208	1009.52	837.018	744.941	843.21	814.007	939.66	880.22	843.221	916.081	856.026	937.828	1017.84	895.062	923.986	868.506	887.503	881.37	860.731	922.98	959.422	734.484	1017.94	927.55	805.773	903.076	970.609	821.063	815.303	930.374
Band 153	920.491	1018.85	839.626	748.371	847.391	814.054	946.627	883.274	846.817	921.364	861.524	943.787	1022.48	900.63	928.92	874.973	889.368	887.612	867.197	928.207	966.936	735.672	1023.23	935.241	810.636	903.844	980.435	826.175	815.44	935.937
Band 154	925.021	1018.56	844.764	754.243	854.811	825.191	949.842	892.158	848.641	930.35	866.096	950.238	1030.38	907.672	933.904	879.115	897.137	892.8	870.927	934.795	973.037	740.821	1031.08	939.983	817.694	910.627	987.927	831.598	824.219	942.556
Band 155	931.234	1031.07	851.514	759.746	861.389	830.929	956.756	898.863	858.771	934.758	871.23	956.476	1034.12	913.148	938.959	885.887	905.32	898.606	878.709	940.931	974.123	746.068	1039.07	947.74	824.356	917.979	989.048	836.254	830.836	946.881
Band 156	933.697	1036.02	855.707	762.047	865.862	835.723	961.334	904.179	862.495	940.912	878.116	962.67	1042.81	919.295	946.057	891.56	909.383	905.327	881.802	948.892	984.104	749.299	1042.97	952.871	826.969	921.633	994.011	842.733	832.025	952.965
Band 157	945.949	1040.22	860.23	767.157	869.691	840.358	967.643	910.929	866.054	945.148	883.451	969.634	1048.13	925.908	951.827	894.765	912.934	910.699	885.017	951.41	989.005	759.714	1049.47	956.519	834.647	929.907	1000.37	846.632	839.036	961.121
Band 158	950.188	1047.44	863.214	771.981	878.708	843.043	972.373	914.408	870.139	947.857	888.124	975.366	1052.67	929.384	958.208	900.14	921.731	916.301	891.554	957.829	994.725	762.571	1056.65	962.498	839.069	933.653	1010.03	848.666	845.828	965.248
Band 159	951.985	1050.7	863.86	773.855	878.656	842.824	978.912	918.218	876.402	952.467	887.842	980.206	1058.13	934.915	957.903	905.239	923.051	922.732	896.968	965.17	999.281	766.217	1062.58	968.134	841.504	931.023	1010.85	850.131	850.202	970.797
Band 160	955.897	1053.08	869.54	776.783	882.936	848.315	979.141	922.918	877.864	956.519	895.676	984.698	1062.51	938.107	965.134	907.969	927.457	927.481	899.575	969.357	1004.2	768.092	1062.69	972.609	842.098	938.607	1021.29	855.602	848.855	972.734
Band 161	956.532	1059.4	871.393	779.136	884.216	850.18	980.238	926.224	882.839	960.062	899.571	990.299	1069.62	942.988	965.81	911.609	930.655	929.238	903.474	976.163	1011.12	775.829	1071.26	978.495	845.041	940.625	1020.46	858.781	852.699	977.474
Band 162	964.37	1064.02	877.857	784.915	891.426	853.291	989.459	930.739	889.655	965.575	903.333	996.888	1077.8	949.431	973.262	917.465	935.52	936.627	907.67	982.705	1017.44	780.232	1073.41	984.833	853.09	944.511	1024	863.002	856.735	985.419
Band 163	969.488	1074.07	881.907	787.494	891.706	861.717	996.178	937.609	896.5	970.792	908.122	1005.48	1084.2	955.824	977.033	922.361	945.815	947.054	912.904	987.946	1023.3	787.507	1080.48	989.369	859.89	950.708	1032.53	870.289	858.495	993.303
Band 164	975.283	1080.56	886.502	792.942	901.354	864.304	1002.2	944.473	901.158	976.851	915.194	1011.47	1092.62	964.173	986.514	929.364	949.195	950.975	920.849	993.619	1030.59	793.919	1090.17	999.108	865.531	957.893	1037.68	874.712	863.131	1000.26
Band 165	981.689	1086.18	891.796	794.915	901.16	870.207	1010.49	951.436	906.559	980.031	919.42	1019.21	1100.94	969.797	991.709	933.336	954.893	958.661	923.756	1004.06	1033.36	798.806	1094.68	1004.55	869.865	963.789	1046.57	878.385	869.03	1006.59
Band 166	984.003	1090.07	896.037	799.489	909.146	871.844	1014.98	959.425	911.108	986.889	922.8	1023.83	1107.78	976.456	994.888	938.064	958.64	963.183	928.474	1008.71	1041.31	801.452	1102.71	1009.8	873.013	965.113	1047.85	881.998	874.626	1011.01
Band 167	986.699	1096.73	896.701	801.12	908.128	875.497	1019.77	959.588	914.789	986.189	923.624	1028.35	1111.92	979.851	997.287	941.674	962.553	966.845	931.766	1012.68	1042.41	805.139	1103.77	1012.03	874.656	966.188	1050.4	884.901	877.205	1015.69
Band 168	989.689	1097.51	899.424	802.603	911.778	876.234	1021.05	963.826	917.396	992.852	924.207	1029.87	1115.47	980.646	996.848	944.147	963.675	967.77	935.205	1016.06	1043.66	806.783	1107.43	1014.74	876.981	969.407	1051.2	885.442	873.913	1017.92
Band 169	991.388	1101.98	901.964	805.226	917.247	880.48	1022.02	966.087	922.858	993.13	930.946	1036.66	1118.05	985.608	1001.55	944.936	963.802	969.812	935.673	1019.55	1049.83	807.527	1111.14	1019.74	883.993	973.598	1054	889.838	881.361	1022.9
Band 170	997.175	1104.58	905.771	808.262	915.975	881.922	1028.35	970.211	920.814	997.77	936.247	1042.63	1122.84	990.281	1006.62	950.629	964.477	975.89	939.512	1021.74	1052.52	814.896	1115.64	1024.02	885.779	977.992	1063.11	893.626	886.246	1021.87
Band 171	1003.26	1110.93	912.376	811.895	918.805	887.129	1030.56	975.446	922.92	1003.07	938.879	1047.69	1130.37	994.718	1012.94	956.3	969.706	976.746	946.789	1027.03	1053.45	816.309	1122.21	1028.39	892.077	980.559	1068.28	897.799	892.027	1030.31
Band 172	1007.85	1117.19	915.588	817.586	927.375	889.078	1035.32	981.065	932.274	1009.26	947.067	1055.11	1136.33	1002.56	1018.93	962.203	976.16	983.505	951.096	1031	1059.15	820.853	1130.36	1035.93	895.546	988.532	1072.32	905.741	891.5	1034.94
Band 173	1015.27	1123.16	921.897	822.29	933.918	895.171	1042.77	988.614	937.441	1013.33	949.559	1060.74	1143.28	1005.65	1024.17	967.092	979.586	986.957	956.794	1038.78	1069.12	826.362	1134.64	1044.4	902.701	994.519	1080.14	907.329	898.781	1041.12
Band 174	1020.21	1127.49	923.929	822.627	936.027	900.35	1048.81	990.992	941.033	1014.83	955.868	1064.66	1149.99	1012.67	1028.1	968.415	981	990.55	958.988	1040.9	1071.04	830.599	1137.27	1045.1	906.262	994.661	1077.96	912.982	899.107	1044.56
Band 175	1019.95	1132.32	926.066	828.176	937.632	900.086	1048.53	996.33	938.195	1020.21	960.847	1067	1153.4	1014.19	1028.19	973.51	987.028	993.863	963.943	1039.8	1072.57	826.761	1140.36	1051.49	908.782	1000.64	1084.16	913.477	904.847	1046.75
Band 176	1021.36	1131	926.524	826.7	935.451	902.626	1052.4	996.532	942.841	1020.22	957.83	1069.91	1154.12	1015.51	1032.28	971.807	985.018	994.101	961.716	1045.1	1073.82	833.083	1143.19	1053.55	911.097	999.029	1080.31	913.881	903.251	1048.22
Band 177	1022.58	1132.1	929.513	829.608	941.337	902.417	1051.88	996.438	937.218	1020.99	960.681	1073.97	1155.23	1018.11	1032.49	973.832	982.683	994.645	963.922	1045.37	1070.98	834.87	1145.49	1054.55	911.449	1000.25	1090.71	917.794	907.104	1045.89
Band 178	1024.85	1134.3	931.378	829.75	941.813	906.814	1054.12	997.005	943.181	1020.67	963.338	1074.28	1157.95	1019.1	1037.56	979.218	988.355	997.628	969.686	1048.63	1074.61	830.399	1148.15	1055.31	916.596	1005.16	1086.08	917.854	910.046	1047.85
Band 179	1030.72	1136.38	934.114	831.958	945.276	908.268	1055.57	1003.62	940.531	1024.69	967.876	1078.4	1158.48	1021.98	1038.72	981.892	991.541	998.952	972.373	1049.94	1075.8	833.878	1150.02	1059.32	920.31	1008.23	1091.3	922.184	910.109	1053.48
Band 180	1028.23	1139.24	935.054	834.87	947.189	909.984	1055.75	1004.37	944.577	1027.07	971.869	1084.34	1163.62	1024.36	1040.2	982.852	995.208	1001.72	972.161	1053.12	1076.08	840.548	1155.61	1063.65	919.445	1008.62	1094.95	922.981	913.814	1052.53
Band 181	1031.25	1144.62	939.043	835.095	950.477	914.95	1064.18	1008.68	948.398	1027.89	972.939	1085.47	1168.12	1029.15	1047.36	985.996	996.954	1006.04	975.015	1057.39	1084.38	841.996	1156.03	1066.52	927.48	1011.5	1098.11	928.716	916.975	1059.62
Band 182	1038.15	1145.22	940.764	840.283	955.71	917.707	1063.15	1014.16	948.865	1032.06	975.406	1091.72	1171.4	1033.37	1049.34	991.864	999.723	1010.48	980.745	1062.3	1090.65	843.514	1161.31	1072.94	929.203	1016.19	1103.19	931.991	921.03	1059.75
Band 183	1042.17	1150.1	941.867	843.976	959.109	917.966	1067.79	1015.77	955.78	1034.84	977.903	1093.66	1173.93	1037.37	1049.27	992.951	1002.53	1013.73	984.458	1065.68	1093.01	846.392	1166.11	1072.55	929.404	1014.82	1105.28	934.86	921.481	1065.28
Band 184	1042.22	1148.77	944.343	844.615	955.858	918.666	1068.17	1019.26	957.28	1038.97	979.728	1095.81	1175.65	1037.59	1054.95	996.886	1007.99	1019.55	986.719	1067.75	1093.65	849.983	1169.42	1075	931.193	1021.6	1108.76	934.387	921.183	1067.39
Band 185	1045.35	1155.51	948.664	847.41	965.167	924.145	1070.05	1021.85	960.11	1037.22	980.933	1099.6	1180.37	1042.4	1057.52	998.905	1010.01	1020.74	988.619	1073.3	1093.11	850.979	1173.66	1080.52	937.125	1022.63	1113.11	937.831	928.844	1069.57
Band 186	1050.21	1154.27	953.105	847.195	961.344	926.658	1076.43	1028.47	959.658	1045.02	985.312	1105.51	1186.63	1046.28	1064.52	1004.01	1014.15	1025.15	992.586	1078.11	1098.76	855.672	1176.79	1084.73	940.121	1028.05	1114.35	944.829	932.292	1074.42
Band 187	1053.72	1163.58	954.495	850.214	966.374	928.369	1081.82	1030.05	966.164	1046.83	987.128	1106.95	1190	1049.25	1064.67	1003.71	1021.53	1028.27	993.201	1080.86	1108.47	859.179	1180.18	1088.52	943.595	1031.59	1115.98	946.191	929.956	1078.11
Band 188	1057.51	1162.46	958.078	855.385	971.15	933.141	1082.84	1036.21	966.721	1050.13	992.515	1110.8	1193.06	1052.4	1067.48	1008.06	1023.35	1032.82	997.195	1084.02	1104.11	863.448	1184.21	1090.55	945.53	1032.8	1118.92	949.191	935.956	1080.06
Band 189	1058.97	1170.29	960.652	858.579	973.471	930.238	1087.93	1038.14	967.345	1052.44	995.297	1114.25	1196.9	1055.6	1070.08	1012.12	1027.45	1036.33	1001.88	1085.11	1115.23	869.397	1189.81	1095.98	949.976	1036.92	1124.56	952.626	940.94	1083.73
Band 190	1062.7	1170.74	964.46	859.958	976.778	937.388	1090.2	1040.8	972.05	1055.51	994.755	1118.49	1202.24	1060.13	1075.21	1015.25	1032.37	1038.96	1005.06	1091.84	1114.1	870.661	1192.18	1097.74	952.689	1039.77	1127.28	955.566	938.883	1087.94
Band 191	1065.16	1173.96	966.656	860.508	978.004	938.692	1091.66	1045.23	978.723	1056.64	999.108	1120.82	1206.02	1062.27	1076.97	1019.67	1031.66	1041.18	1011.42	1097.86	1114.49	875.181	1194.59	1103.49	952.399	1041.61	1132.49	957.09	941.019	1092.7
Band 192	1064.85	1181.01	970.547	866.036	981.43	942.729	1097.87	1050.19	982.687	1062.15	1002.32	1125.85	1210.58	1069.04	1081.21	1024.94	1037.13	1046.03	1016.48	1100.76	1118.9	877.738	1200.38	1108.75	954.859	1043.42	1136.58	960.978	951.62	1096.64
Band 193	1071.64	1185.49	972.694	868.689	985.49	946.296	1103.34	1055.26	987.44	1064.21	1008.01	1129.91	1215.02	1072.44	1084.06	1028.92	1034.6	1049.88	1019.22	1107.5	1128.27	880.893	1205.45	1111.58	961.8	1050.19	1140.86	967.162	949.852	1102.7
Band 194	1078.22	1189.21	977.427	872.595	989.928	950.577	1108.41	1061.8	993.638	1069.7	1014.94	1134.94	1222.47	1077.96	1089.21	1034.95	1046.76	1057.16	1023.5	1110.62	1132.59	888.39	1211.66	1120.18	967.016	1054.2	1149.17	972.544	954.678	1107.41
Band 195	1083.33	1197.78	984.518	881.251	998.193	958.042	1116.36	1070.31	994.684	1077.86	1019.05	1141.97	1229.69	1085.3	1098.5	1041.49	1052.17	1062.13	1031.13	1119.52	1135.69	892.727	1221.25	1126.8	973.188	1063.27	1153.55	977.496	959.429	1115.57
Band 196	1091.82	1203.66	987.45	885.751	999.025	959.935	1121.76	1072.69	1007.03	1082.37	1025.16	1147.56	1237.98	1092.7	1104.3	1049.69	1051.58	1068.71	1040.37	1127.2	1142.6	896.938	1228.89	1131.58	976.294	1065.58	1163.57	984.131	964.951	1119.92
Band 197	1098.63	1214.42	997.061	892.157	1010.34	970.729	1127.89	1080.87	1013.06	1086.95	1031.7	1154.98	1243.44	1097.51	1112.18	1053.65	1059.43	1074.43	1043.01	1135.98	1144.54	902.544	1231.11	1138.94	985.333	1073.24	1164.55	990.832	970.883	1128.58
Band 198	1103.36	1214.01	999.077	895.184	1010.41	970.902	1133.69	1085.36	1016.43	1090.34	1033.8	1156.93	1248.59	1102.39	1113.29	1059.67	1063.02	1079.68	1049.62	1140.32	1151.62	912.034	1237.92	1143.14	985.871	1073.49	1168.46	993.446	976.372	1132.02
Band 199	1103.38	1221.84	1003.67	900.939	1017.68	979.058	1136.35	1091.22	1018.37	1095.26	1040.69	1161.94	1250.96	1106.43	1118.66	1063.82	1062.45	1083.29	1052.07	1145.7	1158	913.128	1243.73	1147.71	993.197	1081.96	1173.05	998.346	979.23	1134.38
Band 200	1104.77	1227.52	1007.07	904.01	1019.29	978.429	1140.18	1095.79	1024.34	1098.54	1045.65	1164.59	1260.13	1112.99	1121.33	1068.53	1063.99	1087.08	1058.83	1150.36	1160.12	919.684	1246.5	1153.35	994.78	1085.17	1180.22	1002.47	982.096	1140.69
Band 201	1111.59	1231.81	1011	908.6	1025.22	984.423	1146.32	1104.19	1030.24	1106.78	1050.27	1170.95	1263.29	1118.18	1125.91	1075.38	1073.62	1091.71	1065.93	1157.87	1165.74	925.412	1252.55	1159.2	1001.02	1086.98	1184.99	1008.4	984.038	1149.77
Band 202	1120.9	1239.21	1019.27	917.033	1034.11	991.694	1159.26	1107.44	1034.85	1113.53	1057.1	1177.41	1273.15	1124.82	1132.99	1082.61	1078.18	1095.04	1073.45	1166.58	1171.63	928.699	1262.62	1166.69	1005.92	1096.58	1194.28	1017.32	989.26	1152.82
Band 203	1133.23	1251.87	1028.6	927.152	1037.21	1002.16	1168.1	1120.27	1048.93	1120.51	1065.66	1188.48	1283.25	1135.75	1145.56	1094.12	1085.09	1105.66	1083.06	1178.66	1176.56	939.294	1272.07	1177.21	1019.37	1104.39	1206.66	1026.05	1001.23	1165.43
Band 204	1140.26	1261.85	1041.27	936.302	1052.61	1015.74	1179.26	1132.92	1058.04	1134.85	1079.63	1197.38	1294.76	1143.32	1157.94	1106.8	1096.98	1118.88	1094.94	1188.85	1190.58	954.341	1281.99	1187.1	1028.07	1116.87	1215.77	1038.35	1009.34	1176.43
Band 205	1154.88	1276.11	1052.37	947.618	1062.99	1024.93	1190.05	1142.89	1069.15	1142.4	1087.28	1209.29	1308.09	1155.93	1169.85	1120.46	1104.86	1130.27	1109.95	1202.63	1199.56	964.505	1296.95	1202.35	1038.42	1126.06	1224.95	1048.34	1021.34	1188.43
Band 206	1167.65	1290.34	1060.63	959.659	1073.14	1037.33	1207.26	1152.59	1080.98	1157.75	1099.82	1219.5	1320.77	1168.37	1179.72	1131.29	1111.71	1138.15	1123.24	1217.9	1210.63	971.271	1308.79	1211.35	1047.91	1138.27	1240.52	1060.81	1029.89	1201.55
Band 207	1179.89	1299.45	1069.54	966.11	1080.12	1044.65	1213.66	1164.63	1094.16	1164.25	1109.37	1229.77	1331.42	1177.85	1188.76	1142.12	1122.24	1147.62	1132.52	1229.7	1220.81	983.365	1319.61	1222.56	1056.88	1145.46	1246.83	1071.52	1038.25	1210.35
Band 208	1183.77	1306.77	1078.51	975.402	1085.76	1051.38	1222.32	1174.16	1103.71	1174.02	1115.47	1236.66	1336.98	1184.18	1195.43	1149.97	1127.69	1156.83	1141.36	1240.3	1223.08	994.874	1330.18	1227.71	1064.83	1152.3	1259.26	1078.65	1044.18	1219.05
Band 209	1191.67	1315.39	1082.82	981.471	1095.42	1060.05	1228.3	1178.53	1107.15	1176.3	1124.68	1241.39	1342.3	1189.48	1201.45	1155.69	1139.63	1162.13	1145.01	1247.65	1233.57	1001.16	1332.94	1232.87	1073.09	1160.84	1261.57	1087.53	1051.18	1224.92
Band 210	1195.21	1316.01	1088.6	987.639	1099.28	1064.57	1230.82	1187.32	1117.07	1186.81	1127.06	1245.53	1349.25	1194.93	1208.41	1163.7	1143.82	1169.04	1154.2	1253.27	1237.44	1014.03	1338.91	1240.34	1078.1	1168.2	1269.01	1090.59	1051.35	1231.97
Band 211	1201.24	1324.54	1096.67	994.413	1103.04	1073.46	1237.11	1193.32	1122.33	1192.22	1136.41	1251.5	1355.15	1200.58	1213.2	1170.07	1146.79	1173.93	1158.91	1266.09	1242.37	1016.31	1345.88	1247.94	1084.65	1172.27	1272.9	1100.37	1062.34	1236.68
Band 212	1205.76	1333.12	1103.86	1002.74	1108.8	1080.17	1248.81	1200.18	1133.04	1199.11	1143.73	1259.51	1365.59	1207.77	1222.83	1181.03	1159.23	1183.39	1173.82	1273.86	1250.61	1025.55	1352.45	1256.75	1093.66	1181.04	1282.54	1107.24	1065.77	1248.39
Band 213	1220.18	1345.52	1111.18	1007.9	1121.93	1088.65	1258.62	1210.91	1139.96	1206.74	1153.07	1268.18	1373.57	1219.22	1231.32	1192.07	1165.68	1191.3	1181.71	1283.43	1260.82	1036.56	1365.36	1267.36	1101.37	1189.83	1291.38	1117.91	1073.98	1255.59
Band 214	1235.08	1354.31	1121.43	1019.47	1126.34	1099.16	1269.99	1222.41	1147.07	1217.14	1158.65	1276.54	1384.58	1227.67	1240.47	1201.03	1171.4	1201.98	1192.59	1296.59	1265.86	1045.97	1373.17	1277.98	1112.27	1200.14	1302.54	1126.76	1081.27	1265.86
Band 215	1238.89	1365.3	1130.26	1027.6	1133.55	1109.1	1279.15	1233.67	1162.41	1228.46	1169.54	1285.57	1392.98	1236.27	1251	1212.35	1186.28	1208.97	1201.39	1310.42	1275.53	1054.19	1382.79	1289.15	1120.01	1211.92	1312.73	1137.69	1088.28	1275.17
Band 216	1245.72	1373.54	1139.59	1038.33	1146.19	1114.74	1293.96	1241.24	1174.2	1238.44	1179.5	1296.18	1405.07	1245.99	1259.12	1224.37	1195.58	1218.99	1217.26	1322.51	1282.47	1066.46	1396	1298.23	1127.26	1218.7	1321.72	1147.92	1098.79	1286.65
Band 217	1260.05	1383.37	1148.06	1045.97	1149.18	1124.95	1300.44	1255.16	1182.17	1250.71	1187.35	1304.86	1413.78	1256.12	1267.67	1233.78	1205.05	1228.94	1225.68	1329.87	1292.23	1079.34	1403.89	1309.65	1137.5	1225.94	1334.76	1158.31	1106.95	1294.32
Band 218	1270.04	1390.01	1154.27	1051.24	1158.7	1133.48	1304.41	1263.29	1190.13	1256.44	1195.82	1310.36	1423.88	1264.23	1277.49	1242.58	1213.83	1235.35	1236.46	1342.88	1300.43	1088.28	1410.08	1314.77	1147.81	1235.67	1345.29	1165.1	1109.58	1307.17
Band 219	1272.75	1399.15	1160.9	1062.77	1167.26	1140.45	1318.28	1271.44	1199.82	1265.44	1202.85	1317.26	1425.85	1269.54	1283.09	1250.43	1222.55	1238.15	1242.46	1350.15	1298.78	1090.55	1416.83	1321.88	1154.41	1241.62	1353.5	1173.85	1115.83	1313.06
Band 220	1281.4	1407.11	1169.5	1065.9	1166.88	1146.43	1324.49	1277.01	1205.33	1270.94	1205.37	1325.06	1432.37	1276.69	1290.56	1258.53	1229.31	1245.67	1249.33	1356.04	1308.92	1102.58	1428.31	1328.13	1160.64	1251.72	1356.96	1179.75	1124.03	1321
Band 221	1290.94	1411.07	1173.49	1073.76	1174.54	1149.84	1328.3	1283.28	1210.53	1275.77	1214.49	1329.75	1439.28	1282.52	1293.06	1266.93	1234.77	1253.36	1257.02	1366.29	1312.59	1111.2	1431.77	1335.43	1164.23	1251.17	1359.73	1184.76	1129	1326.32
Band 222	1288.17	1418.96	1178.03	1077.22	1175.61	1159.04	1336.51	1290.96	1219.47	1284.53	1218.97	1334.07	1448.07	1290.01	1300.41	1272.01	1238.06	1256.55	1265.68	1373.21	1318.76	1112.75	1435.48	1340	1168.66	1258.84	1372.06	1191.94	1130.73	1331.41
Band 223	1295.63	1423.26	1184.09	1084.12	1185.3	1163.09	1340.26	1296.6	1229.21	1291.42	1224.07	1340.5	1453.52	1297.15	1305.73	1279.47	1242.34	1260.87	1271.46	1377.96	1321.14	1122.53	1440.71	1345.9	1175.53	1264.61	1376.72	1194.25	1134.92	1336.41
Band 224	1296.39	1427.88	1188.94	1089.64	1188.34	1168.35	1348.15	1301	1233.36	1292.53	1225.94	1344.51	1458.3	1302.66	1309.75	1285.59	1252.6	1269.22	1277.63	1382.25	1328.48	1128.2	1445.25	1353.02	1179.97	1268.5	1378.2	1201.11	1141.78	1343.54
Band 225	1303.78	1437.95	1192.39	1093.28	1198.54	1173.46	1357.97	1308.41	1236.38	1299.68	1232.28	1349.62	1465.22	1308.97	1314.19	1289.76	1255.67	1273.7	1280.34	1390.73	1330.03	1134.06	1450.28	1358.34	1185.31	1271.38	1386.44	1205.48	1145.37	1349.13
Band 226	1314.34	1441.15	1196.61	1099.52	1196.4	1173.89	1358.85	1310.5	1242.01	1300.33	1234.14	1352.5	1470.42	1312.08	1317.9	1292.67	1258.94	1279.29	1286.94	1396.45	1337.68	1134.19	1453.48	1360.24	1187.69	1276.69	1387.68	1212.25	1143.61	1356.6
Band 227	1313.51	1444.35	1202.08	1106.29	1200.18	1181.72	1363.61	1317.98	1249.79	1308.95	1240.49	1357.74	1474.11	1319.53	1323.23	1301.43	1266.57	1281.64	1293.35	1401.72	1334.75	1146.37	1458.96	1367.46	1194.74	1281.44	1393.95	1215.96	1152.41	1360.08
Band 228	1326.89	1448.78	1205.55	1107.21	1204.02	1189.61	1369.34	1322.29	1251.71	1307.94	1245.52	1364.44	1477.3	1324.66	1329.08	1304.97	1273.36	1284.67	1297.25	1408.63	1339.49	1151.7	1463.46	1371.98	1199.19	1288.12	1396.73	1221.05	1152.83	1361.86
Band 229	1322.17	1455.89	1208.78	1108.48	1206.55	1192.03	1376.05	1326.42	1257.56	1314.62	1245.87	1365.25	1482.26	1326.86	1333.08	1309.36	1271.01	1288.38	1300.81	1414.74	1338.79	1153.26	1465.88	1371.54	1204.88	1290.03	1400.67	1225.7	1155.92	1368.79
Band 230	1323.72	1453.34	1209.44	1113.44	1207.92	1192.41	1377.08	1326.56	1261.62	1315.59	1248.62	1367.44	1483.2	1329.23	1330.92	1312.07	1280.87	1289.44	1303.76	1418	1344.63	1156.57	1467.69	1375.68	1201.65	1289.73	1400.04	1225.32	1158.51	1371.56
Band 231	1324.62	1455	1209.95	1113.27	1207.92	1192.08	1377.59	1328.15	1264.02	1317.41	1248.73	1367.18	1483.19	1329.48	1333.09	1312.8	1275.37	1291.87	1304.57	1416.48	1338.2	1161.09	1467.21	1376.18	1204.16	1290.6	1402.35	1226.47	1158.01	1372.06
Band 232	1320.41	1455.46	1211.31	1112.73	1209.62	1194.84	1378.75	1327.79	1266.46	1316.28	1249.43	1365.67	1482.3	1330.83	1329.68	1312.08	1278.05	1288.19	1306.68	1422.07	1344.03	1167.12	1468.41	1373.87	1204.56	1290.43	1404.62	1228.9	1161.69	1371.12
Band 233	1321.08	1452.51	1208.05	1112.79	1209.74	1193.52	1375.2	1329.34	1264.39	1316.29	1249.36	1364.63	1483.28	1331.44	1331.61	1311.89	1277.28	1292.03	1306.88	1421.77	1339.98	1160.81	1466.14	1374.15	1204.92	1288.58	1401.85	1228.54	1158.81	1371.34
Band 234	1317.27	1448.68	1205.07	1111.13	1205.13	1189.26	1373.74	1325.94	1263.1	1313.57	1240.94	1361.9	1481.95	1331.3	1328.31	1314.07	1279.46	1291.95	1308.05	1419.71	1343.24	1162.04	1462.51	1372.83	1204.25	1285.53	1398.56	1224.74	1152.34	1370.42
Band 235	1319.72	1444.5	1204.28	1111.64	1202.32	1188.77	1374.59	1323.06	1267.13	1309.12	1241.78	1359.34	1477.04	1326.45	1325.29	1307.85	1272.9	1287.89	1300.37	1415.44	1341.69	1161.51	1460.46	1371.66	1199.07	1285.41	1396.98	1223.05	1148.89	1367.34
Band 236	1313.27	1444.11	1201.38	1109.46	1200.55	1186.12	1372.2	1319.63	1265.67	1308.56	1240.93	1357.59	1473.11	1324.67	1321.65	1307.56	1276.15	1285.04	1301.26	1412.54	1336.35	1162.99	1454.17	1368.76	1199.8	1280.37	1387.41	1223.08	1146.72	1365.57
Band 237	1309.22	1443.07	1198.26	1106.31	1196.28	1181.78	1368.05	1320.64	1260.17	1303.84	1236.53	1353.57	1469.12	1326.06	1318.69	1302.93	1275.69	1284.03	1299.03	1408.28	1327.38	1163.9	1452.52	1365.14	1195.17	1276.47	1387.26	1217.8	1142.67	1365.91
Band 238	1310.78	1440.33	1194.01	1103.63	1191.86	1181.06	1360.15	1316.03	1258.64	1303.59	1232.37	1349.18	1470.51	1320.47	1314.41	1301.66	1269.68	1283.59	1294.7	1411.13	1327.69	1166.98	1448.26	1361.9	1192.66	1275.17	1384.82	1215.53	1141.64	1364.06
Band 239	1303.3	1440.22	1193.54	1101.09	1186.39	1182.26	1362.36	1309.78	1261.1	1296.68	1231.81	1344.87	1470.59	1320.52	1312.12	1298.98	1269.47	1277.91	1293.12	1412.04	1324.96	1166.73	1442.28	1360.38	1190.6	1273.94	1382.38	1215.74	1137.86	1361
Band 240	1301.49	1433.56	1191.37	1101.53	1191.27	1177.52	1357.05	1311.53	1257.24	1295.71	1230.57	1344.83	1465.37	1318.85	1309.94	1296.26	1268.47	1276.18	1290.95	1411.34	1325.98	1160.48	1440.93	1355.32	1188.33	1267.09	1382.43	1212.51	1139.22	1358.97
Band 241	1303.32	1429.27	1189.83	1100.62	1186.68	1174.1	1358.78	1309.89	1253.09	1291.95	1228.6	1343.73	1462.63	1316.37	1306.87	1297.33	1267.51	1278.42	1292.27	1406.53	1326.22	1161.57	1441.95	1355.92	1186.92	1264.34	1380.87	1209.39	1134.69	1357.05
Band 242	1298.41	1429.19	1187.55	1100.75	1186.23	1172.61	1354.12	1308.45	1254.79	1288.95	1225.68	1338.55	1460.26	1314.6	1304.98	1293.57	1266.14	1279.3	1286.78	1410.37	1324.45	1161.12	1437.67	1349.9	1187.28	1265.83	1378.46	1207.46	1132.36	1355.61
Band 243	1290.6	1426.96	1184.69	1096.04	1185.76	1170.68	1354.38	1306.39	1254.73	1288.05	1227.38	1335.46	1458.96	1313.84	1303.65	1290.63	1265.33	1274.59	1284.79	1406.65	1326.06	1157.65	1434.64	1348.56	1181.31	1261.89	1373.01	1206.17	1132.28	1353.09
Band 244	1294.08	1419.73	1180.74	1093.14	1178.44	1165.02	1343.73	1300.39	1250.87	1283.54	1221.3	1331.41	1451.69	1308.67	1298.52	1285.61	1262.81	1267.97	1278.56	1401.64	1317.48	1159.72	1428.41	1342.75	1178.48	1257.71	1369.56	1201.46	1126.21	1347.03
Band 245	1288.87	1412.95	1174.49	1089.24	1171.86	1161.45	1340.64	1296.52	1243	1280.56	1213.87	1325.98	1446.94	1302.92	1292.74	1284.35	1256.2	1265.72	1277.47	1398.28	1308.33	1160.4	1423.85	1336.43	1176.21	1252.56	1360.11	1197.26	1122.19	1344.03
Band 246	1277.71	1405.8	1168.33	1082.23	1165.65	1156.93	1331.31	1289.9	1238.37	1274.08	1208.65	1319.85	1437.38	1295.6	1287.78	1277.09	1253.46	1257.62	1272.53	1389.62	1304.66	1149.8	1414.38	1330.9	1171.35	1246.38	1359.03	1193.18	1114.73	1335.43
Band 247	1272.72	1395.21	1161.25	1077.69	1160.04	1145.63	1322.95	1281.36	1233.72	1263.43	1201.62	1310.64	1427.35	1290.14	1276.96	1267.45	1241.05	1249.89	1263.01	1383.8	1295.98	1145.72	1404.77	1321.54	1160.25	1236.88	1344.62	1184.44	1104.2	1330.42
Band 248	1264.21	1385.59	1155.11	1070.76	1152.58	1142.78	1315.38	1275.72	1227.93	1256.53	1195.26	1302.99	1421.79	1281.12	1270.03	1263.82	1240.01	1243.86	1260.94	1375.28	1281.95	1138.52	1400.8	1316.68	1154.35	1231.08	1340.75	1177.93	1102.18	1320.15
Band 249	1253.72	1376.1	1146.16	1064.15	1144.63	1134.29	1309.73	1267.59	1217.2	1247.72	1188.05	1296.92	1412.17	1274.46	1263.59	1258.14	1229.41	1236.73	1252.92	1366.42	1275.71	1138.65	1390.75	1308.32	1143.85	1222.01	1336.27	1170.81	1094.23	1314.56
Band 250	1243.08	1373.02	1140.48	1057.42	1137.39	1129.78	1303.26	1261.05	1212.65	1242.65	1182.2	1288.07	1403.87	1268.76	1253.2	1248.71	1220.19	1228.89	1242.8	1361.45	1269.43	1124.58	1380	1298.63	1139.38	1219.27	1322.94	1167.08	1090.13	1308.05
Band 251	1241.57	1364.21	1135.61	1057.96	1132.49	1125.19	1295.67	1253.97	1208.13	1236.03	1176.47	1281.18	1396.22	1262.84	1250.03	1243.2	1216.65	1222.37	1238.2	1354.58	1263	1123.79	1375.74	1289.33	1137.52	1209.39	1319.9	1162.37	1084.33	1302.53
Band 252	1239.85	1356.26	1131.79	1052.8	1129.47	1122.33	1290.01	1248.55	1206.92	1232.48	1173.18	1276.53	1391.86	1258.32	1244.12	1239.03	1213.19	1221.39	1233.37	1345.45	1254.75	1115.14	1366.27	1287.42	1132.83	1204.13	1307.74	1156.67	1080.57	1296.7
Band 253	1230.88	1351.44	1127.93	1046.88	1124.69	1114.5	1289.39	1247.46	1200.88	1225.86	1166.61	1272.36	1387.32	1252.69	1238.79	1236.66	1207.45	1217.15	1232.76	1345.64	1253.45	1115.54	1365.77	1284.51	1129.34	1200.92	1308.79	1150.72	1075.37	1291.05
Band 254	1233.2	1349.06	1125.49	1048.96	1122.27	1112.41	1283.75	1239.64	1193.09	1223.5	1169.11	1269.87	1386.32	1251.34	1236.24	1233.78	1200.15	1210.07	1228.66	1340.69	1246.84	1112.62	1357.77	1278.59	1126.09	1197.13	1304.37	1150.83	1073.46	1285.51
Band 255	1223.87	1344.82	1122.46	1041.47	1120.33	1107.65	1274.49	1238.39	1190.94	1220.33	1163.56	1264.68	1378.49	1246.08	1232.57	1228.85	1195.02	1205.56	1221.77	1335.2	1240.77	1105.92	1354.61	1273.16	1119.62	1192.01	1303.39	1143.6	1073.95	1283.08
Band 256	1222.39	1335.15	1117.07	1038.07	1112.89	1106	1270.9	1232.73	1191.84	1212.71	1154.25	1259.82	1373.52	1239.79	1228.63	1224.74	1195.62	1201.23	1220.66	1329.08	1233.18	1100.03	1349.23	1269.74	1116.69	1188.71	1300.62	1140.35	1066.29	1277.96
Band 257	1215.44	1331.19	1111.49	1032.03	1105.48	1103.53	1261.78	1225.75	1182.07	1208.5	1151.48	1253.63	1366.54	1234.62	1222.86	1216.63	1186.56	1195.69	1212.42	1321.2	1230.1	1096.5	1343.5	1263.48	1112.44	1184.5	1285.96	1135.19	1056.45	1269.61
Band 258	1206.66	1322.81	1104.5	1026.82	1099.11	1094.22	1263.1	1222.68	1172.27	1197.14	1145.63	1244.18	1358.27	1229.87	1214.71	1210.2	1182.53	1186.37	1207.14	1315.93	1219.44	1091.59	1334.48	1253.68	1104.48	1178.66	1282.46	1129.85	1054.73	1260.22
Band 259	1195.89	1313.52	1097.4	1020.92	1095.97	1086.84	1250.22	1215.35	1162.46	1194.6	1134.63	1238.32	1346.18	1220.62	1205.02	1202.63	1168.22	1177.42	1200.36	1304.4	1207.38	1083.84	1328.1	1247	1101.52	1169.67	1273.51	1121.03	1046.86	1251.97
Band 260	1188.53	1302.71	1087.91	1014.06	1083.07	1078.26	1236.48	1205.72	1159.86	1185.81	1128.17	1229.3	1337.09	1211.5	1200.23	1197.6	1161.06	1169.61	1193.46	1294.2	1199.43	1076.84	1319.81	1240.15	1088	1162.98	1263.81	1112.48	1040.32	1244.99
Band 261	1182.83	1292.69	1083.39	1006.72	1079.49	1075.65	1234.93	1197.91	1151.04	1181.35	1123.19	1221.14	1326.68	1202.24	1190.92	1186.48	1156.48	1163.25	1182.74	1285.16	1196.06	1067.19	1307.94	1230.55	1084.54	1154.74	1257.2	1107.9	1032.02	1232.45
Band 262	1174.68	1283.88	1073.81	999.85	1075.39	1064.84	1221.52	1189.25	1144.05	1170.61	1112.33	1212.73	1318.77	1195.55	1181.81	1178.77	1143.4	1153.36	1175.11	1274.86	1183.06	1064.38	1298.22	1221.53	1076.09	1145.56	1248.85	1098.65	1021.65	1225.9
Band 263	1164.18	1272.3	1068.48	994.119	1065.79	1059.32	1215.73	1181.9	1132.5	1161.88	1104.96	1205.67	1308.98	1187.61	1173.81	1173.93	1142.54	1143.23	1171.5	1265.15	1178.43	1054.14	1293.3	1214.14	1065.17	1135.32	1241.14	1090.81	1020.95	1218.16
Band 264	1161.91	1261.94	1059.2	986.443	1054.58	1053.9	1204.98	1174.59	1127.99	1155.7	1100.53	1196.46	1299.27	1179.15	1165	1164.19	1135.46	1136.81	1158.48	1256.04	1170.43	1042.22	1282.14	1204.89	1062.3	1130.01	1230	1086.02	1011.59	1211.44
Band 265	1152.99	1256.46	1055.03	980.655	1048.59	1048.65	1201.36	1165.37	1118.8	1147.29	1090.59	1187.98	1292.19	1172.19	1157.16	1157.06	1126.51	1129.5	1151.63	1249.8	1163.59	1041.4	1274.13	1197.97	1055.44	1124.45	1228.46	1079.25	1004.88	1200.77
Band 266	1144.06	1249.97	1048.56	977.799	1045.91	1039.2	1194.36	1159.1	1109.43	1141.08	1087.26	1182.12	1283.99	1166.29	1151.54	1150.12	1117.27	1122.36	1144.85	1242.66	1153.38	1033.72	1264.3	1190.15	1050.68	1116.65	1216.29	1073.5	1003.1	1193.83
Band 267	1140.61	1242.64	1045.01	973.197	1040.97	1036.21	1186.51	1153.62	1106.9	1140.36	1081.05	1175.06	1277.34	1160.13	1147.33	1146.63	1118.46	1116.25	1143.34	1235.72	1151.77	1030.78	1259.81	1185.19	1047.72	1115.17	1212.72	1066.85	997.549	1187.47
Band 268	1139.4	1238.06	1037.56	967.62	1033.84	1031.37	1176.37	1148.54	1102.76	1131.44	1074.85	1170.45	1273.19	1154.82	1143.23	1141.79	1110.01	1115.05	1135.9	1232.9	1145.37	1027.35	1254.26	1181.26	1040.8	1110.65	1210.85	1061.25	989.773	1182.61
Band 269	1133.03	1234.14	1033.43	962.105	1032.14	1025.86	1172.96	1144.5	1095.64	1124.59	1070.19	1165.91	1267.2	1151.21	1139.69	1135.09	1107.7	1107.83	1132.95	1225.47	1139.63	1023.91	1247.12	1175.04	1036.57	1103.04	1200.09	1057.08	984.336	1176.42
Band 270	1122.17	1223.65	1027.08	956.233	1027.16	1016.32	1168.84	1136.55	1092.87	1115.79	1064.2	1156.73	1257.72	1143.76	1129.48	1127.88	1097.35	1099.89	1123.98	1221.52	1129.12	1014.85	1239.13	1167.37	1027.81	1093.26	1191.83	1051.35	972.702	1171.25
Band 271	1116.68	1214.09	1022.11	949.589	1019.71	1012.44	1153.09	1128.39	1081.74	1112.04	1056.14	1150.78	1247.6	1135.02	1123.21	1123.23	1094.87	1095.88	1118.42	1212.03	1122.55	1006.91	1234.61	1160.21	1019.17	1086.94	1185.89	1045.56	973.522	1160.83
Band 272	1106.72	1206.29	1011.92	945.807	1010.41	1002.92	1151.43	1119.87	1074.13	1104.55	1049.13	1142.65	1239.71	1127.81	1115.02	1111.79	1082.61	1090.25	1107.17	1200.74	1118.8	1003.61	1218.77	1150.05	1013.08	1079.55	1181.97	1033.95	961.989	1152.66
Band 273	1100.5	1194.51	1003.04	934.271	999.698	996.614	1138.07	1109.46	1063.63	1092.95	1040.51	1131.47	1230.49	1117.35	1103.03	1103.81	1079.69	1078.37	1099.45	1189.76	1107.56	999.501	1212.13	1143.85	1004.97	1070.86	1167.09	1026.58	955.768	1143.4
Band 274	1087.15	1185.15	993.442	926.321	994.436	984.299	1129.44	1102.18	1054.83	1085.19	1028.58	1122.7	1219.78	1109.33	1094.2	1095.76	1072.86	1070.38	1091.07	1179.72	1099.89	982.94	1201.46	1129.63	994.386	1062.51	1157.12	1015.12	949.626	1130.9
Band 275	1073.72	1173.15	984.641	918.6	983.352	976.14	1116.51	1091.26	1046.76	1073.95	1019.99	1111.95	1206.69	1100.18	1081.29	1085.68	1062.19	1061.47	1081.44	1168.23	1089.82	980.211	1190.85	1118.7	987.889	1051.83	1145.64	1006.87	937.768	1122.62
Band 276	1065.21	1165.6	973.621	908.947	973.967	967.031	1106.46	1081.85	1037.03	1066.07	1010.76	1101.01	1196.2	1088.77	1073.17	1073.56	1052.53	1051.75	1067.26	1159.99	1084.6	974.684	1179.06	1109.43	975.199	1040.5	1136.59	994.703	928.809	1110.98
Band 277	1058.51	1153.75	967.384	902.191	963.103	960.433	1096.02	1072.7	1029.74	1054.76	1005.74	1093.21	1186.09	1079.75	1064.79	1063.74	1047.85	1047.1	1060.82	1151.84	1071.72	967.39	1169.67	1102.98	968.869	1030.78	1126.92	989.317	922.227	1102.85
Band 278	1051.84	1144.45	959.891	895.417	960.901	952.376	1086.07	1065.08	1026.44	1045.34	994.445	1082.42	1176.93	1071.45	1056.51	1055.06	1034.39	1037.83	1048.78	1141.64	1066.59	957.16	1159.9	1092.42	959.356	1022.08	1117.57	980.128	912.964	1094.09
Band 279	1042.43	1134.81	952.587	888.323	950.804	943.6	1082.23	1055.51	1016.7	1037.98	985.761	1076.31	1168.2	1064.84	1049.52	1051.41	1028.88	1030.33	1049.72	1138.62	1056.97	954.925	1151.22	1083.9	953.486	1014.04	1110.26	974.255	906.577	1087.59
Band 280	1034.04	1124.94	945.022	880.807	946.807	937.615	1074.06	1048.8	1013.12	1031.09	977.895	1067.92	1158.66	1056.89	1039.11	1040.96	1025.41	1024.66	1036.93	1128.62	1047.87	947.083	1141.18	1080.23	947.586	1006.3	1102.94	966.029	902.986	1082.47
Band 281	1033.51	1119.62	938.326	875.816	937.547	931.962	1067.6	1043.76	1004.68	1023.64	973.689	1060.41	1153.04	1048.23	1034.79	1035.72	1024.17	1020.3	1031.48	1119.41	1045.07	943.923	1135.86	1074.23	939.316	1002.97	1090.24	961.627	892.637	1074.41
Band 282	1022.2	1112.08	932.698	867.001	929.737	927.517	1060.49	1034.51	1001.15	1016.03	964.857	1054.4	1145.59	1044.46	1029.86	1029.44	1014.55	1012.72	1025.66	1118.41	1037.6	940.774	1127.29	1065.14	937.639	994.539	1085.35	954.711	891.068	1070.19
Band 283	1017.23	1103.73	927.778	864.474	930.27	921.729	1055.49	1028.1	989.44	1007.36	962.658	1048.56	1138.32	1037.58	1022.01	1022.47	1008.6	1008.73	1018.91	1110.77	1030.78	931.077	1116.26	1058.4	928.684	989.483	1083.17	948.586	887.071	1062.99
Band 284	1008.99	1097.78	922.824	857.812	920.113	914.147	1042.11	1020.5	990.698	1004.04	952.873	1040.01	1131.44	1029.13	1015.3	1014.11	1001.76	1000.85	1010.42	1103.6	1024.57	926.258	1113.02	1050.31	923.123	984.435	1078.65	942.394	878.536	1058.13
Band 285	999.239	1092.1	914.428	850.748	911.556	907.732	1034.78	1012.8	979.31	996.165	945.193	1031.84	1124.73	1021.98	1007.86	1006.17	996.497	995.303	1001.84	1093.47	1020.59	920.426	1102.33	1042.46	915.902	976.148	1065.66	935.327	876.369	1050.65
Band 286	991.391	1080.71	906.275	844.906	905.772	899.861	1029.02	1001.12	968.149	982.817	937.753	1023.39	1111.08	1014.62	999.115	995.472	985.355	985.871	991.643	1082.79	1008.67	914.305	1091.23	1030.92	905.573	966.948	1053.36	924.35	860.191	1035.56
Band 287	979.008	1070.87	896.998	842.772	899.523	888.677	1015.3	993.386	961.173	976.968	927.65	1011.98	1102.41	1002.73	984.628	984.013	975.096	978.408	980.155	1069.78	999.088	901.247	1082.16	1020.67	895.97	953.163	1044.26	914.002	854.847	1025.93
Band 288	972.139	1058.04	888.884	839.686	894.708	878.513	1006.62	984.341	950.015	966.351	922.142	1000.52	1087.1	992.377	973.64	975.829	966.82	964.24	972.274	1060.85	988.81	897.224	1070.56	1010.23	888.761	945.696	1030.78	905.133	848.593	1015.31
Band 289	959.221	1046.82	882.862	837.068	895.047	873.334	993.627	974.898	942.825	955.772	915.457	989.544	1078.32	980.841	968.391	967.9	959.175	955.513	964.825	1051.55	979.297	886.595	1061.05	999.95	882.662	936.25	1024.01	898.034	844.208	1006.93
Band 290	955.19	1034.54	879.769	837.612	893.726	862.594	986.543	964.195	932.009	948.266	913.859	981.595	1066.1	971.041	959.852	956.076	946.693	944.947	952.229	1040.12	970.195	878.866	1049.41	991.204	872.232	929.478	1007.47	891.012	845.527	993.402
Band 291	940.072	1024.08	878.899	838.701	898.58	862.966	974.398	954.567	921.817	935.817	911.173	971.63	1056.07	963.729	949.282	948.178	935.541	933.401	944.69	1030.32	959.77	866.217	1038.83	978.936	870.069	924.152	1000.32	889.208	845.765	984.48
Band 292	939.308	1014.49	876.62	840.436	895.626	857.129	965.484	946.123	914.019	928.209	916.178	963	1045.89	953.01	944.592	940.522	931.137	928.505	938.496	1020.38	952.369	862.232	1028.42	972.766	863.123	917.179	992.037	885.741	845.984	974.348
Band 293	936.463	1009.5	877.181	839.924	895.418	859.081	961.045	941.459	906.971	924.641	916.786	957.584	1037.13	944.887	945.249	936.781	924.898	923.184	932.255	1014.8	939.209	853.949	1026.17	966.855	864.168	917.877	987.588	886.087	849.549	968.698
Band 294	935.871	998.696	878.952	840.835	899.802	859.354	949.041	934.145	898.579	919.087	918.217	953.429	1030.14	938.953	944.931	929.387	921.02	918.708	926.627	1004.14	936.706	851.26	1017.49	961.627	863.923	922.194	980.455	887.941	850.415	961.126
Band 295	936.35	990.763	881.22	844.225	898.57	861.359	944.518	934.878	888.975	917.859	921.997	951.068	1022.76	932.264	946.154	934.283	929.579	915.453	929.175	999.551	937.171	850.461	1017.33	959.895	866.998	919.659	980.982	888.728	851.117	952.965
Band 296	939.519	990.353	878.288	841.252	899.652	864.933	942.064	932.463	888.266	913.257	917.952	946.737	1018.95	928.171	944.946	930.072	928.609	914.206	927.129	995.527	935.078	851.264	1014.86	954.675	866.492	922.082	975.714	888.972	850.549	947.159
Band 297	938.422	985.341	879.147	843.302	896.837	864.059	933.668	932.588	888.512	920.229	917.863	950.903	1015.15	926.563	945.928	934.076	926.472	915.35	929.838	996.135	931.086	854.708	1023.89	956.38	866.006	924.378	983.673	887.522	848.456	946.343
Band 298	941.748	984.786	881.899	847.245	903.261	864.569	938.002	933.278	884.002	920.054	921.449	949.454	1015.8	926.845	948.782	936.491	925.102	914.503	931.867	999.164	938.687	851.156	1018.32	956.861	870.21	925.457	984.57	889.738	853.566	942.701
Band 299	940.067	989.264	879.167	846.058	905.37	864.472	939.518	935.12	886.238	918.382	921.752	951.927	1016.22	926.844	948.308	933.571	929.835	916.016	930.481	997.57	936.34	851.021	1019.67	956.872	867.338	921.381	978.222	891.207	853.902	946.187
Band 300	944.285	986.978	884.299	849.346	907.292	866.569	940.225	935.856	889.218	918.325	922.106	950.99	1017.38	928.882	948.274	934.195	928.589	919.55	928.886	999.071	943.997	854.77	1020.89	957.615	868.248	925.846	981.959	890.709	857.792	946.365
Band 301	944.961	989.16	884.147	847.134	910.953	870.467	940.586	937.347	887.485	921.554	919.976	953.514	1018.71	929.694	951.514	939.546	928.32	918.527	933.278	1001.37	939.516	855.795	1022.97	960.769	871.177	926.089	985.27	892.058	854.301	949.338
Band 302	947.136	989.032	884.53	852.13	907.128	869.067	937.236	937.653	892.237	923.037	923.809	953.145	1021.17	930.446	952.408	937.057	934.962	920.567	932.478	996.055	940.473	858.484	1022.75	963.537	871.627	926.755	987.471	895.154	859.227	949.509
Band 303	943.766	989.834	885.46	848.78	906.718	871.895	940.801	937.807	889.548	922.56	924.964	954.642	1019.67	932.596	951.969	939.531	931.401	919.932	934.204	1001.18	946.529	859.215	1024.29	960.954	871.463	928.776	993.059	894.746	857.014	950.834
Band 304	941.532	991.279	885.472	853.741	911.763	868.555	941.584	940.298	890.992	923.13	926.218	956.863	1021.99	934.379	954.597	941.054	933.353	921.832	937.082	1005.77	946.134	862.136	1025.6	960.716	872.544	926.23	983.911	895.377	860.443	949.291
Band 305	943.252	988.85	889.734	849.93	911.323	869.242	938.572	943.175	891.741	925.385	927.18	958.44	1023.11	932.378	952.283	943.191	932.997	919.694	939.483	1003.63	939.925	856.925	1030.49	964.402	874.877	925.928	994.295	895.548	863.893	950.152
Band 306	944.99	989.689	889.926	853.092	906.691	873.425	941.408	941.437	894.136	925.085	930.325	957.734	1023.56	935.927	953.223	941.873	937.731	923.15	938.542	1008.74	946.091	861.537	1024.57	965.851	874.001	929.847	988.977	899.086	859.981	952.213
Band 307	950.272	995.125	888.568	851.385	913.2	873.201	947.689	941.821	895.556	928.763	929.513	959.681	1026.05	937.674	955.889	943.219	936.221	923.262	940.141	1007.32	943.5	862.938	1026.56	967.845	873.345	932.567	994.325	897.376	863.085	957.152
Band 308	944.37	994.959	889.913	854.83	910.58	874.012	947.92	943.728	895.749	929.912	927.943	959.286	1028.21	937.783	954.315	946.736	937.657	929.183	941.229	1010.26	945.227	867.365	1030.37	967.521	877.097	933.941	994.828	898.459	859.628	958.156
Band 309	951.054	995.765	892.005	853.116	910.368	874.366	949.549	945.398	892.452	929.358	933.135	959.6	1028.7	939.008	958.246	943.105	940.858	928.914	939.913	1011.03	945.128	867.412	1028.57	967.927	880.399	931.577	994.503	900.69	864.358	953.815
Band 310	947.656	995.056	890.124	854.354	912.745	876.575	946.09	946.992	893.062	929.067	929.857	959.729	1027.01	940.295	954.166	944.328	943.317	923.889	939.867	1007.13	944.356	860.991	1028.45	969.56	876.059	930.714	990.982	898.671	859.798	953.799
Band 311	950.805	991.977	891.482	858.562	910.56	876.26	948.75	944.047	900.497	927.973	930.271	960.787	1025.13	937.589	958.354	942.85	943.563	928.29	937.017	1009.47	949.957	869.864	1029.71	967.532	881.012	932.628	991.755	901.209	865.079	959.729
Band 312	954.779	995.809	891.152	858.005	914.175	877.24	946.891	944.35	900.441	927.542	932.127	959.564	1024.95	940.691	959.538	945.478	937.612	927.835	941.832	1004.61	955.27	871.697	1027.14	964.406	880.767	939.413	997.682	903.751	861.066	958.678
Band 313	952.111	997.277	889.811	858.743	912.191	874.363	948.598	950.12	898.7	929.347	930.524	961.316	1030.23	942.209	955.818	948.317	940.266	930.192	945.961	1011.73	948.176	869.578	1029.85	970.24	878.452	933.79	992.604	901.814	864.751	959.935
Band 314	950.607	998.553	891.69	855.12	909.512	874.48	950.264	948.655	900.183	931.742	933.258	962.996	1028.5	942.885	956.696	950.255	941.063	931.082	945.343	1009.86	949.896	871.67	1031.06	968.958	879.425	932.943	1001.25	900.555	862.123	954.556
Band 315	950.82	995.194	893.165	856.295	917.08	875.148	947.996	948.348	903.56	933.73	936.781	963.277	1029.37	941.117	957.876	949.88	950.457	930.447	944.325	1011.86	946.66	870.618	1031.5	968.519	878.116	933.61	1001.8	902.539	870.202	959.857
Band 316	956.17	995.178	896.294	859.489	916.93	883.236	949.98	951.253	899.299	932.362	935.113	964.067	1029.04	943.34	963.864	953.942	943.162	933.789	951.086	1010.25	950.81	873.697	1032.02	973.915	884.068	941.162	1002.42	905.651	863.792	962.648
Band 317	958.326	994.768	898.285	860.512	914.364	879.693	956.01	949.402	903.85	934.177	941.334	964.819	1029.85	945.466	962.785	952.423	940.706	931.803	948.26	1012.94	951.067	873.859	1029.64	972.009	884.538	939.861	998.352	909.109	864.653	960.064
Band 318	956.522	997.329	897.741	866.198	925.837	883.555	946.762	950.729	904.401	935.68	942.577	963.24	1031.9	945.722	960.595	951.429	946.51	932.138	945.572	1012.35	948.607	876.226	1031.52	969.426	883.924	939.203	999.556	906.434	870.978	965.703
Band 319	955.087	994.349	897.728	865.042	918.068	882.696	957.08	953.398	910.051	933.449	940.178	966.475	1033.68	946.914	961.062	954.424	949.472	935.777	949.744	1019	949.695	872.486	1033.15	975.373	884.065	938.744	999.973	909.27	867.046	966.887
Band 320	957.787	995.556	898.165	863.45	921.531	884.536	952.77	951.021	906.3	934.794	941.435	964.428	1031.84	947.136	964.026	951.821	946.437	931.825	948.856	1017.38	954.099	879.736	1028.54	972.444	887.844	941.855	998.563	909.905	869.842	965.806
Band 321	960.522	998.056	901.48	868.168	923.268	884.404	956.15	952.008	912.187	936.06	943.38	966.711	1034.93	949.009	962.697	956.553	951.749	934.657	953.45	1015.98	955.706	874.303	1032.97	975.357	885.934	945.559	998.11	910.875	867.489	967.711
Band 322	966.298	1001.95	901.63	870.881	922.243	888.538	953.65	955.194	907.978	935.601	946.302	966.655	1034.94	951.048	969.91	953.593	960.193	938.756	951.224	1018.62	957.837	880.719	1032.43	974.18	890.824	945.257	1001.68	915.349	871.899	969.112
Band 323	950.925	999.981	901.355	870.154	929.554	886.45	959.238	955.653	912.927	937.419	950.533	968.245	1034.82	952.969	963.422	955.046	949.371	940.05	950.186	1022.37	955.283	879.659	1037.06	973.506	884.454	945.148	1008.78	913.795	877.492	967.424
Band 324	963.062	1000.99	903.88	874.203	930.665	882.756	958.789	958.017	911.184	939.734	947.805	969.285	1035.27	952.275	967.05	961.838	952.112	937.675	958.722	1022.76	951.575	877.832	1037.64	976.835	886.913	941.018	1007.2	910.92	879.609	967.509
Band 325	961.707	1000.58	902.668	870.291	930.22	890.913	958.283	955.583	912.46	934.445	949.617	970.295	1035.9	954.017	968.224	956.664	954.378	941.728	951.015	1025.7	958.765	881.797	1038.65	976.727	891.123	945.274	1004.28	913.703	874.973	969.293
Band 326	958.815	1002.56	904.704	874.683	930.167	884.199	959.135	963.678	914.724	946.444	952.403	971.339	1037.99	953.985	968.344	961.702	956.277	943.614	959.262	1026.89	963.684	886.352	1042.31	979.955	892.485	944.368	1017.65	914.9	879.631	968.87
Band 327	968.648	1006.52	904.96	875.741	929.712	884.999	963.918	957.91	912.644	940.117	948.052	973.076	1040.42	957.44	971.294	960.174	960.543	944.304	957.594	1021.95	965.193	884.708	1038.19	978.92	893.966	949.078	1005.55	917.473	881.423	972.057
Band 328	962.288	1001.5	907.498	874.841	928.253	885.563	961.852	962.702	915.093	944.185	950.399	974.019	1041.48	958.284	970.929	964.931	960.574	942.493	959.543	1024.12	963.639	889.659	1044.4	981.549	894.935	949.435	1010.95	915.726	874.691	973.714
Band 329	969.578	1007.01	908.102	875.457	927.996	894.834	961.131	962.19	916.184	947.763	949.728	976.265	1042.04	958.239	977.061	966.284	957.576	945.06	962.503	1029.28	964.663	890.951	1045.01	981.979	896.858	951.315	1009.36	918.869	877.467	974.668
Band 330	964.041	1005.56	907.709	876.417	933.603	890.25	965.227	965.199	915.446	945.734	951.756	974.393	1041.45	958.827	973.148	965.901	963.503	947.821	962.215	1030.58	970.406	885.267	1043.67	983.697	893.586	952.72	1009.69	920.769	878.306	975.756
Band 331	964.704	1011.41	909.31	874.919	931.021	892.604	967.297	961.98	924.361	946.212	955.199	976.098	1046.18	961.405	972.312	965.008	965.051	947.677	960.283	1026.56	967.719	888.889	1044.5	985.966	898.206	950.735	1013.81	921.587	876.749	979.157
Band 332	972.172	1006.9	907.321	878.466	934.093	893.789	965.404	961.296	922.923	944.161	954.015	975.713	1046.38	961.48	976.01	966.748	961.66	946.145	961.367	1028.28	967.997	886.991	1042	986.219	897.458	949.181	1015.14	919.618	879.404	978.835
Band 333	972.362	1010.2	910.144	881.322	933.321	896.32	965.648	964.883	926.084	946.914	953.944	978.559	1046.04	962.492	979.907	971.059	965.096	953.01	965.555	1032.41	969.436	900.422	1050.6	987.758	901.679	951.364	1020.64	922.047	876.645	976.297
Band 334	970.977	1009.5	909.666	878.595	930.981	895.187	971.197	965.312	925.263	947.796	956.107	980.857	1048.4	965.674	975.257	967.91	964.419	949.856	964.506	1032.35	971.639	889.36	1047.48	987.969	890.931	950.758	1019.69	921.512	877.281	981.3
Band 335	975.378	1011.74	910.674	877.574	931.829	896.226	972.809	966.624	922.95	949.992	951.774	980.548	1051.21	966.922	979.9	972.432	968.358	950.451	967.248	1031.84	972.789	892.678	1050.7	986.791	899.528	950.797	1012.98	921.22	879.126	980.354
Band 336	972.692	1008.18	914.196	883.13	933.305	898.9	963.48	971.21	924.091	954.168	958.304	982.981	1047.3	964.947	977.73	972.571	969.66	952.583	969.801	1032.59	971.013	893.215	1055	988.783	895.972	953.795	1021.42	928.105	885.907	980.045
Band 337	980.658	1014.23	917.235	882.305	933.233	896.818	967.09	971.239	926.697	952.091	963.536	985.436	1052.94	968.741	980.396	972.549	973.832	954.926	963.939	1039.24	973.342	895.48	1052.14	994.202	901.262	958.87	1016.16	927.258	885.178	987.065
Band 338	975.697	1015.85	915.402	882.474	935.907	896.755	967.578	970.009	932.218	957.481	960.63	985.044	1052.65	971.131	978.009	974.456	970.827	952.92	968.65	1039.97	973.134	899.104	1053.31	995.495	903.07	961.125	1029.08	928.711	884.557	987.506
Band 339	983.717	1016.2	915.598	886.453	948.63	897.176	967.514	975.397	930.892	958.159	965.292	986.913	1052.71	969.467	983.36	978.074	970.668	955.527	974.126	1043.15	974.123	895.224	1053.53	994.336	902.872	958.021	1019.45	929.498	892.568	990.379
Band 340	983.257	1017.36	916.318	886.112	938.054	901.933	977.33	974.635	931.443	953.647	962.19	986.186	1054.71	971.366	987.042	974.127	976.782	955.773	970.64	1038.02	971.16	900.115	1057.06	988.726	904.864	959.963	1021.73	930.397	886.798	987.172
Band 341	982.123	1017.02	918.027	893.779	947.288	900.962	974.922	981.86	936.067	963.803	970.718	987.71	1056.38	972.585	988.418	983.288	980.454	954.602	978.917	1044.82	972.259	904.102	1060.1	1001.44	906.11	963.812	1033.5	933.848	892.273	990.997
Band 342	986.213	1022.02	919.094	886.709	949.607	906.194	976.26	979.065	931.918	961.928	967.44	989.844	1057.7	974.47	985.123	977.281	979.411	958.88	973.871	1038.37	974.824	905.465	1057.56	997.444	906.469	961.417	1022.51	933.223	885.325	991.095
Band 343	987.201	1022.13	922.514	890.503	948.447	905.454	986.482	983.106	931.78	963.387	971.979	994.112	1061.03	979.053	992.217	985.513	976.68	962.645	985.082	1046.15	986.767	905.107	1062.15	997.608	908.047	966.094	1027.67	935.465	890.546	992.716
Band 344	981.247	1023.5	925.763	892.67	954.267	911.703	984.371	978.035	942.608	955.975	972.783	993.125	1061.27	980.643	992.108	979.201	979.371	959.119	973.284	1047.02	984.422	907.836	1054.54	997.801	905.615	966.248	1026.33	938.959	894.746	993.561
Band 345	997.211	1021.19	924.079	895.723	947.531	914.939	978.963	985.282	940.019	964.869	969.818	995.371	1062.27	980.66	996.65	984.423	985.739	968.621	979.486	1055.39	989.299	904.147	1063.87	1005.72	915.772	972.568	1037.61	941.142	890.366	998.668
Band 346	988.566	1026.62	926.945	899.489	952.508	913.781	981.779	985.966	940.311	964.031	972.587	997.175	1066.75	983.803	991.679	990.954	987.985	967.891	983.702	1052.9	991.051	913.938	1066.72	1009.34	911.53	969.565	1044.48	938.357	894.407	999.424
Band 347	993.062	1028.96	926.374	901.173	951.216	913.483	989.268	988.236	938.876	970.396	973.582	998.017	1065.35	984.489	1001.78	991.803	984.924	967.702	986.972	1049.45	985.979	914.516	1067.41	1010.31	913.468	977.843	1045.07	940.239	899.776	1002.91
Band 348	998.689	1026.98	932.362	901.52	953.947	916.805	992.75	990.972	945.169	974.475	979.86	1001.65	1066.83	986.922	997.799	989.577	990.284	967.886	982.522	1055.8	991.984	913.156	1066.83	1010.29	918.626	974.123	1042.68	945.893	900.544	1003.32
Band 349	993.913	1032.37	928.063	896.34	951.49	911.475	995.092	991.312	950.927	971.95	971.549	998.401	1071	989.678	998.367	993.779	996.947	972.71	991.519	1065.34	990.65	912.397	1071.66	1008.97	918.048	971.148	1044.23	942.464	889.697	1008.13
Band 350	996.972	1034.4	930.174	898.133	947.589	914.093	989.164	993.212	953.873	969.786	970.02	999.069	1073.78	988.94	1001.4	992.125	991.084	969.13	985.952	1057.31	989	918.224	1070.39	1009.13	916.116	971.953	1043.41	943.695	894.199	1011.56
Band 351	995.154	1033.01	931.125	902.331	957.745	923.709	995.107	992.259	953.198	970.341	974.472	1003.35	1072.06	991.376	1001.78	993.621	986.513	975.393	990.798	1062.03	1005.29	911.652	1075.46	1010.34	919.596	973.503	1045.32	946.049	900.281	1014.37
Band 352	1000.03	1037.01	927.484	895.236	946.547	916.89	993.768	993.522	951.995	979.064	972.72	1005.51	1076.83	990.284	1000.84	995.999	992	969.266	991.996	1061.19	997.829	917.723	1073.44	1010.07	916.158	977.97	1048.63	946.693	893.65	1005.96
Band 353	1004.75	1032.57	931.636	899.849	962	918.044	1005.83	993.98	953.277	973.047	973.63	1004.98	1077.49	993.695	999.533	991.463	984.868	967.987	988.053	1065.28	999.487	911.503	1079.36	1012.7	918.591	972.528	1049.27	947.349	906.464	1007.98
Band 354	998.74	1031.22	930.76	899.004	942.545	921.759	993.852	990.082	948.862	966.57	974.645	1003.6	1075.56	991.95	1002.13	991.635	996.462	974.303	991.147	1067.92	988.992	924.872	1069.23	1011.13	916.573	974.376	1038.99	949.959	894.88	1010.59
Band 355	1001.35	1042.06	928.948	901.358	956.735	916.408	992.424	996.903	955.503	973.113	979.126	1006.47	1074.65	994.337	1001.28	999.736	996.188	972.3	996.303	1068.45	984.957	914.324	1078.21	1012.44	914.843	971.495	1055.21	944.436	890.664	1009.84
Band 356	991.036	1032.53	927.029	906.427	957.827	915.289	995.656	991.858	949.444	967.934	976.648	1003.1	1072.19	991.422	997.322	988.864	996.378	973.022	983.885	1066.93	987.829	915.222	1078.2	1008.32	910.403	967.049	1046.42	943.455	898.391	1012.65
Band 357	1008.22	1041.5	928.672	907.454	952.263	924.813	996.305	998.322	958.967	982.172	977.184	1007.02	1074.13	994.894	1002.82	998.65	994.226	972.567	992.201	1066.23	994.578	910.985	1085.04	1014.84	924.727	979.379	1044.28	949.134	888.683	1017.25
Band 358	997.411	1038.47	931.991	900.726	955.811	921.07	991.762	1002.79	952.83	981.525	976.88	1009.77	1072.35	994.7	1007.23	1002.63	995.452	970.009	998.651	1061.62	993.695	918.887	1080.55	1014.17	918.448	973.648	1054.57	951.038	898.301	1013.11
Band 359	989.38	1035.7	932.764	901.199	948.726	920.012	991.994	1003.27	950.647	978.685	982.12	1006.58	1073.55	994.458	1002.23	994.661	995.886	977.472	987.97	1061.22	989.767	911.064	1077.75	1014.17	920.253	980.674	1050.23	950.671	902.596	1010.56
Band 360	1001.94	1029.05	927.271	903.623	957.809	916.793	986.311	994.559	950.899	975.564	978.582	1007.11	1072.32	990.478	997.587	999.279	988	971.971	996.162	1066.44	981.409	914.275	1079.3	1013.98	913.805	970.778	1044.36	947.813	901.139	1010.28
Band 361	1000.11	1036.41	932.417	903.721	953.553	920.188	997.109	1002.88	958.649	979.142	985.527	1011.34	1073.45	997.171	1006.97	1005.58	984.358	971.91	1000.18	1075.51	986.714	913.806	1088.94	1015.22	921.052	980.347	1055.42	955.012	903.066	1011.7
Band 362	1004.39	1035.2	933.717	907.615	964.202	923.537	991.254	996.977	944.071	979.778	977.574	1006.73	1072.99	997.28	1005.9	999.737	996.178	973.899	995.474	1066.37	987.003	918.341	1075.48	1016.75	919.867	977.39	1042.51	948.36	902.377	1011.34
Band 363	994.139	1029.97	935.793	908.472	960.346	922.245	1006.18	998.788	961.78	976.548	980.061	1007.06	1077.76	998.83	1007.26	1009.73	1003.12	973.174	1009.73	1061.98	987.933	919.23	1077.1	1019.49	922.986	976.78	1056.55	954.983	896.792	1014.99
Band 364	1012.52	1036.71	935.161	907.282	957.401	925.518	1003.69	997.864	961.831	976.643	988.161	1007.23	1082.47	1000.64	1007.31	1007.5	993.926	974.112	1002.74	1072.27	992.353	913.39	1077.76	1014.77	925.653	980.589	1053.91	954.076	910.117	1012.42
Band 365	1003.63	1044.65	936.503	909.087	962.854	922.437	1002.97	993.225	955.022	977.632	983.313	1009.45	1083.32	999.437	1004.65	1004.77	1004.39	974.186	998.141	1068.68	986.545	923.81	1074.26	1013.34	925.721	986.759	1050.35	955.522	896.317	1013.37
Band 366	1007.57	1040.94	942.472	909.705	966.963	928.104	996.092	999.443	961.373	979.284	982.055	1007.28	1075.54	996.718	1009.45	1000.6	995.223	984.58	996.292	1066.44	996.58	922.751	1079.6	1013.51	927.524	979.888	1051.6	958.277	915.749	1016.95
Band 367	1006.97	1036.9	939.842	914.79	974.412	923.092	1002.41	1003.55	965.186	984.727	990.793	1011.62	1082.62	1003.91	1006.96	1009.32	1000.27	983.823	1000.75	1072.16	1001.55	930.241	1085.97	1021.98	920.914	983.228	1059.97	956.233	908.956	1022.78
Band 368	1001.1	1034.15	943.792	922.445	969.708	934.902	1000.1	1005.78	959.563	980.165	989.018	1011.7	1074.55	995.358	1006.38	1011.32	1000.88	978.86	1004.16	1071.46	1001.14	930.034	1078.28	1017.36	928.356	987.339	1058.72	959.514	903.38	1014.73
Band 369	1009.81	1030.42	940.652	913.444	963.932	933.567	997.629	1004.73	960.941	975.053	994.137	1009.89	1080.63	1002.28	1015.15	1011.36	1003.91	979.304	1003.93	1067.79	1004.18	935.375	1090.22	1021.93	930.971	983.73	1056.8	966.523	912.598	1018.42
Band 370	1015.12	1033.09	944.668	910.778	957.185	930.851	995.914	1004.25	961.402	984.649	989.912	1013.9	1075.27	997.568	1012.19	1009.8	1002.08	977.301	1005.07	1063.7	997.615	924.448	1084.66	1018.43	929.121	982.645	1060.03	963.161	906.478	1018.31
Band 371	1008.51	1041.74	939.146	912.243	968.156	925.725	1005.07	1005.68	964.232	982.763	983.776	1013.98	1085.83	1008	1008.7	1017.58	1009.78	985.296	1011.47	1073.4	1002.02	929.275	1089.28	1023.4	928.815	986.456	1076.44	956.214	901.295	1015.14
Band 372	1000.59	1040.46	943.267	910.356	963.961	930.764	1000.66	1006.18	967.765	985.594	991.088	1017.51	1085.44	1008.17	1010.04	1009.35	1005.69	975.546	1007.05	1074.63	1001.33	927.367	1087.54	1023.44	927.274	987.369	1058.34	961.273	911.626	1019.92
Band 373	1009.32	1040.86	942.47	916.93	965.704	930.33	1008.25	1013.54	967.652	988.566	995.067	1019.74	1082.17	1006.95	1014.43	1020.81	1003.22	984.603	1016.41	1074.59	1012.41	930.426	1089.78	1023.56	930.021	985.986	1066.71	961.768	905.284	1018.04
Band 374	1016.68	1039.67	938.101	917.455	965.354	930.904	1000.95	999.385	962.336	978.721	989.19	1008.57	1086.71	1007.37	1009.83	1005	1009.09	989.404	1003.35	1081.36	1002.09	930.036	1073.17	1026.44	929.533	992.546	1055.05	961.729	917.074	1027.64
Band 375	1002.01	1042.65	942.551	919.037	972.792	922.162	1005.95	1013.38	971.467	983.667	998.02	1013.22	1087.39	1012.48	1013.11	1015.47	1006.18	978.939	1003.82	1080.31	1015.84	933.196	1087.29	1027.12	929.397	986.552	1068.76	963.719	906.702	1026.2
Band 376	1008.83	1037.44	940.501	924.262	969.444	923.974	994.857	1004.86	964.96	979.822	1007.74	1011.85	1087.78	1007.8	1009.63	1010.15	1010.88	985.402	1009.43	1076.1	1002.56	929.365	1087.72	1022.21	932.121	976.543	1068.75	960.107	921.41	1028.11
Band 377	1012.33	1034.6	939.533	917.821	968.193	936.872	1011.77	1010.91	964.019	988.395	992.211	1015.24	1080.44	1004.46	1012.01	1019.02	1004.36	983.062	1017.15	1081.46	1017.94	936.245	1085.68	1019.51	938.456	990.163	1067.91	967.174	901.91	1026.23
Band 378	1004.58	1033.41	940.562	919.159	963.72	925.693	999.119	1009.34	960.096	980.987	999.256	1014.13	1078	1002.79	1011.66	1013.8	1006.78	983.24	1005.7	1082.04	1003.87	937.426	1086.59	1023.66	929.309	978.191	1067.59	963.676	908.033	1023.9
Band 379	1017.23	1038.05	940.077	916.247	959.714	934.017	993.428	1003.36	973.865	982.477	995.477	1009.44	1077.76	1002.32	1010.18	1008.32	1010.6	979.382	1004.76	1081.21	1000.55	940.736	1078.28	1017.16	929.957	982.019	1063.34	965.284	900.254	1027.06
Band 380	1008.87	1042.34	947.361	918.816	973.286	931.355	1008.54	1010.71	971.707	985.511	999.138	1012.2	1079.26	1006.36	1007.73	1015.51	1009.04	979.179	1011.47	1076.55	997.441	931.311	1090.64	1013.29	933.221	977.726	1061.45	968.777	897.194	1026.66
Band 381	1007.79	1032.2	941.006	910.749	960.946	932.705	985.826	1000.42	970.653	984.327	991.606	1008.3	1068.38	1005.13	1008.39	1011.87	990.992	983.963	1008.99	1080.2	1002.68	932.139	1072	1012.1	929.871	987.819	1058.19	968.627	897.686	1023.96
Band 382	1004.19	1029.62	939.753	919.255	966.268	923.114	1004.39	1011.56	967.223	980.433	995.759	1006	1079.57	1004.73	1005.3	1020.58	1010.23	981.239	1012.37	1069.55	990.612	945.333	1081.28	1017.77	924.545	986.292	1069.88	967.794	902.951	1022.78
Band 383	994.889	1026.53	938.253	919.542	958	921.3	985.332	1002.38	959.884	975.18	998.08	1003.9	1070.5	1001.79	1002.6	1013.74	991.967	977.538	1006.65	1071.68	1012.03	932.917	1066.21	1014.24	929.345	981.408	1050.38	961.497	901.396	1021.61
Band 384	1001.67	1027.5	934.625	911.658	962.909	916.314	998.828	1005.73	962.296	983.142	993.892	1004.53	1077.37	997.935	1006.69	1015.02	999.124	970.325	1008.59	1077.15	980.332	915.883	1082.99	1013.41	929.723	979.369	1062.24	971.503	891.954	1018.58
Band 385	994.985	1019.16	940.904	912.912	943.284	928.463	1003.81	996.072	958.872	975.813	1001.03	1003.84	1069.85	998.143	1004.66	1007.51	1020.29	975.929	1002.96	1080.59	997.561	932.953	1071.73	1001.07	932.538	978.426	1052.87	971.103	897.404	1022.31
Band 386	993.558	1012.78	934.184	910.264	948.71	915.708	988.426	992.417	963.3	966.868	1005.86	989.418	1071.93	999.823	986.353	1010.63	991.975	967.422	1004.44	1059.41	993.818	936.461	1063.91	1003.75	920.098	972.621	1046.19	963.554	900.23	1023.37
Band 387	991.496	1026.47	928.42	914.77	943.204	916.066	1002.68	997.348	957.765	975.421	983.62	993.831	1076.2	998.479	993.539	1011.32	984.901	962.384	1011.01	1070.26	985.217	930.416	1054.69	999.763	914.373	964.63	1039.2	963.875	877.686	1014.52
Band 388	994.152	1017.16	931.79	915.816	952.346	913.908	986.363	992.384	955.864	965.823	994.641	993.023	1068.38	997.827	994.438	1012.56	983.015	969.726	1010.47	1067.53	985.147	919.542	1056.2	997.976	912.005	966.677	1036.5	961.566	881.317	1023.13
Band 389	985.625	996.203	924.258	915.766	952.504	906.159	977.402	984.405	965.622	954.687	991.692	984.805	1059.48	991.044	984.717	1004.84	990.31	950.358	992.337	1064.97	986.021	908.345	1052.39	987.366	912.987	963.672	1033.84	952.019	894.607	1011.13
Band 390	987.548	1003.44	927.698	904.474	939.058	909.078	978.246	988.479	965.029	967.257	989.049	982.049	1051.76	984.423	984.76	1010.42	986.518	960.934	1003.28	1060.53	976.267	911.928	1059.1	991.12	920.75	977.844	1055.48	960.953	882.896	1024.29
Band 391	980.401	1011.89	913.501	905.771	933.784	894.682	992.131	986.611	949.153	958.92	983.38	980.63	1061.41	989.622	978.306	1005.82	975.119	953.974	1002.56	1060.94	985.794	909.068	1048.54	983.542	908.023	951.211	1056.74	957.194	869.79	1018.92
Band 392	986.689	996.169	918.695	908.075	943.465	908.244	977.783	985.021	956.854	938.668	989.049	978.787	1054.51	986.16	976.644	1008.62	973.678	955.009	992.183	1072.46	984.406	914.667	1042.49	986.507	910.372	959.819	1050.06	953.357	868.986	1011.84
Band 393	988.607	996.058	912.55	901.195	935.858	900.347	988.012	979.415	946.977	949.637	992.374	966.942	1054.18	985.186	977.51	999.571	969.713	944.133	992.676	1059.43	966.505	902.955	1040.72	971.757	904.669	954.11	1031.76	961.914	856.202	1011.64
Band 394	981.581	997.682	903.149	900.477	926.702	889.388	964.691	970.012	933.774	936.706	977.884	961.607	1039.74	975.915	964.608	991.381	969.277	940.49	982.787	1056.57	961.508	917.987	1023.01	967.158	907.341	950.407	1021.53	958.543	843.664	1000.08
Band 395	975.308	978.476	891.679	887.517	914.294	889.557	974.541	973.074	941.07	940.996	976.067	960.844	1039.03	977.96	965.469	1004.1	960.368	943.091	988.406	1060.66	967.406	910.354	1025.97	968.331	895.742	938.074	1027.54	948.348	854.79	1000.04
Band 396	953.56	981.732	891.8	888.776	919.782	870.903	977.275	955.076	950.896	932.055	962.194	951.211	1040.18	970.212	948.508	989.966	952.127	933.739	982.737	1044.88	966.955	896.307	1012.82	955.163	885.327	935.262	1017.51	939.803	832.751	1001.84
Band 397	952.895	971.462	881.799	878.079	902.142	862.104	972.945	955.541	933.241	916.406	972.074	938.026	1030.65	961.833	950.06	986.278	939.992	910.209	981.371	1034.95	945.142	875.983	1001.26	949.077	880.052	935.87	1008.95	940.693	821.593	1003.27
Band 398	955.393	951.953	879.862	864.795	885.7	854.32	968.449	956.65	922.385	917.564	958.213	928.551	1017.65	954.628	932.604	986.229	947.365	915.61	982.036	1038.7	952.377	878.787	999.654	947.129	857.826	909.793	1018.97	930.73	822.281	993.864
Band 399	939.666	955.116	859.151	869.259	878.167	840.567	963.287	947.56	934.002	899.558	940.815	919.641	1005.43	952.986	921.466	975.934	945.221	896.163	974.647	1034.04	930.936	868.838	988.645	922.164	856.049	894.194	998.384	915.115	774.025	986.243
Band 400	924.784	945.996	854.1	854.165	855.198	832.711	952.963	940.003	928.31	899.943	940.352	912.871	1018.26	951.875	905.114	973.707	905.556	888.058	963.273	1040.26	934.332	866.525	972.539	916.071	848.712	898.533	981.025	915.056	778.284	988.306
Band 401	930.671	935.275	859.191	841.418	862.144	843.943	928.293	939.64	920.681	880.902	936.704	903.191	1005.38	939.658	908.686	960.559	906.695	879.552	967.999	1027.47	918.532	868.994	971.84	920.078	854.993	898.888	996.007	923.763	786.352	974.389
Band 402	929.198	933.006	848.479	866.32	854.089	827.969	932.719	928.262	910.449	875.221	937.956	895.872	996.755	940.865	901.834	963.991	916.99	886.068	949.198	1023.78	924.513	859.655	968.593	904.85	847.352	897.828	980.632	920.139	780.156	977.926
Band 403	916.332	925.832	841.176	843.195	846.78	834.211	941.473	913.123	914.779	871.556	937.835	891.119	989.434	927.584	900.51	940.967	907.383	895.099	938.262	1020.08	905.54	869.599	943.014	897.378	858.815	896.082	969.419	909.872	781.451	977.514
Band 404	929.208	915.335	841.926	853.175	870.208	819.918	920.016	922.129	906.096	879.947	939.065	890.088	989.828	934.363	893.292	944.356	878.442	860.418	934.799	1014.1	910.543	841.838	956.051	903.716	841.293	887.964	983.551	914.912	809.167	967.185
Band 405	905.941	925.528	833.38	841.295	855.591	817.794	931.514	916.199	899.446	863.64	934.451	882.377	981.724	926.23	892.196	956.89	911.754	879.102	952.432	1001.66	915.754	871.019	961.815	897.978	832.156	872.358	976.27	897.355	784.874	968.519
Band 406	921.37	912.148	828.128	856.036	862.51	812.645	923.107	906.871	893.85	862.8	928.497	883.415	972.426	915.554	880.73	944.162	879.617	871.988	928.195	1010.64	902.056	854.151	938.189	892.69	826.204	871.135	956.032	896.569	769.855	960.001
Band 407	916.427	899.896	837.245	839.944	860.274	814.39	898.832	905.985	898.197	863.988	942.016	881.104	960.94	915.336	887.189	939.761	881.35	853.983	937.018	1004.37	883.254	830.689	939.847	886.029	821.159	877.552	948.849	908.638	811.268	951.312
Band 408	892.578	911.377	823.429	839.602	848.477	814.826	893.131	904.3	906.378	863.594	918.059	877.63	969.311	919.743	885.148	951.271	895.147	863.729	934.13	1010.95	904.73	842.482	930.223	889.514	818.796	883.396	952.92	902.84	761.126	959.089
Band 409	895.55	900.118	831.666	836.904	851.035	821.386	931.457	900.811	895.923	865.276	928.861	886.966	969.463	921.507	877.791	940.088	903.343	869.339	930.237	1002.1	882.329	845.279	946.229	883.388	828.391	883.802	971.034	902.539	768.937	955.132
Band 410	900.733	901.22	834.742	826.755	852.097	816.607	939.898	910.019	906.724	864.683	915.125	880.647	981.83	923.558	883.157	939.906	896.916	876.746	934.353	998.481	915.623	851.085	926.236	886.889	828.291	883.777	964.686	888.283	777.869	959.624
Band 411	896.833	913.65	820.565	833.297	849.335	806.334	918.709	903.078	899.726	848.271	913.882	881.507	964.834	913.284	879.743	923.682	901.203	869.734	922.651	992.586	891.596	857.618	930.755	886.874	835	867.458	972.082	883.744	767.749	946.555
Band 412	891.933	898.91	819.812	826.971	833.379	828.162	912.039	906.479	906.811	854.94	919.123	888.114	971.826	917.858	886.092	946.978	916.261	863.759	939.319	989.287	877.468	845.849	929.85	888.286	828.957	885.09	957.78	894.396	773.68	970.86
Band 413	895.219	908.127	824.526	837.54	850.428	829.369	922.623	906.158	889.491	874.971	938.871	876.733	972.727	913.522	886.077	939.512	895.269	855.438	937.068	980.89	872.382	853.959	932.063	896.847	820.819	871.345	934.158	908.456	773.574	940.558
Band 414	887.951	894.295	828.751	820.839	831.374	823.729	916.504	885.832	885.98	862.998	915.31	879.543	972.354	914.517	878.496	930.104	893.071	876.297	928.039	1015.87	931	862.514	936.031	887.937	827.017	883.862	965.757	888.844	769.672	957.21
Band 415	857.362	905.747	836.674	843.331	860.636	812.074	909.904	904.297	901.608	868.206	932.25	885.981	979.094	921.543	887.141	927.614	904.363	878.993	913.983	991.001	894.556	860.676	933.359	891.852	831.539	877.782	974.05	898.56	790.708	966.651
Band 416	896.766	889.365	825.777	850.079	852.642	809.664	933.941	902.208	902.723	869.119	916.102	879.033	976.62	923.864	886.955	931.637	898.048	857.818	931.619	990.663	905.797	851.757	918.808	882.162	839.265	872.568	939.211	901.486	789.598	954.322
Band 417	884.188	900.637	829.433	845.357	871.358	817.977	914.889	901.715	906.217	867.654	933.531	893.469	985.462	931.233	883.865	955.817	922.371	870.45	934.217	999.565	906.061	844.667	943.659	881.969	830.033	872.198	951.803	896.054	789.361	957.677
Band 418	931.548	905.388	821.799	835.286	836.42	795.094	932.748	916.484	911.814	885.104	930.735	900.827	976.108	933.744	877.539	943.217	898.538	871.324	936.503	1011.08	900.348	858.232	946.999	890.594	829.858	867.456	972.652	890.199	780.23	957.491
Band 419	900.972	914.906	837.831	848.46	860.901	818.023	926.914	902.41	889.587	871.243	937.68	896.259	977.494	923.047	901.502	947.839	926.051	870	949.252	1008.54	925.647	872.441	937.976	904.608	852.335	870.479	981.071	918.224	777.432	954.184
Band 420	929.828	913.149	844.623	840.4	861.691	830.653	918.859	916.137	906.814	882.347	936.537	902.986	991.857	917.978	904.45	961.994	895.881	879.369	956.186	992.244	926.57	869.576	949.183	904.571	849.765	883.655	968.746	911.731	752.238	958.267
Band 421	954.517	908.832	829.455	842.189	854.43	850.921	917.08	916.321	932.266	884.234	932.331	905.178	974.123	925.01	906.501	946.288	920.561	885.498	955.566	1006.77	893.693	878.316	941.201	891.078	843.035	878.736	964.561	905.55	779.486	976.046
Band 422	904.666	910.205	844.831	842.558	842.115	823.948	934.102	908.189	917.384	887.513	954.503	894.25	985.547	926.176	886.783	952.372	919.145	889.455	944.96	1019.46	923.479	857.608	953.5	908.73	849.378	887.823	974.796	936.038	821.809	956.933
Band 423	918.141	924.443	848.043	866.752	897.603	840.864	920.701	943.032	910.7	889.924	948.692	911.021	985.603	940.004	901.528	961.451	923.124	894.171	963.997	1018.6	917.396	864.989	961.563	913.326	865.733	876.461	985.682	933.645	838.178	976.023
Band 424	918.972	923.707	851.762	857.148	874.554	844.976	932.223	931.234	918.789	887.393	938.082	914.614	983.988	944.787	894.5	948.922	912.944	893.105	939.693	1021.74	910.003	869.725	963.134	915.186	867.097	910.811	969.057	924.647	792.079	972.119
Band 425	895.99	933.039	855.003	882.465	860.704	826.56	926.248	936.438	915.952	887.8	951.421	916.486	988.353	942.94	890.707	965.389	956.739	883.945	950.37	1024.32	927.914	875.009	949.435	911.86	838.963	903.522	990.069	903.725	790.74	982.948
Band 426	940.375	930.295	847.329	840.692	866.79	845.856	939.277	911.388	934.944	914.087	939.994	916.542	997.904	948.287	914.535	952.62	917.68	879.259	925.278	1009.86	916.107	850.365	972.503	906.982	875.96	926.914	1002.59	917.898	813.563	979.214
Band 427	895.694	920.384	850.427	856.864	874.37	845.217	924.119	922.386	923.274	912.597	933.626	898.847	977.951	928.551	874.648	946.537	916.896	886.143	948.553	1017.21	950.382	897.533	959.017	905.9	863.052	904.311	985.005	893.586	809.131	998.512
Band 428	935.355	910.436	846.819	860.58	862.868	845.61	954.539	934.799	918.997	911.01	923.244	931.712	988.2	950.556	929.118	971.896	923.454	891.501	953.447	1028.11	921.58	856.258	972.483	913.988	881.156	899.654	984.016	926.001	759.156	970.64
Band 429	949.362	927.709	857.275	876.591	870.002	833.159	933.301	944.101	908.992	920.683	955.662	930.656	995.422	952.06	927.343	987.383	928.553	896.86	966.091	1018.19	951.626	893.714	1007.9	951.808	874.779	915.723	976.314	939.921	802.251	977.446
Band 430	929.342	945.195	873.44	878.314	877.161	859.817	976.094	947.246	942.356	913.415	966.309	930.444	1017.08	956.645	934.546	961.278	950.546	902.737	961.94	1057.91	926.27	885.23	985.81	953.865	874.033	903.125	995.703	930.826	828.295	992.312
Band 431	964.951	932.671	881.219	874.56	905.543	849.821	956.615	954.766	920.502	923.267	964.498	936.676	1003.26	946.152	926.322	978.38	896.467	886.19	970.521	1044.22	939.465	895.337	994.493	950.295	872.182	935.117	1044.21	934.959	836.372	986.341
Band 432	956.738	955.697	862.646	878.906	912.558	861.425	1010.42	936.884	953.427	918.95	955.595	921.829	1014.6	960.985	934.857	948.818	932.322	889.033	943.548	1053.22	902.679	892.932	986.598	936.417	887.345	899.741	999.842	952.852	820.828	1012.82
Band 433	926.514	937.915	881.48	900.249	896.459	874.233	943.709	962.522	920.738	919.341	960.741	939.135	1014.8	962.522	921.785	973.142	940.439	906.313	972.125	1033.52	935.548	878.446	1005.23	938.505	872.504	924.849	1014.93	927.635	812.792	973.856
Band 434	961.594	954.698	860.915	857.746	896.42	839.385	982.736	935.14	938.515	916.086	985.663	928.384	1023.52	961.308	926.183	952.438	902.089	907.48	936.328	1015.21	926.877	887.384	971.492	932.14	867.152	894.179	990.389	936.857	841.992	991.059
Band 435	942.17	953.91	855.162	864.629	881.138	855.441	991.412	959.662	931.122	938.507	943.421	930.58	1008.8	953.064	942.345	973.079	915.746	878.726	976.406	1030.03	915.361	872.97	1018.15	933.395	870.283	914.125	1041.21	949.392	768.653	968.808
Band 436	913.663	967.177	892.39	876.291	903.272	865.02	953.879	984.72	946.166	940.403	957.932	944.431	1022.53	955.366	925.197	966.773	924.287	924.173	953.233	1032.73	905.561	888.35	1005.83	953.173	885.209	927.697	997.192	930.169	838.552	957.14
Band 437	929.334	992.474	875.664	878.652	905.735	852.573	970.248	961.61	941.124	939.198	940.193	951.613	1050.94	981.003	926.596	973.207	961.497	937.037	946.773	1050.96	966.791	877.049	1007.85	930.339	857.014	891.164	1016.52	935.682	870.814	994.682
Band 438	966.799	986.778	891.926	877.185	910.354	879.233	996.098	969.667	915.342	920.235	972.586	941.442	1026.59	967.927	940.826	992.414	929.754	893.318	1004.06	1034.49	944.075	854.834	1009.72	960.528	892.647	906.819	1025.88	959.134	841.123	987.438
Band 439	969.905	960.873	870.376	835.597	879.556	882.777	1012.25	966.718	919.183	944.001	968.302	939.621	1016.53	962.923	934.212	955.322	974.112	899.654	964.154	1049.63	948.527	902.991	996.875	923.612	888.894	921.947	1003.49	949.405	822.913	978.384
Band 440	961.586	964.073	872.834	867.594	885.689	908.961	953.092	939.837	940.257	940.47	960.038	941.075	1023.38	940.439	957.877	949.769	930.893	912.719	930.457	1004.58	948.096	862.891	1018.56	943.834	896.715	929.797	998.057	956.901	832.003	993.762

## Sheet: 24h
band	1	2	3	4	5	6	7	8	9	10	11	12	13	14	15	16	17	18	19	20	21	22	23	24	25	26	27	28	29	30
Band 1	2055.7	2254.69	2201.93	2037.66	2060.1	2049.95	2117.84	2132.6	2127.25	1969.19	2351.05	2041.94	2161.25	1959.45	2121.5	2198.94	2145.49	2273.35	2115.16	2137.45	2006.95	2240.05	2012.5	1932.2	2089.89	2024.72	1900.11	2219.02	2183.19	1969.19
Band 2	2007.29	2232.25	2134.01	1969.5	2107.04	2077.77	2184.43	2068.85	2105.61	2051.19	2365.7	2055.93	2045.74	1946.09	2076.64	2277.29	2136.47	2246.11	2051.48	2208.68	1979.3	2241.85	1964.92	1973.85	2077.62	1998.05	1860.19	2186.24	2114.67	2051.19
Band 3	2083.84	2253.05	2187.47	1994.83	2074.22	2098.15	2175.35	2124.67	2085.22	2003.6	2341.93	2097.81	2115.15	1976.77	2071.07	2262.12	2143.1	2257.38	2102.09	2182.41	1945.06	2295.98	1986.69	1963.44	2119.49	2015.94	1893.07	2231.25	2143.44	2003.6
Band 4	2076.31	2317.42	2176.59	2115.49	2086.98	2104.98	2165.49	2148.59	2100.31	2026.4	2370.2	2075.72	2143.54	1974.87	2110.77	2230.08	2136.04	2251.1	2061.45	2272.18	2012.14	2266.81	2048.47	2020.71	2131.75	2077.21	1975.61	2205.28	2185.26	2026.4
Band 5	2016.72	2190.27	2165.26	1983.41	2116.32	2050.46	2133.54	2097.44	2096.18	1982.02	2367.21	2050.24	2067.85	1956.74	2109.31	2241.58	2118.92	2201.31	2081.82	2103.95	1973.84	2227.86	1940.31	1963.99	2063.65	1963.33	1879.67	2133.32	2086.46	1982.02
Band 6	2041.65	2207.62	2109.58	1944.92	2019.37	2076.78	2132.9	2122.39	2103.25	1969.95	2362.1	2071.58	2155.12	1979.48	2095.88	2226.28	2147.32	2239.95	1976.66	2113.59	1936.21	2194.81	1923.85	1917.47	2044.35	2019.01	1927.18	2141.06	2100.8	1969.95
Band 7	2005.54	2183.42	2129.7	1958.12	2066.04	2039.28	2130.69	2053.61	2078.42	1957.74	2319.03	2004.26	2074.18	1928.81	2069.14	2215.61	2081.53	2252.55	2043.46	2152.66	1965.19	2189.17	1990.71	1944.72	2084.86	2000.86	1855.56	2100.36	2049.55	1957.74
Band 8	2002.48	2179.57	2118.16	1966.11	2045.31	2006.97	2057.75	2029.36	2049.9	1926.32	2257.96	2005	2081.75	1919.49	2079.87	2216.54	2081.67	2230.31	2035.09	2102.91	1890.52	2159.37	1931.83	1915.95	2067.55	2031.68	1861.53	2195.03	2073.37	1926.32
Band 9	2008.65	2178.15	2067.61	1949.27	2047.41	1969.89	2073.82	2019.51	2001.45	1929.54	2244.35	1987.4	2047.15	1910.12	2044.48	2165.71	2064.1	2158.71	1996.88	2059.97	1903.38	2199.84	1954.5	1912.06	2050.38	2023.3	1816.82	2100.43	2033.59	1929.54
Band 10	1961.27	2144.12	2086.16	1950.71	1980.07	1983.58	2055.36	2016.47	2018.59	1895.22	2226.84	1970.82	2031.51	1890.69	2030.12	2166.39	2045.73	2185.4	2021.91	2043.73	1902.28	2129.58	1894.3	1867.06	2035.88	1977.77	1818	2115.82	2047.6	1895.22
Band 11	1919.04	2103	2077.92	1950.79	1933.75	1990.35	2033.99	2001.55	1982.75	1851.78	2237.56	1968.52	2010.55	1877.8	2043.94	2183.18	2033.76	2164.01	1966.55	2075.5	1886.83	2113.79	1882.52	1857.37	2003.78	1910.27	1798.61	2113.21	2002.18	1851.78
Band 12	1935.11	2096.05	2087.21	1896.93	1923.11	1961.72	2039.4	1996.43	2001.4	1874.44	2233.31	1955.17	2028.13	1871.72	2003.19	2158.41	2019.76	2126.06	1969.22	2035.13	1899.83	2076.17	1871.51	1861.94	2023.77	1967.36	1783.67	2048.86	1962.11	1874.44
Band 13	1906.07	2082.58	2047.38	1891.43	1914.58	1952.37	2038.11	1990.7	1968.49	1828.28	2190.54	1959.22	2016.29	1846.84	2008.8	2142.05	2018.49	2139.81	1947.93	2013.18	1829.96	2089.67	1829.57	1820.43	1986.29	1922.14	1793.73	2077.3	1972.04	1828.28
Band 14	1870.08	2083.27	2057.68	1874.33	1912.29	1901.09	2019.42	1951.81	1918.72	1820.36	2203.42	1912.13	1995.26	1833.08	1996.36	2095.22	1989.06	2103.19	1930.75	1997.49	1813.98	2074.55	1789.5	1824.16	1966.96	1891.01	1754.06	2061.36	1957.58	1820.36
Band 15	1897.75	2037.44	2055.54	1858.54	1912.05	1917.95	1996.28	1938.76	1945.23	1834.51	2188.18	1943.51	1983.23	1831.01	1993.84	2096.21	1989.11	2082.24	1940.5	1995.6	1825.63	2084.61	1815.57	1826.8	1980.33	1911.54	1732.61	2002.24	1907.5	1834.51
Band 16	1863.84	2039.99	2045.87	1872.23	1898.39	1917.55	1989.62	1931.13	1932.6	1794.73	2163.99	1922.06	1969.43	1822.57	1989.19	2094.75	1968.95	2109.52	1912.98	1990.94	1812.75	2067.39	1795.92	1792.6	1968.49	1902.31	1736.72	2047.9	1936.08	1794.73
Band 17	1870.57	2021.79	1995.99	1845.17	1905.91	1899.02	1988.9	1920.3	1922.73	1793.93	2162.08	1910.5	1944.35	1826.97	1966.84	2067.38	1968.04	2082.07	1900.49	1975.69	1824.62	2010.05	1805.86	1795.46	1963.02	1884.22	1726.69	2014.44	1912.87	1793.93
Band 18	1876.98	2023.53	2013.98	1857.03	1899.12	1873.13	1948.68	1893.9	1918.25	1808.92	2141.17	1879.68	1940.33	1804.15	1966.22	2070.35	1942.55	2063.54	1905.77	1974.22	1802.45	2024.12	1784.48	1787.14	1955.39	1880.81	1719.4	2022.09	1909.06	1808.92
Band 19	1854.1	2014.49	2005.68	1847.83	1855.89	1879.25	1969.4	1904.11	1913.2	1784.64	2158.76	1882.21	1930.94	1805.1	1954.38	2066.43	1942.57	2033.64	1897.18	1945.91	1810.43	2019.22	1751.51	1763.97	1936.28	1872.71	1720.6	2003.18	1916.67	1784.64
Band 20	1855.17	2015.26	1994.99	1839.18	1866.61	1868.98	1953.23	1896.83	1889.24	1756.72	2134.62	1868.26	1930.93	1793.86	1929.33	2058.18	1935.71	2029.87	1875.99	1934.99	1789.79	2033.5	1750.72	1766.18	1936.98	1850.42	1710.02	1993.15	1888.83	1756.72
Band 21	1836.06	2002.33	2001.91	1834.59	1851.79	1860.26	1934.45	1895.08	1895.14	1736.73	2146.93	1870.39	1936.39	1797.7	1932.53	2042.11	1933.99	2043.44	1893.78	1927.48	1777.83	2013.12	1733.6	1743.77	1917.28	1855.56	1702.68	1999.83	1893.31	1736.73
Band 22	1833.98	1984.99	2009.45	1823.51	1839.69	1860.05	1937.01	1887.61	1882.81	1753.86	2129.93	1864.88	1923.12	1777.18	1938.21	2048.33	1924.19	2042.75	1909.77	1931.8	1786.03	2015.83	1743.26	1754.44	1919.71	1849.61	1689.38	1997.41	1883.43	1753.86
Band 23	1820.55	1980.65	2023.92	1821.2	1830.42	1853.54	1926.54	1886.36	1881.9	1744.83	2126.03	1864.15	1928.22	1780.03	1937.77	2039.29	1924	2035.39	1897.45	1932.61	1773.52	2009.04	1719.44	1743.6	1919.94	1858.46	1703.87	2011.5	1886.38	1744.83
Band 24	1831.9	1985.38	1995.26	1813.35	1840.98	1861.38	1946.15	1891.67	1884.24	1741.58	2125.57	1867.79	1918.81	1781.98	1938.83	2037.87	1917.52	2027.85	1884.73	1922.75	1780.5	1993.2	1728.86	1750.97	1923.31	1852.32	1689.69	1999.97	1884.03	1741.58
Band 25	1839.3	1971.19	1995.07	1807.6	1848.07	1853.39	1933.8	1878.05	1876.75	1729.08	2123.57	1865.32	1917.54	1775.27	1940.43	2034.09	1916.27	2031.08	1873.92	1934.05	1775.52	1995.19	1740.39	1748.13	1924.42	1863.01	1687.2	1992.29	1864.61	1729.08
Band 26	1833.9	1980.45	1999.15	1821.47	1848.74	1850.3	1934.55	1877.24	1888.82	1745.85	2129.6	1860.38	1921.08	1789.72	1928.2	2037.75	1918.7	2026.71	1862.63	1944.04	1783.27	1984.91	1740.3	1755.21	1924.87	1847.52	1686.11	1997.63	1893.35	1745.85
Band 27	1841.22	1995.66	2006.73	1831.87	1849.93	1853.01	1930.51	1885.56	1873.49	1761.34	2117.89	1873.97	1933.42	1774.78	1938.16	2037.4	1923.33	2022.51	1868.65	1946.16	1780.69	2010.26	1751.07	1766.74	1939.09	1852.89	1691.5	2014.76	1900.15	1761.34
Band 28	1839.83	1990.01	2014.26	1824.99	1870.47	1855.15	1931.71	1879.86	1880.77	1768.2	2119.9	1865.39	1925.1	1791.16	1943.47	2047.11	1923.67	2036.99	1887.42	1949.14	1790.74	2012.06	1759.43	1772.01	1938.49	1876.19	1699.1	1999.77	1885.84	1768.2
Band 29	1841.6	2004.89	2011.17	1832.8	1875.04	1868.06	1940.4	1889.37	1889.07	1770.68	2126.86	1875.74	1933.85	1789.31	1951.94	2054.58	1932.21	2044.48	1892.94	1940.14	1789.26	2013.23	1749.48	1769.34	1938.37	1860.06	1706.33	2008.71	1902.41	1770.68
Band 30	1835.91	1986.9	2022.07	1829.59	1856.64	1853.84	1928.02	1891.48	1889.86	1750.01	2131.94	1860.3	1933.12	1804.24	1950.53	2062.92	1925.97	2050.17	1899.66	1937.21	1784.54	2009.68	1756.65	1760.19	1935.01	1871.6	1695.87	2004.26	1900.54	1750.01
Band 31	1832.61	1992	2024.23	1837.06	1859.56	1881.11	1950.82	1900.89	1910.53	1769.83	2143.92	1887.84	1940.05	1807.87	1970.96	2054.88	1942.55	2053.39	1903.38	1933.92	1801.09	2017.55	1761.84	1765	1937.12	1860.92	1704.7	2010.47	1900.2	1769.83
Band 32	1860.64	2002.95	2028.04	1844.07	1867.77	1879.43	1961.45	1902.8	1900.08	1769	2137.98	1891.71	1939.96	1797.4	1965.69	2074.52	1950.08	2044.4	1895.58	1946.49	1804.94	2026.61	1782.01	1768.79	1942.9	1888.25	1711.65	2012.1	1909.84	1769
Band 33	1859.63	2013.87	2037.27	1856.19	1876.31	1884.5	1957.07	1907.47	1916.83	1779.99	2155.89	1896.99	1946.53	1819.05	1965.93	2083.77	1952.57	2060.36	1906.59	1961.86	1801.55	2040.81	1773.09	1774.25	1953.5	1884	1713.22	2021.31	1918.95	1779.99
Band 34	1855.97	2009.65	2035.55	1857.09	1886.59	1893.67	1968.82	1913.84	1929.44	1789.98	2174.94	1907.99	1955.78	1819.23	1976.18	2091.74	1960.53	2075.44	1923.3	1957.98	1808.7	2039.1	1777.81	1786.76	1949.66	1881.05	1713.41	2019.63	1915.74	1789.98
Band 35	1865.31	2020.38	2044.48	1856.2	1891.05	1915.5	1982.69	1931.57	1942.05	1799.79	2172.04	1923.64	1961.18	1835.92	2001.4	2103.1	1975.1	2101.59	1920.95	1967.36	1821.73	2054.04	1789.74	1786.85	1961.57	1902.79	1725.3	2018.78	1930.42	1799.79
Band 36	1890.85	2046.7	2049.71	1865.97	1898.85	1919.9	1995.56	1943.86	1952.01	1804.4	2191.3	1934.56	1983.38	1845.45	1999.66	2113.7	1993.62	2096.23	1939.86	1996.23	1827.54	2059.42	1813.41	1806.39	1973.21	1925.85	1738.35	2048.93	1948.73	1804.4
Band 37	1885.04	2053.49	2069.82	1887.32	1896.01	1917.13	1993.09	1949.03	1967.3	1814.45	2211.6	1936.48	1993.71	1850.95	2014.79	2133.77	2000.72	2112.82	1953.79	1983.76	1838.64	2073.4	1810.55	1808.08	1973.58	1905.26	1749.65	2056.33	1953.54	1814.45
Band 38	1904.49	2055.41	2081.04	1883.22	1912.56	1931.28	2003.65	1960.47	1973.3	1833.67	2209.06	1940.43	1995.7	1859.49	2020.21	2145.58	2006.05	2119.71	1973.63	2007.19	1842.23	2094.25	1829.61	1820.4	1992.63	1926	1754.47	2059.07	1957.38	1833.67
Band 39	1904.6	2060.71	2083.42	1887.59	1912.16	1946.2	2013.25	1964.94	1982.52	1828.98	2213.88	1954.74	2001.16	1867.42	2037.1	2160.71	2016.55	2130.75	1959.49	1999.85	1835.47	2097.29	1836.57	1820.78	1990.54	1936.72	1753.46	2072.15	1964.39	1828.98
Band 40	1908.16	2061.9	2096.49	1883.5	1918.83	1931.29	2007.46	1960.92	1990.21	1835.41	2225.59	1953.77	1997.4	1871.35	2033.56	2163.61	2018.47	2134.7	1966.31	2007.92	1843.97	2106.49	1838.9	1828.85	1993.85	1933.92	1745.69	2071.94	1965.29	1835.41
Band 41	1915.01	2071.87	2097.47	1895.04	1921.09	1949.75	2021.42	1973.73	1999.98	1834.67	2232.95	1964.07	2005	1871.7	2048.25	2172.2	2034.51	2145.16	1981.3	2008.16	1836.87	2118.86	1837.34	1819.62	1990.82	1940.08	1762.15	2075.62	1980.12	1834.67
Band 42	1908.91	2065.27	2083.82	1881.64	1921.52	1949.07	2032.3	1982.34	2010.94	1845.88	2243.67	1964	2007.04	1882.04	2049.52	2182.32	2033.13	2140.35	1974.12	2024.31	1851.32	2115.3	1852.13	1832.15	1998.11	1936.36	1756.32	2079.7	1976.06	1845.88
Band 43	1913.74	2078.87	2098.07	1906.15	1927.17	1949.97	2029.55	1978.9	2006.05	1846.83	2252.12	1964.28	2014.99	1878.79	2045.3	2183.21	2040.82	2150.5	1976.68	2031.09	1847.74	2113.53	1861.33	1833	1995.26	1952.89	1762.01	2088.35	1990.55	1846.83
Band 44	1925.39	2079.1	2112.78	1908.19	1932.91	1960.64	2040.45	1991.27	2013.26	1859.36	2253.06	1980.46	2024.95	1884.94	2061.74	2187.06	2043.19	2161.46	1987.12	2033.22	1856.26	2119.69	1855.36	1834.11	2003.07	1945.26	1767.69	2086.18	1991.17	1859.36
Band 45	1918.08	2087.76	2098.12	1914.89	1944.52	1958.47	2040.12	1993.1	2004.2	1860.46	2246.36	1973.42	2034.84	1879.26	2062.03	2191.23	2049.81	2160.32	1990.9	2027.87	1858.95	2123.06	1871.89	1844.58	2001.93	1951.98	1770.36	2096.97	1995.47	1860.46
Band 46	1933.27	2085.27	2109.55	1905.49	1940.53	1958.52	2033.16	1985.31	2015.54	1862.01	2255.46	1979.59	2022.77	1884.74	2059.1	2202.34	2048.01	2160.01	1989.46	2036.22	1851.09	2128.05	1866.42	1839.93	2007.93	1954.79	1761.19	2088.63	1991.9	1862.01
Band 47	1925.71	2091.67	2114.01	1918.6	1942.38	1963.93	2047.24	1999.82	2027.32	1853.64	2262.66	1985.95	2028.1	1897.06	2069.29	2207.74	2056.75	2171.17	1993.71	2029.15	1848.21	2130.53	1861.28	1844.68	2006.19	1951.57	1773.49	2089.83	1997.92	1853.64
Band 48	1930.74	2097.15	2128.93	1921.28	1944.88	1972.1	2049.68	2000.5	2027.87	1863.22	2270.34	1990.4	2030.25	1895.9	2071.34	2206.29	2060.09	2168.64	1990.72	2044.55	1857.69	2140.66	1868	1844.62	2012.93	1962.78	1773.11	2090.89	1999.48	1863.22
Band 49	1944.8	2091.74	2122.39	1925.65	1949.94	1988.07	2067.81	2007.9	2036.19	1868.21	2273.92	2003.86	2038.76	1904.7	2074.83	2208.09	2067.94	2179.05	1988.25	2045.72	1859.48	2148.03	1875.81	1846.77	2017.63	1971.66	1774.04	2101.88	2002.65	1868.21
Band 50	1942.37	2094.9	2127.05	1922.23	1947.96	1972.07	2050.82	1999.76	2042.24	1868.94	2288.57	1991.42	2027.77	1910.45	2079.64	2218.16	2064.28	2182.74	2001.21	2033.74	1853.53	2158.56	1870.8	1851.55	2018.71	1966.78	1770.33	2096.2	1999.42	1868.94
Band 51	1936.28	2094.78	2131.97	1924.17	1950.1	1977.51	2054.27	2006.64	2026.18	1874.42	2276.18	1995.12	2037.24	1893.2	2091.22	2224.43	2065.68	2194.96	2002.16	2057.02	1875.92	2151.66	1881.08	1854.37	2022.94	1971.32	1773.6	2110.2	2007.34	1874.42
Band 52	1947.91	2112.57	2130.61	1930.27	1950.42	1982.63	2063.71	2014.29	2046.46	1883.28	2290.74	1998.18	2043.59	1909.75	2085.86	2231.03	2074.48	2189.08	2009.93	2054.27	1869.24	2151.62	1885.76	1862.28	2023.58	1982.32	1782.2	2109.78	2018.34	1883.28
Band 53	1936.39	2110.04	2132.38	1929.36	1957.57	1983.54	2067.97	2017.62	2056.94	1877.14	2285.73	2003.32	2045.61	1909.43	2087.1	2227.78	2077.19	2196.46	2016.73	2044.98	1867.2	2151.44	1893.85	1860.38	2023.79	1972.81	1782.43	2113.24	2023.31	1877.14
Band 54	1952.76	2113.44	2128.12	1932.96	1960.16	1979.48	2062.98	2015.45	2057.81	1880.35	2301.79	2001.65	2049.4	1917.77	2095.66	2237.22	2077.11	2199.07	2004.98	2056.4	1869.49	2152.4	1887.85	1858.56	2027.24	1978.17	1781.65	2119.63	2018.33	1880.35
Band 55	1955.49	2100.98	2140.24	1929.59	1954.4	1987.04	2067.88	2016.8	2059.58	1882.54	2289.72	2005.88	2041.84	1918.72	2102.47	2231.98	2075.99	2198.63	2013.6	2049.07	1873.38	2161.8	1891.01	1862.22	2033.16	1984.75	1779.26	2110.96	2020.24	1882.54
Band 56	1948.9	2113.39	2139.49	1932.85	1962.85	1989.07	2069.4	2020.94	2060.41	1887.31	2297.11	2012.53	2054.74	1919.23	2101.51	2238.53	2084.33	2205.87	2015.67	2055.55	1871.44	2160.37	1888.66	1860.42	2028.3	1983.64	1783.32	2114.25	2030.49	1887.31
Band 57	1949.53	2113.42	2139.86	1939.94	1959.56	1990.62	2072.97	2024.62	2056.91	1887.95	2291.47	2014.16	2052.11	1918.69	2103.11	2239.22	2086.6	2201.71	2021.39	2057.01	1865.56	2159.63	1891.5	1865.15	2027.62	1985.87	1784.81	2121.49	2030.2	1887.95
Band 58	1952.58	2106.72	2139.97	1926.87	1955.17	1989.3	2070.94	2016.75	2064.3	1882.67	2295.89	2013.92	2047.69	1921.41	2098.32	2247.1	2083.13	2205.39	2020.87	2049.21	1861.43	2156.68	1885.31	1857.16	2022.03	1977.74	1782	2103.35	2018.49	1882.67
Band 59	1952.98	2105.98	2137.1	1933.49	1958.92	1982.53	2062.76	2016.92	2056.94	1889.06	2291.71	2007.86	2046.91	1914.5	2097.13	2244.8	2079.65	2202.53	2012.48	2045.22	1868.8	2155.89	1907.47	1866.63	2028.48	1993.47	1784.66	2114.9	2024.25	1889.06
Band 60	1954.71	2110.11	2146.31	1933.78	1964.22	1985.89	2066.09	2019.45	2060.25	1887.06	2302.55	2012.12	2052.79	1923.41	2096.72	2242.61	2080.56	2196.99	2018.7	2047.96	1868.25	2164.35	1894.74	1867.3	2026.97	1984.06	1784.72	2108.74	2025.34	1887.06
Band 61	1949.93	2114.85	2135.38	1936.9	1963.56	1987.45	2068.93	2017.74	2063.02	1890.57	2295.63	2010.14	2044.86	1919.4	2096.23	2249.04	2084.85	2200.83	2010.45	2054.04	1864.94	2159.8	1898.43	1867.61	2028.42	1982.77	1782.97	2116.46	2025.93	1890.57
Band 62	1947.72	2111.31	2144.12	1933.91	1959.62	1986.9	2067.33	2017.22	2059.92	1890.61	2297.76	2012.5	2048.98	1920.41	2100.98	2245.15	2080.75	2206.22	2014.68	2052.84	1869.68	2160.44	1894.52	1862.5	2027.85	1971.45	1785	2110.16	2024.06	1890.61
Band 63	1952.52	2111.29	2138.37	1935.62	1962.57	1989	2073.69	2017.62	2065.56	1890.94	2303.01	2012.35	2049.6	1921.17	2100.45	2244.99	2083.51	2202.93	2007.44	2052.03	1877.64	2165.51	1899.76	1866.47	2026.05	1982.15	1784.1	2114.37	2022.3	1890.94
Band 64	1954.42	2113.29	2141.69	1936.65	1963.26	1985.91	2068.31	2018.28	2065.98	1892.5	2305.64	2013.3	2054.32	1922.02	2099.27	2255.53	2088.26	2206.03	2014	2055.07	1873.46	2164.52	1902.38	1867.31	2030.33	1981.68	1785.42	2124.4	2027.99	1892.5
Band 65	1959.02	2112.97	2148.57	1936.54	1967.12	1992.15	2077.33	2025.28	2068.5	1893.91	2307.34	2020.75	2053.8	1921.15	2108.29	2256.23	2090.02	2214.62	2019.04	2056.85	1875.58	2168.69	1899.91	1866.32	2030.53	1983.37	1790.04	2125.12	2023.7	1893.91
Band 66	1956.1	2121.46	2149.17	1942.73	1965.45	1996.78	2082.14	2029.1	2071.22	1892.48	2311.88	2021.87	2057.43	1929.64	2113.86	2257.04	2093.39	2221.51	2016.22	2054.98	1872.22	2172.3	1904.41	1868.61	2032.96	1982.96	1787.77	2117.68	2033.05	1892.48
Band 67	1957.3	2125.27	2147.13	1939.27	1968.31	1999.14	2083.67	2029.44	2070.75	1898.97	2317.05	2024.31	2059.47	1926.69	2107.15	2257.19	2095.57	2212.74	2024.11	2063.37	1881.74	2172.91	1911	1872.96	2033.99	1986.16	1786.1	2128.47	2036.14	1898.97
Band 68	1968.4	2124.27	2154.03	1934.51	1970.74	1989.82	2077.09	2027.39	2077.34	1904.01	2319.42	2014.73	2060.05	1932.5	2112.16	2265.31	2094.14	2220.36	2024.93	2076.3	1881.99	2181.42	1920.6	1877.39	2043.66	1997.38	1788.7	2125.82	2033.44	1904.01
Band 69	1961.48	2122.73	2161.1	1949.13	1973.17	2001.2	2088.22	2034.2	2080.04	1899.04	2317.45	2026.63	2060.51	1935.11	2119.67	2263.6	2103.1	2225.01	2030.99	2070.24	1884.61	2183.66	1927.75	1877.7	2044.99	1991.34	1792.1	2124.73	2040.06	1899.04
Band 70	1957.33	2125.71	2155.39	1950.16	1968.22	1997.4	2081.9	2033.55	2085.22	1903.25	2320.99	2027.9	2061.83	1938.2	2119.59	2268.86	2100.89	2227.22	2030.69	2069.02	1888.46	2184.67	1919.49	1874.54	2038.67	1995.13	1791.14	2126.68	2042.36	1903.25
Band 71	1969.23	2129.8	2160.82	1950.31	1980.44	2002.8	2086.47	2038.02	2081.77	1902.73	2317.02	2028.96	2067.89	1932.88	2119.4	2268.13	2101.02	2224.76	2032.72	2072.46	1884.78	2184.99	1916.25	1881.31	2043.37	2004.42	1793.46	2127.4	2043.71	1902.73
Band 72	1970.95	2129.44	2159.37	1955.29	1971.63	2008.92	2096.12	2042.24	2083.22	1910.24	2313.73	2037.78	2068.42	1932.61	2125.67	2271.88	2109.03	2226.26	2034.44	2074.31	1890.77	2178.97	1931.74	1881.04	2042.83	2003.78	1790.94	2133.49	2047.9	1910.24
Band 73	1974.55	2130.14	2156.43	1960.15	1974.2	2008.51	2092.93	2044.21	2090.15	1905.35	2318.56	2038.74	2072.7	1942.19	2129.33	2271.64	2108.76	2237.16	2023.89	2070.21	1890.36	2183.6	1923.56	1879.28	2041.99	2000.48	1797.65	2133.05	2050.98	1905.35
Band 74	1971.44	2123.59	2154.92	1951.8	1977.27	2007.12	2093.55	2043.36	2086.7	1909.76	2323.92	2037.46	2072.85	1939.29	2125.42	2277.01	2109.53	2231.66	2031.48	2072.57	1883.48	2187.03	1925.52	1879.43	2045.26	2003.2	1795.96	2136.09	2044.97	1909.76
Band 75	1971.47	2128.34	2163.32	1952.44	1976.55	2007.11	2095.69	2044.02	2094.73	1913.66	2321.62	2040.36	2072.75	1940.64	2127.04	2275.54	2109.4	2228.34	2028.06	2076.1	1891.96	2186.53	1929.28	1882.5	2047.07	2005.94	1797.72	2129.81	2048.34	1913.66
Band 76	1973.45	2131.36	2158.41	1957.79	1979.99	2009.93	2099.81	2045.62	2094.55	1914.65	2325.45	2041.38	2073.44	1949.59	2132.74	2276.74	2110.32	2236.02	2032.58	2075.8	1886.2	2182.91	1937.62	1885.9	2046.4	2016.83	1802.01	2133.93	2053.37	1914.65
Band 77	1975.84	2131.52	2167.96	1958.36	1985.16	2009.11	2096.55	2047.83	2096.12	1917.12	2329.19	2040.06	2075.63	1946.74	2129.16	2278.82	2113.24	2231.31	2041.13	2067.29	1889.09	2188.07	1934.62	1886.12	2045.02	2004.94	1802.99	2132.19	2053.72	1917.12
Band 78	1985.24	2136.47	2175.48	1958.83	1983.22	2008.87	2097.79	2045.51	2097.71	1919.54	2328.44	2041.42	2074.14	1952.49	2134.1	2279.84	2112.54	2239.14	2039.99	2080.63	1896.25	2199.57	1942.02	1893.63	2052.38	2019.34	1804.32	2137.78	2052.82	1919.54
Band 79	1978.68	2132.03	2163.33	1954.23	1985.41	2008.6	2101.08	2045.19	2092.43	1918.83	2326.01	2044.76	2072.51	1948.02	2130.4	2283.14	2111.55	2232.36	2042.2	2077.61	1896.28	2195.11	1940.61	1888.5	2045.19	2006.3	1803.09	2127.06	2051.21	1918.83
Band 80	1978.86	2129.74	2169.64	1955.39	1982.44	2010.14	2100.76	2048.55	2092.76	1922.9	2332.35	2046.91	2075.09	1949.23	2133	2288.18	2115.43	2232.93	2045.85	2076.64	1895.96	2192.94	1944.58	1891.41	2049.38	2008.79	1804.03	2131.53	2049.2	1922.9
Band 81	1975.25	2135.72	2164.06	1954.46	1990.6	2013.77	2102.39	2046.08	2098.99	1925.99	2327.19	2042.94	2072.47	1948.75	2132.85	2283.03	2111.58	2237.9	2035.22	2077.6	1898.18	2196.82	1940.5	1891.99	2050.23	2011.3	1806.1	2133.74	2051.14	1925.99
Band 82	1978.38	2142.13	2173.46	1962.35	1991.91	2014.08	2102.34	2052.65	2103.82	1929.46	2335.19	2048.29	2079.98	1952.97	2136.97	2290.34	2119.52	2238.89	2049.15	2079.33	1898.93	2194.11	1944.85	1892.32	2050.88	2012.18	1811.48	2147.74	2058.03	1929.46
Band 83	1985.94	2137.98	2172.1	1962.8	1987.61	2013.04	2103.17	2050.6	2096.75	1924.51	2336.18	2047.5	2078.18	1952.55	2136.23	2288.24	2117.33	2237.58	2042.69	2072.75	1895.65	2201.23	1951.09	1892.34	2050.23	2015.03	1810.52	2141.5	2059.51	1924.51
Band 84	1981.8	2139.3	2173.27	1962.26	1987.14	2018	2107.12	2053.36	2104.06	1922.78	2334.09	2052.61	2081.36	1951.87	2134.91	2288.36	2120.18	2243.57	2040.02	2080.27	1899.6	2203.05	1947.6	1893.02	2056.24	2018.24	1809.07	2142.08	2055.04	1922.78
Band 85	1982.61	2137.66	2173.12	1957.92	1987.98	2016	2107.64	2052.68	2099.41	1926.87	2342.38	2047.95	2083.82	1950.98	2134.31	2289.33	2120.09	2245.03	2045.48	2077.67	1899.85	2200.7	1944.58	1890	2050	2013.38	1809.19	2139.22	2058	1926.87
Band 86	1984.7	2146.36	2173.85	1960.14	1985.39	2015.01	2105.4	2053.29	2104.67	1925.58	2337.01	2052.21	2077.27	1954.92	2140.67	2289.12	2122.81	2242.41	2045.3	2081.86	1904.25	2203.55	1948.38	1891.76	2053.08	2016.84	1811.33	2142.35	2063.68	1925.58
Band 87	1981.97	2144.87	2175.12	1966.15	1986.74	2019.31	2113.74	2059.48	2106.62	1926.74	2343.75	2056.79	2086.86	1956.72	2144.99	2286.66	2124.22	2247.46	2039.46	2083.56	1904.24	2202.12	1959.88	1895.15	2055.82	2016.65	1812.13	2149.87	2066.37	1926.74
Band 88	1986.49	2149.03	2178.29	1963.39	1992.79	2022.54	2114.88	2057.86	2111.94	1928.64	2343.19	2055.37	2082.31	1958.63	2143.72	2297.3	2127.21	2250.54	2050.62	2086.1	1904.72	2207.55	1954.43	1893.11	2056.73	2015.95	1814.97	2145.97	2065.49	1928.64
Band 89	1985.83	2145.76	2174.8	1961.34	1990.55	2019.41	2115.05	2057.81	2111.14	1929.27	2345.62	2056.17	2082.78	1960.44	2144.35	2300.2	2126.44	2246.99	2045.54	2085.47	1896.36	2205.57	1953.54	1893.69	2055.22	2019.77	1811.54	2144.28	2062.06	1929.27
Band 90	1987.42	2147.54	2179.24	1963.65	1994.25	2021.38	2112.2	2060.46	2113.3	1931.84	2348.8	2058.54	2084.55	1958.87	2144.85	2300.48	2128.18	2253.97	2049.36	2084.5	1904.04	2213.58	1954.21	1897.15	2056.42	2022.38	1812.15	2150.48	2067.45	1931.84
Band 91	1988.93	2149.62	2177.49	1965.52	1992.84	2022.22	2110.96	2060.83	2116.38	1931.17	2355.33	2058.14	2090.39	1958.82	2147.12	2302.04	2129.01	2249.8	2049.35	2087.84	1903.44	2208.27	1962.3	1897.81	2059.25	2021.79	1813.47	2149.03	2069.07	1931.17
Band 92	1989.99	2148.31	2182.57	1964.65	1993.2	2021.1	2116.93	2060.39	2116.93	1933.32	2354.48	2059.85	2086.92	1963.42	2148.48	2305.91	2130.02	2253.04	2047.06	2096.47	1904.6	2211.27	1965.19	1900.5	2060.06	2019.59	1813.15	2153.83	2067.92	1933.32
Band 93	1990.15	2148.15	2182.71	1965	1994.57	2023.96	2113.86	2061.16	2114.48	1934.16	2352.99	2061.84	2088.68	1964.53	2150.42	2305.62	2129.88	2252.13	2055.21	2088.02	1912.09	2215.28	1966.01	1899.36	2061	2022.36	1812.53	2157.51	2068.83	1934.16
Band 94	1988.46	2146.81	2180.71	1964.66	1992.43	2023.41	2116.28	2060.53	2116.47	1930.19	2356.66	2062.99	2088.49	1963.13	2149.34	2302.58	2131.39	2254.28	2052.63	2087	1905.46	2216.43	1962.82	1896.3	2056.9	2018.12	1813.38	2149.06	2068.78	1930.19
Band 95	1987.67	2150.97	2181.04	1967.68	1992.24	2021.89	2116.2	2060.1	2115.9	1929.08	2355.55	2061.41	2088.93	1963.3	2150.53	2304.37	2131.8	2251.21	2050.86	2093.57	1905.15	2208.88	1964.36	1892.84	2059.33	2018.75	1816.05	2156.94	2069.78	1929.08
Band 96	1985.41	2147.08	2184.79	1963.61	1995.62	2019.84	2117.29	2057.85	2120.48	1932.51	2359.26	2062.01	2083.23	1964.91	2149.43	2303.91	2130.74	2251.58	2054.65	2084.62	1909.13	2217.3	1966.56	1898.74	2057.47	2017.86	1809.79	2147.14	2063.65	1932.51
Band 97	1985.95	2150.35	2182.9	1961.22	1995.27	2024.37	2121.33	2058.05	2118.53	1929.99	2358.74	2064.17	2088.18	1965.64	2152.54	2310.26	2131.3	2257.81	2050.22	2098.47	1911.17	2211.18	1965.51	1895.4	2056.66	2016.42	1810.87	2151.59	2066.06	1929.99
Band 98	1990.67	2156.81	2182.2	1966.08	1995.32	2019.83	2115.66	2059.77	2116.64	1933.95	2358.76	2061.73	2085.09	1961.1	2148.83	2306.33	2132.02	2255.01	2055.12	2091.74	1906.04	2214.45	1966.35	1896.3	2056.39	2028.26	1810.18	2147.13	2071.74	1933.95
Band 99	1987.38	2154.36	2185.79	1966.21	1989.13	2025.09	2124.72	2063.85	2120.56	1926.79	2360.81	2066.23	2091.56	1963.94	2149.84	2302.84	2135.56	2252.16	2050.64	2089.02	1903.42	2213.62	1962.89	1895.6	2055.41	2022.41	1813.78	2158.88	2070.6	1926.79
Band 100	1991.08	2154.1	2182.42	1970.54	1993.07	2024.8	2123.04	2065.25	2116.24	1928.51	2360.67	2067.7	2088.4	1964.11	2152.82	2311.11	2136.17	2255.84	2053.29	2090.46	1902.97	2214.34	1960.57	1893.19	2058.07	2025.29	1812.65	2155.89	2070.17	1928.51
Band 101	1986.68	2152.2	2187.6	1970.03	1992.17	2023.57	2124.39	2063.57	2121.72	1927.52	2358.57	2064.12	2092.3	1966.05	2151.21	2308.83	2134.92	2252.81	2053.21	2089.94	1911.67	2217.91	1966.28	1898.19	2060.21	2021.29	1810.92	2154.3	2071.26	1927.52
Band 102	1988.81	2155.72	2181.78	1964.87	2003.58	2022.79	2116.86	2060.6	2119.79	1935.09	2358.31	2065.01	2091.63	1965.83	2152.03	2307.38	2133.23	2257.4	2057.45	2094.37	1910.3	2214.9	1964.33	1899.6	2061.89	2018.05	1811.87	2150.1	2070.41	1935.09
Band 103	1988.79	2161.19	2186.75	1976.11	1996.79	2028.17	2126.55	2065.6	2122.9	1932.27	2363.25	2069.79	2090.27	1964.17	2152.56	2312.2	2137.18	2257.37	2062.42	2088.41	1908.44	2217.35	1965.96	1893.37	2058.93	2016.06	1816.48	2159.09	2077.51	1932.27
Band 104	1991.7	2156.02	2193.47	1967.5	2001.07	2026.61	2127.13	2060.2	2123.67	1933.43	2363.04	2067.45	2092.43	1966.4	2158.67	2313.97	2136.09	2265.08	2061.66	2093.08	1907.59	2222.92	1970.1	1896.04	2058.26	2027.55	1814.82	2153.72	2077.49	1933.43
Band 105	1990.3	2160.11	2183.53	1972.62	1999.08	2024.5	2126.09	2063.45	2124.51	1935.82	2362.5	2070.02	2092.86	1967.97	2155.81	2313.69	2136.66	2255.82	2061.54	2092.97	1908.67	2216.34	1965.41	1895.79	2058.38	2020.86	1815.59	2157.62	2078.78	1935.82
Band 106	1990.29	2156.05	2189.23	1972.82	1994.92	2033.03	2134.89	2071.12	2127.82	1935.27	2362.49	2077.56	2095.73	1974.23	2160.03	2317.85	2144.39	2264.29	2060.57	2091.31	1908.3	2219.04	1972.36	1898.57	2062.3	2023.12	1817.77	2159.04	2071.56	1935.27
Band 107	1997.48	2155	2191.47	1972.56	2001.95	2032.29	2129.34	2070.18	2124.59	1936.7	2361.58	2072.94	2096.05	1969.71	2161.33	2313.2	2141.5	2261.55	2064.16	2098.85	1912.32	2226.85	1977.53	1901.91	2065.51	2027.51	1814.35	2160.94	2076.79	1936.7
Band 108	1997.12	2161.99	2193.09	1966.93	1997.54	2032.3	2134	2069.81	2132.33	1934.87	2368.55	2076.5	2096.38	1974.43	2165.69	2318.94	2142.65	2261.62	2066.19	2092.72	1906.22	2227.41	1971.61	1896.38	2062.39	2026.74	1818.11	2155.46	2076.45	1934.87
Band 109	1991.02	2164.06	2194.29	1975.27	2004.15	2029.58	2132.16	2068.78	2131.22	1945.18	2364.29	2072.08	2093.28	1969.44	2164.71	2317.7	2140.89	2266.56	2064.75	2100.33	1910.65	2220.48	1977.69	1901.91	2064.06	2027.78	1818.35	2157.94	2079.84	1945.18
Band 110	1999.22	2166.99	2194.43	1970.4	2008.05	2036.49	2136.26	2073.62	2135.9	1938.07	2370.78	2079.54	2099.98	1973.89	2164.76	2316.67	2146.13	2268.83	2061.56	2101.31	1909.44	2222.28	1976.54	1902.74	2066.4	2027.68	1820.03	2161.51	2079.93	1938.07
Band 111	1998.25	2167.82	2193.92	1977.86	2005.2	2039.07	2138.36	2077.46	2134.44	1938.11	2364.96	2079.74	2104.37	1972.68	2167.57	2320.77	2150.54	2271.6	2069.82	2101.21	1911.31	2226.88	1976.42	1901.62	2068.55	2030.31	1823.67	2165.71	2086.64	1938.11
Band 112	2001.22	2166.97	2198.25	1979.71	2006.67	2035.53	2139.38	2078.15	2135.61	1944.79	2373.26	2085.16	2106.69	1978.12	2167.72	2326.02	2151.16	2273.87	2066.29	2099.01	1910.43	2232.47	1978.74	1902.12	2070.52	2029.97	1826.09	2169.4	2084.39	1944.79
Band 113	2000.09	2176.23	2199.73	1988.81	2009.56	2044.65	2143.3	2079.52	2135.36	1940.04	2372.31	2086.62	2107.35	1977.62	2166.74	2327.32	2154.85	2267.57	2067.92	2099.68	1911.14	2225.58	1981.49	1900.97	2070.13	2027.61	1827.68	2170.3	2094.84	1940.04
Band 114	1996.19	2178.88	2199.23	1992.85	2015.99	2046.85	2148.41	2084.98	2137.48	1948.61	2372.74	2091.05	2112.32	1977.35	2174.24	2324.51	2158.91	2278.35	2069.7	2103.35	1915.52	2226.49	1986.34	1908.11	2072	2030.08	1832.33	2178.67	2098.26	1948.61
Band 115	1998.3	2184.4	2200.55	1994.14	2020.44	2056.37	2157.83	2094.82	2141.3	1949.12	2382.02	2101.09	2119.03	1980.92	2168	2325.91	2168.96	2271.8	2069.77	2104.29	1913.34	2233.7	1980.96	1909.35	2072.94	2034.33	1838.51	2186.09	2102.85	1949.12
Band 116	1996.82	2192.13	2202.1	1999.25	2019.19	2061.9	2164.67	2101.74	2143.85	1952.66	2385.62	2108.68	2128.18	1981.78	2169.64	2322.01	2177.44	2270.63	2065.02	2106.21	1920.82	2227.82	1981.32	1908.78	2076.19	2031.81	1847.36	2194.28	2109.08	1952.66
Band 117	1995.43	2197.38	2195.36	2007.69	2029.32	2067.62	2172.38	2109.14	2142.1	1957.09	2387.88	2115.42	2137.02	1984.9	2171.93	2325.06	2184.52	2271.31	2068.99	2104.75	1919.61	2224.05	1985.38	1912.77	2077.05	2026.38	1852.45	2205.16	2113.9	1957.09
Band 118	2000.94	2206.83	2193.02	2013.67	2033.68	2080.77	2188.28	2117.17	2142.24	1956.55	2393.27	2124.42	2144.2	1986.77	2171.79	2324.5	2193.46	2273.35	2068.69	2107.45	1927.62	2224.7	1991.22	1914.49	2082.3	2034.81	1858.72	2212.99	2121.99	1956.55
Band 119	2002.08	2216.86	2196.01	2022.95	2040.37	2085.7	2190.33	2123.68	2151.6	1962.96	2402.23	2134.97	2153.79	1993.68	2166.75	2316.28	2201.18	2269.77	2061.7	2111.79	1926.28	2229.7	1989.46	1920.35	2084.7	2037.16	1867.25	2221.15	2133.13	1962.96
Band 120	2003.79	2227.49	2193.5	2036.09	2051.53	2100.81	2204.28	2136.72	2154.1	1976.15	2415.21	2145.63	2165.4	1998.71	2174.23	2311.95	2214.33	2275.6	2060.51	2121.04	1935.53	2225.42	1998.18	1928.41	2093.32	2043.22	1877.94	2231.95	2143.01	1976.15
Band 121	2017.05	2242.03	2197.4	2046.45	2064.7	2112.61	2219.66	2150.81	2164.81	1985.84	2428.77	2161.47	2183.02	2008.82	2176.34	2316.96	2229.06	2284.84	2056.44	2133.28	1947.09	2226.23	2011.28	1939.48	2104.07	2057.58	1891.79	2247.01	2163.21	1985.84
Band 122	2024.12	2259.63	2202.64	2065.88	2081.08	2128.19	2236.45	2167.68	2175.37	2000.33	2444.97	2177.06	2199.59	2020.84	2184.85	2314.66	2244.92	2290.11	2062.04	2146.73	1964.67	2239.96	2021.18	1952.55	2118.6	2065.77	1904.55	2263.43	2174.96	2000.33
Band 123	2041.5	2277.96	2211.99	2083.33	2097.01	2145.12	2256.64	2184.89	2189.3	2015.19	2461.25	2194.07	2215.82	2030.05	2193.91	2319.86	2263.92	2299.15	2069.39	2161.21	1974.95	2249.33	2040.95	1969.82	2136.32	2076.69	1919.66	2278.14	2192.47	2015.19
Band 124	2058.8	2298	2226.44	2097.14	2115.13	2163.11	2267.66	2201.36	2202.78	2033.98	2475.74	2212.47	2232.15	2046.43	2206.52	2324	2281.73	2312.01	2073.14	2181.49	1991.81	2264.98	2054.27	1985.08	2150.93	2097.27	1934.38	2294.46	2211.14	2033.98
Band 125	2074.66	2316.47	2234.87	2115.74	2132.93	2177.4	2289.89	2218.66	2215.83	2052.48	2490.27	2228.21	2248.97	2056.96	2215.89	2330.36	2299.92	2323.09	2086.89	2197.92	2009.66	2277.45	2074.17	2003.85	2165.15	2105.2	1950.76	2316.02	2230.1	2052.48
Band 126	2091.49	2332.74	2253.64	2133.85	2147.8	2195.49	2304.22	2236.13	2232.52	2067.08	2507.99	2243.64	2266.58	2073.22	2229.32	2334.63	2316.48	2337.64	2094.46	2219.18	2023.66	2296.93	2090.18	2018.33	2182.69	2127.83	1965.28	2332.12	2247.93	2067.08
Band 127	2110.23	2353.36	2270.77	2146.08	2165.17	2213	2321.24	2253.78	2250.37	2087.39	2530.87	2261.12	2285.08	2089.02	2243.88	2346.12	2333.89	2353.37	2115.22	2237.42	2042.47	2316.48	2104.99	2035.76	2203.66	2148.66	1982.15	2350.75	2263.26	2087.39
Band 128	2133.18	2374.75	2291.84	2169.67	2188.88	2231.87	2344.69	2276.48	2270.62	2110.53	2551.48	2283.74	2307.9	2103.53	2263.83	2362.11	2357.02	2372.13	2129.14	2259.39	2068.53	2341.99	2131.61	2056.57	2230.16	2172.61	2001.72	2373.54	2287.11	2110.53
Band 129	2160.41	2405.75	2325.26	2198.06	2213.74	2260.11	2372.06	2301.94	2292.92	2135.84	2581.74	2309.13	2333.93	2131.12	2287.27	2383.23	2386.14	2399.01	2164.09	2289.09	2090.42	2372.29	2157.61	2082.59	2253.68	2199.63	2025.35	2402.47	2313.36	2135.84
Band 130	2190.33	2433.9	2351.83	2221.39	2247.36	2287.72	2402.62	2332.12	2324.02	2163.79	2613.33	2342.65	2363.83	2158.26	2316.81	2410.68	2415.14	2429.78	2188.17	2316.39	2120.47	2404.12	2191.97	2112.34	2287.16	2231.75	2052.38	2434.97	2345.69	2163.79
Band 131	2222.28	2471.63	2385.41	2252.4	2274.52	2319.39	2434.26	2363.39	2356.37	2196.48	2651.07	2372.06	2395.2	2186.3	2348.19	2445.31	2448.1	2463.84	2218.88	2353.66	2150.84	2442.54	2222.43	2142.46	2314.88	2260.96	2079.64	2463.45	2377.15	2196.48
Band 132	2250.95	2507.58	2426.01	2286.94	2306.18	2351.32	2468.47	2399.69	2387.27	2227.77	2688.4	2406.52	2427.13	2217.53	2382.79	2478.59	2485	2496.59	2250.1	2385.33	2182.8	2477.68	2257.07	2167.48	2346.04	2291.48	2111.3	2499.71	2408.94	2227.77
Band 133	2282.19	2541.33	2454.44	2317.34	2345.7	2384.44	2507.33	2436.92	2430.49	2259.35	2728.95	2441.44	2463.75	2253.54	2420.77	2520.38	2521.9	2539.39	2285.83	2418.89	2207.79	2509.66	2290.82	2202.97	2378.66	2322.1	2143.08	2532.81	2445.41	2259.35
Band 134	2312.16	2578.49	2491.99	2350.33	2373.6	2417.73	2542.14	2467.13	2470.59	2290.98	2773.16	2475.73	2498.31	2290.96	2460.29	2565.91	2558.15	2583.02	2320.43	2449.29	2239.68	2546.66	2316.56	2232.89	2413.33	2356.67	2172.76	2570.8	2482.5	2290.98
Band 135	2347.28	2610.94	2518.5	2386.54	2406.58	2456.59	2578.46	2507.33	2513.61	2326.97	2820.38	2514.37	2534.48	2330.9	2505.08	2612.02	2596.45	2628.72	2356.99	2486.74	2273.03	2586.45	2356.23	2264.64	2445.97	2383.25	2203.85	2605.89	2520.68	2326.97
Band 136	2380.88	2658.04	2566.73	2419.06	2444.43	2496.21	2622.95	2546.44	2557.5	2359.6	2866.17	2555.89	2576.15	2371.45	2548.94	2660.1	2639.51	2675.93	2387.27	2526.2	2306.35	2626.26	2386.96	2299.8	2483.53	2424.88	2236.44	2651.56	2555.68	2359.6
Band 137	2421.81	2697.46	2604.5	2458.5	2487.62	2537.36	2667.89	2589.68	2603.61	2396.91	2916.55	2600.7	2622.68	2411.14	2595.65	2706.86	2683.42	2718.48	2425.24	2564.51	2345.24	2668.68	2428.67	2334.38	2522.67	2465.78	2274.66	2688.77	2599.29	2396.91
Band 138	2458.65	2740.84	2639.58	2500.34	2524.52	2579.55	2712.93	2629.45	2645.74	2433.92	2965.64	2640.59	2663.82	2453.31	2639.2	2753.04	2727.56	2771.18	2463.89	2606.03	2379.37	2707.99	2468.15	2371.38	2561.08	2502.96	2310.64	2737.4	2642.34	2433.92
Band 139	2492.22	2788.71	2682.31	2540	2565.34	2622.74	2754.88	2671.05	2688.33	2469.99	3014.21	2685	2703.33	2489.82	2682.14	2797.23	2771.38	2809.51	2502.02	2644.73	2417.5	2746.01	2500.61	2410.37	2602.2	2541.49	2346.74	2778.58	2679.95	2469.99
Band 140	2521.31	2821.27	2717.32	2573.83	2594.71	2657.81	2795.08	2707.97	2727.61	2504.72	3056.69	2718.38	2739.02	2526.94	2719.1	2835.27	2809.65	2854.19	2535.11	2683.17	2446.81	2787.59	2535.03	2438.13	2632.67	2569.78	2377.69	2817.36	2720.34	2504.72
Band 141	2554.32	2853.91	2750.3	2599.73	2628.1	2686.39	2823.35	2741.98	2760.49	2538.56	3094.54	2753.85	2769.49	2556.61	2751.09	2865.08	2844.44	2886.86	2557.66	2710.48	2477.3	2816.29	2565.07	2466.18	2664.29	2599.98	2406.51	2850.93	2754.57	2538.56
Band 142	2579.48	2887.39	2776.44	2630.7	2655.29	2716.32	2856.39	2771.91	2788.62	2560.95	3128.57	2782.3	2802.38	2584.49	2779.27	2894	2872.62	2913.83	2591.26	2734.34	2494.88	2840.95	2594.05	2490.55	2689.36	2625.47	2430.7	2881.39	2783.19	2560.95
Band 143	2607.88	2912.86	2805.51	2659.05	2683.05	2746.15	2884.12	2796.49	2815.07	2588.34	3159.19	2809.98	2829.76	2607.98	2805.87	2925.2	2901.93	2938.29	2613.7	2760.89	2522.77	2870.23	2612.01	2515.07	2716.84	2658.38	2457.53	2910.9	2806.8	2588.34
Band 144	2627.99	2939.21	2834.74	2682.34	2703.48	2768.47	2908.13	2822.4	2840.55	2609.76	3185.18	2834.83	2851.95	2627.8	2829.46	2948.68	2926.88	2968.65	2636.59	2787.48	2545.67	2899.51	2639.89	2537.46	2743.95	2679.09	2477.38	2930.58	2834.97	2609.76
Band 145	2652.51	2965.89	2855.68	2702.46	2728.92	2794.85	2930.92	2846.95	2861.71	2632.86	3211.03	2860.33	2878.19	2646.28	2847.89	2967.63	2952.53	2985.61	2656.26	2812.26	2567.04	2921.06	2665.95	2559.42	2763.53	2703.51	2497.66	2958.97	2855.37	2632.86
Band 146	2673.88	2988.67	2880.2	2723.64	2753	2816.8	2956.78	2867.5	2880.69	2657.79	3230.73	2882.51	2900.01	2666.54	2867.15	2988.31	2973.82	3004.46	2682.02	2833.88	2588.47	2945.61	2686.61	2577.84	2785.73	2725.32	2518.35	2982.7	2880.77	2657.79
Band 147	2693.99	3014.08	2896.13	2745.84	2779.11	2835.14	2980.41	2889.77	2894.88	2677.06	3255.08	2901.88	2919.27	2683.72	2885.67	3008.76	2995.3	3027.12	2701.33	2858.52	2607.67	2971.69	2703.75	2601.84	2808.29	2745.64	2536.42	3001.37	2903.46	2677.06
Band 148	2725.47	3042.98	2934.28	2775.76	2802	2864.41	3005.96	2921.22	2924.68	2707.26	3283.51	2931.33	2950.72	2707.4	2911.09	3031.45	3027.61	3052.41	2731.35	2885.93	2636.41	3000.61	2741.82	2628.76	2839.05	2775.91	2563.36	3037.58	2936.59	2707.26
Band 149	2748.95	3068.67	2958.59	2801.32	2826.96	2886.53	3031.1	2944.24	2949.5	2730.25	3310.65	2954.51	2977.05	2732.58	2933.41	3062.2	3053.32	3076.43	2758.58	2914.25	2663.18	3030.55	2756.56	2648.57	2862.91	2804.33	2583.99	3059.88	2955.6	2730.25
Band 150	2770.16	3094.59	2984.36	2818.58	2852.42	2910.48	3051.17	2965.65	2968.04	2751.88	3332.48	2978.91	3002.01	2747.68	2955.43	3083.87	3075.42	3103.14	2772.95	2935.54	2683.62	3050.44	2785.86	2675.07	2884.79	2821.91	2602.77	3085.42	2977.38	2751.88
Band 151	2784.69	3111.73	3004.21	2833.18	2865.92	2925.15	3074.09	2983.79	2986.4	2768.96	3351.35	2995.52	3019.59	2761.66	2973.05	3103	3093.34	3122.22	2798.23	2956.6	2697.12	3074.29	2798.49	2689.75	2905.73	2842.77	2619.3	3098.45	2994.15	2768.96
Band 152	2809.88	3128.07	3016.74	2848.96	2886.19	2941.99	3091.09	2999.72	3002.41	2784.68	3371.17	3010.46	3033.16	2776.97	2989.3	3124.29	3110.79	3138.87	2811.85	2976.7	2719.5	3089.83	2822.51	2705.94	2922.22	2860.65	2634.24	3114.22	3012.58	2784.68
Band 153	2827.33	3146.16	3037.19	2866.9	2901.58	2955.04	3106.23	3018.69	3018.94	2804.29	3390.43	3025.3	3050.92	2794.35	3009.33	3146	3129.01	3158.38	2830.57	2998.29	2738.05	3110.16	2838.02	2725.34	2939.3	2878.59	2648.36	3135.6	3029.95	2804.29
Band 154	2843.67	3166.91	3060.79	2883.61	2920.22	2975.59	3123.19	3034.98	3035.83	2821.33	3408.19	3045.69	3068.02	2811.72	3031.84	3171.2	3148.27	3185.2	2854.06	3013.06	2749.53	3131.28	2854.73	2739.66	2963.02	2896.42	2662.63	3150.24	3047.68	2821.33
Band 155	2866.62	3186.89	3077.07	2905.09	2940.62	3000	3145.08	3054.12	3061.02	2845.78	3434.6	3066.89	3087.64	2831.84	3053.37	3194.69	3168.31	3202.44	2868.36	3033.03	2762.99	3153.73	2869.8	2759.27	2979.3	2913.53	2684.57	3179.01	3070.32	2845.78
Band 156	2884.9	3210.43	3098.13	2922.37	2959.02	3017.36	3174.42	3076.43	3081.64	2862.75	3457.15	3089.09	3110.63	2856.78	3075.68	3222.72	3191.54	3223.89	2886.42	3060.04	2786.95	3179.97	2894.7	2781.4	3001.41	2942.01	2702.99	3196.22	3089.88	2862.75
Band 157	2902.19	3227.51	3118.96	2947.11	2975.94	3040	3187.57	3097.95	3107.18	2880.85	3478.4	3106.34	3131.08	2876.16	3100.79	3246.47	3213.9	3251.43	2911.98	3079.66	2809.13	3197.46	2917.31	2798.24	3018.66	2953.81	2718.19	3220.91	3113.81	2880.85
Band 158	2911.41	3244.46	3127.83	2956.88	2995.16	3057.29	3204.47	3111.28	3123.52	2897.64	3501.48	3125.78	3147.42	2893.73	3116.86	3266.96	3229.31	3272.11	2924.31	3085.93	2817.08	3208.64	2921.4	2813.47	3032.28	2966.58	2734.14	3236.61	3128.71	2897.64
Band 159	2928.09	3262.95	3144.55	2970.51	3008.37	3071.27	3225.07	3130.8	3138.34	2914.64	3518.62	3141.52	3165.4	2906.04	3136.45	3285.57	3246.99	3283.92	2931.95	3099.21	2828.72	3219.94	2937.55	2822.75	3046.33	2980.63	2745.36	3253.66	3142.33	2914.64
Band 160	2938.54	3271.11	3157.56	2984.53	3022.98	3084.27	3236.31	3141.37	3157.72	2922.24	3538.67	3153.33	3171.85	2923.02	3152.27	3300.87	3260.23	3304.63	2943.23	3113.73	2834.27	3231.36	2950.94	2836.32	3058.04	2990.01	2758.73	3264.42	3152.77	2922.24
Band 161	2951.63	3291.53	3169.51	3002.41	3038.02	3101.49	3251.46	3158.72	3176.13	2940.06	3560.13	3169.36	3191.3	2938.75	3171.8	3319.9	3278.15	3323.5	2961.72	3131.06	2857.56	3248.25	2964.59	2851.3	3072.78	3005.46	2775.12	3285.6	3171.71	2940.06
Band 162	2971.36	3312.26	3188.42	3020.43	3054.15	3124.01	3276.75	3181.28	3198.52	2959.25	3583.57	3193.32	3211.55	2962.97	3190.51	3338.54	3298.78	3338.01	2974.91	3149.34	2869.08	3270.76	2982.15	2866.78	3093.19	3022.83	2788.17	3305.88	3190.1	2959.25
Band 163	2987.32	3333.23	3207.16	3037.11	3076.27	3146.57	3301.09	3202.51	3218.65	2978.23	3609	3214.8	3235.16	2982	3212.54	3361.19	3324.95	3364.74	2991.31	3168.25	2894.3	3285.65	3007.42	2888.89	3116.54	3040.35	2807.11	3325.46	3214.05	2978.23
Band 164	3008.23	3360.08	3228.62	3057.16	3097.62	3169.64	3318.59	3225.53	3246.83	2997.18	3633.6	3238.67	3257.79	3004.93	3238.69	3383.47	3347.8	3398.33	3009.36	3188.55	2912.7	3308.59	3018.46	2907.53	3133.89	3061.19	2826.81	3344.51	3236.17	2997.18
Band 165	3030.29	3376.35	3244.4	3084.37	3113.17	3195.2	3344.82	3249.16	3269.71	3015.75	3662.55	3262.57	3282.68	3024.95	3257.56	3405.7	3370.95	3409.46	3025.4	3212.98	2930.63	3333.31	3042.15	2925.77	3151.12	3083.95	2847.57	3372.42	3257.02	3015.75
Band 166	3042.47	3398.95	3258.81	3101.53	3133.01	3211.17	3366.42	3266.31	3282.88	3034.52	3682.62	3283.08	3300.34	3042.98	3275.04	3422.23	3392.68	3432.24	3040.15	3222.26	2938.01	3342.98	3053.89	2939.76	3170.72	3097.09	2863.48	3388.67	3274.11	3034.52
Band 167	3049.9	3409.36	3269.04	3110.3	3145.09	3229.52	3382.65	3277.86	3294.78	3046.18	3696.91	3295.36	3313.56	3051.6	3279.89	3428.62	3406.63	3437.57	3049.08	3235.68	2955.32	3354.75	3067.63	2950.95	3176.9	3107.29	2873.31	3399.69	3286.73	3046.18
Band 168	3062.77	3418.89	3276.9	3122.81	3151.75	3234.27	3386.96	3290.47	3305.64	3052.58	3706.82	3302.65	3324.21	3057.11	3288.69	3433.04	3415.37	3448.18	3056.14	3248.25	2960	3363.35	3073.68	2956.91	3187.03	3112.49	2882.88	3418.81	3299.45	3052.58
Band 169	3069.26	3431.03	3289.22	3130.12	3161.23	3242.79	3400.46	3294.27	3311.19	3063.95	3710.37	3312.63	3330.37	3066.62	3294.26	3441.41	3426.1	3452.72	3070.78	3253.18	2965.96	3376.07	3085.58	2969.87	3198.64	3122.43	2888.81	3422.42	3308.38	3063.95
Band 170	3089	3445.48	3310.28	3147.37	3176.45	3260.6	3415.7	3312.81	3323.2	3076.56	3730.07	3325.66	3343.81	3076.98	3306.08	3454.93	3444	3465.79	3086.08	3269.02	2985.15	3391.38	3103.33	2986.78	3217.62	3143.92	2906.74	3440.99	3324.04	3076.56
Band 171	3104.29	3473.8	3326.35	3163.65	3198.74	3274.99	3430.97	3330.59	3341.13	3099.26	3750.11	3346.7	3362.58	3093.76	3321.74	3467.59	3462.27	3480.91	3103.78	3286.25	3003.14	3412.09	3113.31	2999.75	3235.16	3159.2	2923.37	3462.65	3345.27	3099.26
Band 172	3121.15	3489.47	3350.1	3182.83	3216.04	3300.67	3456.28	3352.47	3358.83	3115.71	3771.58	3367.58	3384.08	3109.04	3340.52	3484.13	3483.02	3500.54	3122.76	3312.25	3020.63	3436.66	3134.97	3023.31	3253.54	3176.93	2938.47	3477.36	3362.05	3115.71
Band 173	3149.53	3508.04	3364.86	3201.12	3238.83	3314.41	3471.81	3372.47	3372.13	3137.27	3787.6	3383.36	3405.6	3125.45	3357.24	3502.51	3503.16	3522.13	3137.65	3325.98	3036.71	3453.41	3157.42	3038.36	3276.98	3199.45	2954.97	3499.07	3383.81	3137.27
Band 174	3159.43	3526.93	3378.21	3212.33	3249.7	3330.85	3484.83	3385.3	3384.79	3148.22	3800.78	3395.61	3416.21	3133.37	3364.82	3515.01	3518.35	3536.44	3153.6	3338.22	3047.79	3476.69	3169.22	3050.52	3280.96	3211.35	2967.43	3515.22	3396.07	3148.22
Band 175	3169.9	3535.65	3388.02	3224.74	3257.45	3338.83	3496.86	3393.62	3393.42	3160.19	3807.13	3408.6	3429.73	3143.66	3372.34	3523.76	3527.4	3538.79	3167.2	3356.29	3063.33	3487.94	3180.97	3060.34	3297.32	3222.38	2976.37	3525.74	3405.88	3160.19
Band 176	3171.68	3541.45	3401.36	3233.65	3264.92	3344.08	3502.34	3400.6	3400.8	3162.85	3817.62	3410.98	3434.75	3145.41	3380.31	3529.39	3533.16	3545.37	3169.85	3356.98	3061.28	3488.78	3176.25	3066.94	3303.17	3228.6	2982.55	3534.41	3413.04	3162.85
Band 177	3175.4	3544.52	3404.11	3234.95	3266.99	3346.48	3505.23	3403.04	3399.03	3167.94	3817.27	3412.41	3438.1	3148.9	3379.45	3532.23	3535.86	3546.13	3174.88	3359.54	3064.53	3494.65	3184.74	3068.47	3302.86	3226.72	2984.29	3532.77	3417.05	3167.94
Band 178	3183.15	3550.5	3411.77	3237.79	3275.05	3345.8	3508.39	3405.44	3406	3171.02	3825.12	3419.81	3441.65	3156.46	3386.5	3541.51	3541.08	3555.77	3180.99	3367.5	3067.71	3504.54	3190.78	3077.55	3310.71	3234.6	2990.03	3535.17	3418.92	3171.02
Band 179	3195	3558.21	3414.3	3241.69	3284.66	3358.58	3516.57	3414.92	3414.94	3180.57	3834.37	3427.71	3452.5	3161.52	3398.49	3551.03	3550.15	3567.04	3190.01	3373.42	3081.39	3516.56	3202.67	3084.23	3321.85	3245.75	2998.27	3548.04	3425.67	3180.57
Band 180	3200.94	3570.19	3429.72	3259.95	3292.91	3363.76	3527.21	3421.22	3422.94	3196.86	3844.47	3433.15	3458.82	3171.11	3410.85	3564.45	3558.66	3578.3	3207.05	3389.14	3092.21	3530.79	3211.28	3092.29	3330.6	3251.71	3005.33	3559.27	3436.13	3196.86
Band 181	3215.91	3579.8	3445.07	3267.98	3307.99	3376.77	3539.73	3435.52	3439.62	3200.77	3858.35	3448.54	3469.69	3183.92	3423.37	3578.51	3570.45	3590.44	3211.7	3392.84	3101.19	3540.55	3222.55	3103.89	3341.4	3263.03	3015.42	3567.1	3451.19	3200.77
Band 182	3224.9	3591.25	3453.71	3276.37	3314.29	3383.34	3549.19	3443.99	3447.97	3211.23	3869.97	3452.72	3478.6	3192.63	3433.12	3588.13	3577.58	3608.37	3220.6	3404.12	3106.96	3550.29	3232.08	3112.79	3350.61	3273.71	3023.7	3580.04	3459.28	3211.23
Band 183	3230.25	3599.67	3459	3284.82	3324.72	3391.97	3552.76	3453.25	3456.45	3223.89	3877.69	3465.05	3487.05	3202.62	3446.59	3603.14	3590.19	3616.89	3233.93	3411.41	3114.43	3558.32	3230.3	3120.78	3357.6	3285.22	3032	3590.48	3470.52	3223.89
Band 184	3241.35	3604.89	3467.5	3288.54	3330.11	3397.56	3562.02	3460.54	3471.94	3228.29	3892.19	3472.65	3495.99	3210.82	3457.2	3614.67	3599.51	3623.69	3241.24	3429.05	3130.67	3565.1	3248.36	3129.39	3370.62	3291.84	3037.04	3588.56	3475.14	3228.29
Band 185	3251.79	3623.34	3484.99	3305.59	3339.63	3410.17	3571.68	3468.48	3477.67	3242.26	3905.01	3481.06	3506.2	3221.49	3466.82	3624.63	3606.46	3641.17	3247.1	3433.21	3133.51	3574	3255.81	3137.08	3377.02	3301.61	3048.74	3615.41	3486.98	3242.26
Band 186	3258.26	3629.87	3486.48	3315.44	3352.97	3421.85	3583.25	3479.89	3489.05	3253.16	3911.91	3493.25	3517.88	3231.08	3478.6	3639.56	3621.67	3652.28	3260.03	3443.27	3145.94	3581.91	3262.71	3150.72	3390.42	3317.32	3054.93	3621.49	3497.32	3253.16
Band 187	3266.91	3636.79	3498.53	3319.08	3357.95	3429.14	3595.19	3490.54	3500.24	3256.27	3926.93	3501.47	3527.32	3242.13	3492.29	3648.55	3629.67	3666.06	3264.25	3449.9	3150.66	3600.84	3269.48	3158.33	3398.03	3321.35	3064.01	3627.05	3507.89	3256.27
Band 188	3281.31	3650.05	3510.41	3337.93	3368.96	3439	3603.59	3495.57	3509.95	3264.29	3936.39	3507.47	3536.73	3251.65	3500.96	3657.16	3638.5	3677.18	3273.87	3463.97	3157.17	3600.78	3280.34	3166.39	3406.12	3325.82	3074.65	3643.09	3521.54	3264.29
Band 189	3282.3	3657.95	3509.35	3336.96	3375.42	3447.6	3615.17	3505.34	3519.6	3270.48	3942.08	3520.06	3545.58	3262.05	3514.26	3663.24	3645.92	3687.1	3280.91	3468.75	3164.97	3609.51	3289.56	3174.76	3414.25	3335.45	3080.23	3646.37	3523.99	3270.48
Band 190	3290.37	3663.2	3524.83	3349.1	3382.27	3458.19	3624.96	3513.43	3525.2	3284.31	3950.45	3529.08	3550.05	3265	3518.04	3672.92	3655.4	3689.65	3282.58	3473.46	3173.24	3619.6	3294.23	3179.51	3419.87	3345.57	3085.74	3655.09	3534.29	3284.31
Band 191	3297.67	3669.63	3526.95	3353.29	3388.41	3463.83	3632.77	3519.19	3534	3285.91	3958.24	3533.21	3560.44	3273.83	3524.75	3677.5	3664.2	3701.83	3289.77	3475.76	3176.02	3620.5	3304.02	3183.74	3427.57	3352.5	3094.29	3664.29	3538.87	3285.91
Band 192	3301.44	3682.51	3533.12	3362.94	3403.45	3479.7	3647.82	3532.01	3542.52	3298.48	3966.61	3548.22	3569.84	3282.07	3534.1	3684.39	3675.21	3709.95	3295.48	3490.57	3187.29	3630.01	3309.46	3194.2	3435.92	3354.44	3101.33	3674.02	3553.1	3298.48
Band 193	3313.07	3690.95	3534.86	3368.25	3407.33	3479.67	3648.72	3537.2	3548.37	3301.28	3978.19	3553.53	3578.22	3291.49	3538.84	3691.33	3683.42	3713.87	3295.68	3500.93	3192.89	3631.4	3318.46	3200.73	3441.58	3362.49	3111.01	3682.01	3557.98	3301.28
Band 194	3326.72	3709.71	3547.91	3382.66	3420.19	3493.62	3659.84	3553.8	3557.12	3318.97	3988.43	3567.16	3592.24	3300.7	3554.34	3697.67	3698.43	3735.78	3316.83	3514.42	3208.59	3650.15	3333.42	3215.99	3459.57	3374.84	3120.83	3693.16	3570.16	3318.97
Band 195	3337.62	3720.14	3562.2	3397.42	3434.84	3507.14	3679.1	3566.23	3571.54	3332.25	3998.67	3582.34	3606.36	3312.98	3562.98	3708.82	3711.19	3743.5	3327.43	3527.09	3220.47	3658.26	3339.58	3226.7	3469.16	3391.25	3133.58	3714.17	3585.07	3332.25
Band 196	3346.66	3732.58	3571.52	3407.23	3442.32	3520.17	3691.01	3578.1	3582.2	3340.19	4008.86	3597.38	3622.86	3323.75	3575.62	3720.79	3728.14	3754.99	3339.04	3540.47	3226.77	3673.46	3352.25	3234.53	3479.86	3399.12	3145.89	3721.7	3599.86	3340.19
Band 197	3352.93	3741.26	3583.96	3414.16	3456.82	3528.57	3699.72	3590.49	3591.6	3350.1	4017.95	3605.66	3631.83	3330.78	3581.02	3723.86	3732.56	3760.96	3350.37	3541.71	3228.35	3680.7	3355.41	3241.57	3487.76	3402.18	3155.19	3736.95	3609.42	3350.1
Band 198	3355.56	3743.29	3587.18	3418.14	3450.4	3536.73	3708.46	3588.85	3593.46	3349.25	4018.29	3609.94	3630.48	3333.3	3584.45	3720.21	3738.35	3763	3348.61	3544.42	3235.92	3680.09	3361.36	3245.53	3488.39	3408.2	3154.54	3732.74	3606.02	3349.25
Band 199	3360.03	3741.99	3591.25	3414.03	3451.49	3537.53	3705.39	3589.1	3596.41	3354.58	4018.26	3609.59	3627.67	3333.35	3582.14	3718.96	3736.76	3761.3	3346.49	3550.67	3238.68	3681.31	3363.72	3246.16	3489.64	3410.98	3152.78	3734.91	3605.68	3354.58
Band 200	3352.56	3744.49	3585.85	3417.57	3453.31	3536.98	3710.59	3591.06	3590.55	3354.84	4019.34	3610.55	3631.54	3328.55	3576.66	3717.93	3739.4	3752.77	3350.36	3533.5	3232.08	3685.76	3362.83	3247.63	3489.42	3410.33	3158.19	3734.56	3615.45	3354.84
Band 201	3360.95	3748.74	3586.2	3423.12	3461.56	3534.98	3712.25	3592.14	3593.92	3359.41	4019.82	3615.34	3633.82	3334.06	3582.79	3724.16	3743.26	3766.02	3350.95	3553.42	3239.36	3682.32	3365.39	3251.49	3493.45	3415.22	3157.19	3737.16	3614.73	3359.41
Band 202	3371.15	3753.64	3584.52	3427.38	3467.37	3543.03	3717.77	3599.38	3600.76	3363.19	4025.65	3621.77	3643.7	3337.34	3588.69	3724.8	3746.8	3769.2	3353.1	3551.79	3248.25	3687.63	3373.94	3258.65	3500.79	3421.19	3165	3743.82	3620.1	3363.19
Band 203	3374.95	3770.11	3606.4	3444.2	3480.3	3553.83	3730.46	3613.22	3607.89	3367.89	4034.52	3628.07	3655.64	3350.49	3600.4	3736.25	3759.21	3782.56	3361.57	3566.02	3260.76	3701.81	3386.36	3269.42	3508.56	3431.64	3178.36	3767.05	3636.28	3367.89
Band 204	3396.24	3785.23	3615.72	3457.9	3492.51	3573.76	3748.46	3626.11	3627.43	3392.84	4042.99	3649.98	3668.55	3366.51	3619.1	3748.35	3778.35	3794.34	3377.8	3588.78	3277.96	3719.35	3399.46	3284.95	3529.95	3441.83	3190.4	3772.14	3649.55	3392.84
Band 205	3412.71	3803.29	3636.14	3473.99	3508.67	3589.42	3767.46	3640.52	3642.32	3405.12	4054.26	3665.66	3689.56	3387.9	3632.86	3764.82	3794.59	3814.78	3398.2	3597.24	3287.94	3726.82	3413.54	3298.7	3547.68	3461.7	3208.72	3789.83	3667.29	3405.12
Band 206	3422.78	3816.01	3652.54	3496.39	3520.66	3600.14	3775.82	3658.57	3656.47	3416.66	4061.45	3674.34	3703.82	3397.66	3647.54	3777.02	3808.7	3822.76	3410.69	3607.55	3298.82	3740.4	3420.76	3309.37	3556.22	3474.49	3223.46	3814.94	3686.29	3416.66
Band 207	3432.67	3824.26	3657.48	3492.07	3528.58	3606.78	3786.63	3661.85	3663.71	3422.17	4062.77	3685.54	3705.7	3405.65	3658.3	3782.47	3815.27	3838.83	3414.67	3616.11	3306.82	3746.41	3430.53	3316.07	3561.62	3482.55	3228.97	3814.57	3688.37	3422.17
Band 208	3435.87	3818.05	3650.69	3491.29	3530.94	3608.29	3787.65	3661.03	3664.41	3427.71	4065.04	3682.09	3707.55	3406.6	3657.9	3785.28	3814.09	3832.74	3416.04	3618.21	3307.11	3749.14	3428.63	3318.81	3566.91	3481.55	3227.5	3812.46	3678.82	3427.71
Band 209	3430.15	3813.93	3656.71	3492.16	3519.39	3599.1	3777	3654.45	3657.44	3414.83	4061.09	3674.76	3702.28	3401.79	3657.88	3780.39	3805.02	3834.28	3411.36	3613.26	3298.58	3748.88	3426.79	3310.2	3556.03	3478.51	3221.14	3811.05	3679.72	3414.83
Band 210	3416.7	3804.92	3648.04	3480.96	3516.37	3592.17	3768.64	3643	3653.53	3407.63	4057.41	3667.32	3690.59	3396.16	3649.17	3779.17	3794.54	3825.39	3403.72	3603.36	3297.57	3736.59	3415.55	3304.56	3548.27	3464.96	3213.76	3796.81	3666.75	3407.63
Band 211	3418.69	3800.6	3634.35	3470.69	3512.29	3587.75	3764.94	3638.61	3646.65	3407.24	4052.81	3663.28	3681.28	3396.28	3644.93	3772.8	3790.17	3815.97	3398.03	3596.69	3290.24	3729.9	3418.33	3302.01	3540.37	3463.51	3209.4	3784.96	3658.3	3407.24
Band 212	3418.72	3795.46	3635.75	3476.97	3505.81	3580.83	3758	3632.82	3644.03	3401.33	4051.44	3657.55	3682.96	3389.42	3638.71	3767.73	3784.09	3814.23	3389.47	3598.88	3283.72	3728.94	3416.71	3299.99	3542.89	3463.81	3207.05	3786.94	3661.18	3401.33
Band 213	3417.22	3799.96	3633.64	3477.96	3509.47	3582.93	3757.76	3638.35	3643.25	3402.18	4050.9	3658.73	3682.03	3387.38	3643.44	3772.29	3786.7	3821.17	3395.6	3596.6	3288.36	3729.28	3411.27	3300.47	3543.21	3457.92	3211.49	3793.4	3662.31	3402.18
Band 214	3421.78	3797.7	3636.31	3473.35	3510.52	3588.94	3763.42	3641.47	3650.15	3408.38	4052.05	3660.59	3684.55	3395.78	3644.49	3779.05	3788.57	3820.56	3392.47	3601.15	3293.72	3734.56	3421.46	3303.97	3545.1	3469.45	3212.1	3782.94	3661.76	3408.38
Band 215	3424.78	3803.22	3640.91	3479.98	3514.48	3584.56	3766.24	3646.94	3651.36	3409.55	4056.14	3664.83	3688.9	3397.39	3647.89	3780.69	3793.66	3821.93	3400.84	3606.97	3300.46	3732.52	3427.86	3307.35	3549.36	3472.41	3219.78	3790.95	3661.39	3409.55
Band 216	3421.89	3807.48	3643.63	3486.86	3522.68	3590.83	3770.22	3644.28	3650.3	3411.84	4056.42	3668.8	3692.06	3400.3	3653.89	3781.86	3794.69	3832	3401.56	3607.54	3297.4	3739.2	3421.4	3313.93	3552.59	3470.48	3218.61	3800.68	3671.58	3411.84
Band 217	3430.85	3804.79	3638.8	3483.31	3517.6	3589.18	3767.47	3645.87	3652.65	3419.83	4055.15	3666.43	3692.03	3399.74	3650.95	3783.03	3792.37	3830.44	3406.54	3611.47	3305.88	3737.88	3428.02	3315.53	3553.7	3479.01	3216.44	3790.69	3670.99	3419.83
Band 218	3428.78	3795.93	3634.57	3479.45	3515.69	3589.21	3769.05	3643.3	3650.36	3409.01	4050.92	3667.59	3685.04	3400.7	3648.33	3779.13	3790.84	3829.5	3392.54	3610.79	3304.95	3730.62	3422.69	3313.83	3550.62	3476.13	3217.28	3790.99	3662.13	3409.01
Band 219	3422.46	3798.43	3630.97	3477.85	3514.75	3579.16	3757.12	3636.74	3639.63	3407.64	4048.7	3659.93	3682.54	3392.05	3643.54	3773.23	3782.14	3816.95	3396	3595.77	3296.66	3730.89	3415.65	3307.99	3541.88	3461.87	3214.58	3790.11	3661.24	3407.64
Band 220	3414.25	3788.86	3622.45	3471.69	3504.27	3576.4	3752.07	3631.02	3634.25	3404.89	4041.75	3653.96	3669.06	3383.3	3635.83	3767.91	3773.62	3809.88	3385.15	3594.58	3288.62	3724.72	3407.64	3304.31	3541.43	3460.99	3210.19	3770.89	3652.49	3404.89
Band 221	3409.43	3777.12	3615.42	3460.95	3499.64	3566.27	3744.29	3625.5	3627.81	3394.19	4038.03	3646.88	3662.54	3380.95	3626.93	3757	3767.45	3805.94	3377.49	3586.05	3285.53	3710.56	3404.46	3297.03	3533.44	3455.13	3203.08	3769.76	3642.47	3394.19
Band 222	3403.51	3769.28	3611.36	3461.01	3489.07	3555.07	3734.77	3614.04	3615.04	3385.89	4033.28	3635.99	3658.5	3370.24	3614.56	3750.43	3758.66	3790.3	3375.42	3578.87	3276.3	3709.44	3398.42	3289.84	3525.82	3443.64	3197.07	3763.83	3639.26	3385.89
Band 223	3395.97	3766.14	3597.16	3454.63	3493.67	3550.84	3728.93	3607.7	3608.87	3384.69	4027.87	3632.15	3651.08	3363.43	3609.54	3743.5	3750.17	3781.95	3371.39	3574.61	3274.28	3700.27	3384.55	3285.69	3520.03	3442.37	3194.17	3758.36	3638.43	3384.69
Band 224	3390.57	3758.5	3585.97	3445.96	3479.61	3540.46	3720.12	3601.39	3603.25	3373.74	4017.72	3622.84	3641.81	3356.44	3598.89	3736.79	3740.57	3771.55	3358.61	3564.39	3262.03	3688.83	3385.01	3279.2	3510.8	3428.74	3187.91	3746.42	3617.47	3373.74
Band 225	3381.11	3752.09	3587	3442.19	3473.71	3539.09	3713.6	3596.05	3592.48	3371.39	4012.4	3616.48	3638.44	3351.92	3588.53	3730.09	3735.69	3761.81	3351.4	3562.43	3260.63	3681.29	3379.25	3273.92	3504.97	3424.91	3184.24	3740.08	3618.84	3371.39
Band 226	3372.54	3747.2	3570.53	3436.94	3465.09	3530.51	3705.01	3588.14	3585.17	3366.19	4004.37	3610.93	3629.71	3338.33	3583.03	3719.99	3727.57	3751.31	3339.17	3554.66	3251.82	3680.93	3367.89	3265.19	3493.3	3415.55	3178.19	3734.26	3613.15	3366.19
Band 227	3370.76	3738.95	3565.26	3429.18	3461.14	3521.85	3701.63	3581.4	3578.7	3356.64	4000.84	3600.3	3624.87	3333.27	3575.88	3712.68	3718.93	3743.71	3339.71	3552.17	3251.48	3672	3364.3	3264.43	3491.91	3416.1	3172.09	3722.12	3605.98	3356.64
Band 228	3367.83	3727.14	3556.7	3423.79	3451.26	3515.96	3687.45	3575.68	3572.18	3354.41	3992.34	3595.58	3617.99	3327	3567.14	3706.73	3711.05	3746.46	3325.72	3540.22	3244.63	3665.45	3353.96	3258.2	3486.5	3409.31	3169.4	3717.53	3596.05	3354.41
Band 229	3360.64	3726.42	3546.37	3420.85	3451.67	3503.28	3678.27	3564.3	3557.65	3345.23	3985.27	3585.15	3607.75	3317.17	3556.47	3698.45	3702.44	3733.86	3319.82	3535.97	3235.5	3657.51	3341.1	3253.97	3478.51	3400.48	3163	3712.7	3589.75	3345.23
Band 230	3342.47	3706.93	3532.76	3406.07	3439.78	3494.6	3669.33	3551.18	3548.87	3331.45	3976.15	3576.94	3596.13	3304.03	3545.54	3683.92	3687.48	3719.43	3307.65	3516.1	3227.44	3643.08	3338.59	3237.29	3465.76	3383.39	3149.39	3697.01	3576.84	3331.45
Band 231	3336.16	3688.03	3518.66	3392.16	3421.29	3483.3	3650.24	3540.54	3536.16	3317.23	3957.43	3565.31	3579.58	3296.11	3530.25	3674.39	3674.78	3698.42	3292.06	3506.15	3212.03	3630.06	3325.87	3223.9	3451.87	3377.73	3141.19	3681.97	3559.94	3317.23
Band 232	3314.97	3676.3	3498.77	3380.74	3408.54	3469.62	3640.72	3528.32	3523.3	3303.86	3945.68	3545.36	3566.61	3281.54	3513.09	3660.13	3657.22	3681.73	3273.14	3490.7	3194.46	3614.32	3309.21	3209.78	3432.79	3360.37	3125.07	3670.58	3550.4	3303.86
Band 233	3302.19	3658.42	3486.42	3361.53	3391.35	3445.4	3617.68	3506.45	3505.63	3288.99	3926.85	3529.52	3543.08	3266.02	3502.21	3645.12	3636.14	3673.02	3267.6	3467.1	3182.33	3593.17	3294.04	3198.56	3418.87	3342.35	3110.94	3646.34	3529.24	3288.99
Band 234	3283.64	3639.57	3462.39	3343.59	3372.74	3435.64	3601.38	3491.39	3485.5	3272.31	3907.92	3510.86	3526.9	3250.73	3482.76	3628.22	3619.07	3649.86	3241.52	3448.65	3166.67	3570.44	3273.83	3178.99	3400.62	3331.99	3092.95	3629.64	3506.18	3272.31
Band 235	3265.95	3614.78	3443.77	3322.88	3352.87	3408.67	3579.89	3470.35	3468.8	3247	3885.71	3493.13	3511.31	3237.36	3463.03	3611.63	3599.23	3636.08	3228.68	3435.7	3142.83	3555.06	3254.23	3156.73	3379.35	3305.32	3078.77	3612.79	3487.74	3247
Band 236	3248.62	3598.44	3421.38	3311.22	3332.14	3388.77	3560.98	3449.82	3446.45	3228.43	3862.96	3471.93	3487.1	3215.92	3446.15	3591.48	3576.49	3614.33	3212.33	3408.42	3126.53	3532.38	3234.18	3140.86	3359.77	3284.27	3059.07	3584.26	3472.58	3228.43
Band 237	3225.92	3575.39	3399.79	3290.04	3316.96	3373.32	3540.61	3430.71	3429.81	3216.43	3845.98	3451.64	3470.48	3199.74	3427.09	3572.16	3558.82	3596.17	3187.49	3391.3	3110.65	3510.64	3210.89	3123.41	3338.2	3262.09	3045.2	3562.04	3453	3216.43
Band 238	3214.66	3553.08	3381.39	3276.62	3298.42	3357.17	3526.23	3414.4	3414.71	3198.23	3824.25	3436.81	3451.46	3184.99	3410.27	3555.81	3540.03	3575.91	3165.37	3372.39	3092.79	3486.93	3199.19	3105.71	3321.73	3251.77	3028.17	3546.71	3431.63	3198.23
Band 239	3193.37	3543.49	3367.45	3260.37	3282.72	3339.08	3506.72	3400.4	3400.24	3178.51	3807.77	3419.01	3436.65	3170.23	3393.77	3545.81	3522.8	3553.77	3153.22	3354.12	3077.39	3474.55	3181.76	3090.11	3303.76	3230.07	3018.54	3534.27	3418.36	3178.51
Band 240	3177.23	3524.06	3347.95	3243.35	3270.57	3324.39	3488.43	3382.97	3385.09	3165.83	3794.8	3406.33	3419.11	3158.51	3385.63	3528.56	3509.2	3545.92	3142.07	3339.82	3058.68	3457.28	3158.97	3076.31	3288.32	3205.94	3006.19	3518.25	3406.8	3165.83
Band 241	3166.7	3507.58	3331	3226.65	3258.88	3312.12	3476.66	3367.63	3374.3	3155.15	3778.32	3395.85	3407.59	3148.93	3372.1	3516.35	3490.35	3537.81	3124.04	3325.2	3049.86	3442.12	3149.08	3067.27	3276.75	3201.67	2986.96	3495.24	3390.64	3155.15
Band 242	3149.27	3490.59	3317.36	3216.6	3236.59	3294.84	3463.3	3354.26	3363.12	3135.85	3761.7	3376.82	3389.73	3136.73	3355.82	3501.49	3476.84	3522.68	3108.47	3309.14	3038.72	3425.22	3136.33	3050.43	3259.18	3184.33	2976.79	3483.26	3368.08	3135.85
Band 243	3132.4	3477.76	3300.38	3201.59	3225.24	3284.69	3451.6	3341.17	3347.57	3122.66	3748.21	3361.73	3377.76	3124.87	3343.91	3485.25	3462.52	3501.73	3097.3	3293.7	3027.98	3406.52	3117.68	3035.55	3243.86	3168.47	2965.68	3474.28	3354.64	3122.66
Band 244	3117.92	3455.88	3281.31	3183.03	3208.69	3259.53	3424.26	3316.95	3326.62	3105.15	3728.72	3343.42	3354.2	3104.55	3327.27	3466.74	3438.32	3490.44	3076.92	3277.16	3007.34	3391.09	3104.65	3018.45	3226.63	3148.75	2942.85	3450.98	3336.17	3105.15
Band 245	3096.52	3429.68	3262.49	3154	3182.58	3240.41	3402.41	3292.84	3304.56	3087.98	3700.41	3320.15	3328.5	3082.58	3302.73	3447.02	3418.13	3463.78	3058.54	3255.47	2984.29	3366.28	3073.73	2999.57	3205.9	3135.3	2920.88	3419.59	3308.26	3087.98
Band 246	3075.51	3405.34	3238.4	3135.24	3160.06	3217.86	3377.42	3271.07	3282.24	3061.32	3671.55	3294	3307.61	3063.46	3278.25	3416.79	3390.05	3432.12	3030.47	3233.09	2965.4	3344.7	3058.66	2974.75	3182.57	3110.98	2902.33	3398.7	3288.59	3061.32
Band 247	3051.11	3378.65	3210.84	3109.04	3131.74	3193.2	3349.55	3243.35	3252.76	3036.89	3644.03	3267.83	3279.92	3038.72	3252.17	3390.58	3362.42	3407.3	3006.59	3205.75	2941.13	3314.66	3030.42	2952.69	3157.08	3086.1	2878.7	3371.71	3263.55	3036.89
Band 248	3029.73	3353.84	3187.39	3089.46	3109.81	3166.53	3326.32	3217.34	3225.6	3017.98	3617.11	3240.58	3252.77	3013.1	3229.95	3362.26	3336.61	3386.19	2986.95	3182.53	2923.95	3288.73	3007.43	2931.75	3135.28	3063.09	2858.85	3351.47	3234.76	3017.98
Band 249	3005.23	3323.14	3160.61	3068.33	3084.32	3143.67	3297.41	3189.52	3202.33	2992.46	3587.26	3219.19	3230.93	2992.1	3203.83	3337.26	3309.14	3361.28	2962.29	3154.72	2894.68	3260.58	2985.42	2909.23	3109.1	3036.36	2834.77	3321.88	3211.45	2992.46
Band 250	2977.05	3301.1	3139.89	3047.07	3068.22	3113.17	3276.51	3168.15	3181.67	2969.96	3561.2	3190.68	3210.85	2967.91	3177.27	3314.33	3287.37	3332.7	2939.28	3133.78	2877.95	3236.59	2962.32	2885.12	3086.1	3021.44	2816.27	3297.45	3191.98	2969.96
Band 251	2960.73	3282.17	3122.86	3028.09	3048.25	3098.68	3253.93	3151.34	3153.93	2949.23	3535.03	3173.69	3184.32	2944.23	3158.5	3290.22	3264.33	3306.26	2926.41	3117.06	2851.36	3220.12	2940.25	2869.14	3065.91	2995.09	2796.37	3276.08	3163.61	2949.23
Band 252	2946.42	3263.13	3102.54	3008.01	3031.76	3080.45	3231.8	3129.86	3138.56	2932.63	3515.98	3157.79	3168.39	2932.33	3140.27	3270.96	3245.85	3291.13	2906.21	3094.86	2841.66	3200.39	2925.67	2850.67	3052.48	2981.42	2781.45	3257.52	3147.71	2932.63
Band 253	2931.9	3243.86	3085.25	2994.28	3016.56	3065.69	3222.01	3115.55	3123.92	2916.9	3495.43	3140.82	3155.2	2913.37	3120.75	3250.3	3230.7	3270.36	2891.9	3077.52	2823.12	3187.57	2912.73	2844.25	3036.17	2967.68	2767.71	3236.43	3133.5	2916.9
Band 254	2919.78	3231.57	3074.81	2980.96	3000.51	3046.59	3201.86	3100.94	3101.66	2900.28	3476.74	3120.52	3138.6	2894.69	3099.76	3235.34	3211.49	3252.24	2877.86	3067.63	2809.45	3171.17	2893.43	2824.72	3021.23	2953.03	2755.56	3224.49	3118.06	2900.28
Band 255	2899.99	3213.11	3059.26	2965.12	2983.17	3027.46	3183.44	3084.32	3084.73	2888.92	3458.29	3105.81	3120.37	2883.38	3087.92	3219.36	3196.91	3237.77	2867.11	3046.65	2799.8	3151.38	2882.58	2811.78	3005.73	2936.15	2740.51	3204.22	3103.53	2888.92
Band 256	2888.76	3192.63	3038.65	2946.88	2962.66	3013.41	3166.31	3062.85	3066.19	2873.66	3438.16	3088.48	3098.58	2862.87	3068.37	3196.71	3175.86	3217.31	2849.65	3034.76	2787.25	3134.85	2870.03	2798.01	2990.19	2925.4	2721.38	3183.19	3081.8	2873.66
Band 257	2872.83	3171.17	3018.51	2924.86	2952.19	2993.65	3148.08	3044.15	3047.42	2860.6	3412.47	3068.84	3078.82	2844.8	3049.42	3177.31	3156.27	3191.65	2831.41	3020.93	2763.87	3118.37	2854	2779.3	2970.63	2903.2	2704.93	3163.34	3060	2860.6
Band 258	2846	3149.58	2995.62	2904.42	2924.03	2963.66	3114.28	3020.15	3021.61	2833.11	3387.77	3037.17	3057.47	2823.24	3018.91	3152.65	3129.42	3162.22	2808.62	2988.4	2747.76	3092.65	2820.8	2756.83	2946.65	2884.78	2685.87	3142.27	3039.81	2833.11
Band 259	2827.73	3125.98	2974.3	2882.57	2905.64	2938.55	3092.78	2993.58	2991.09	2818.07	3357.55	3016.33	3033.49	2791.34	2994.35	3122.96	3103.14	3136.57	2788.07	2966	2725.13	3068.75	2806.48	2739.65	2924.29	2860.05	2664.87	3117.82	3014.96	2818.07
Band 260	2805.98	3097.14	2948.88	2854.69	2878.3	2918.23	3063.12	2965.69	2966.37	2792.31	3325.96	2990.53	3001.98	2769.88	2970	3097.66	3074.3	3116.19	2760.84	2948.64	2705.82	3039.97	2787.67	2718.98	2904.23	2836.1	2636.07	3090.28	2987.92	2792.31
Band 261	2780.63	3070.98	2928.99	2830.31	2855.82	2891.6	3035.57	2945.7	2943.26	2768.63	3296.96	2964.96	2980.78	2750.02	2942.24	3066.65	3051.36	3082.21	2741.25	2926.01	2684.56	3018.5	2762.34	2693.14	2877.46	2816.48	2616.48	3066.48	2962.95	2768.63
Band 262	2757.51	3047.11	2899.27	2807.2	2832.3	2864.23	3015.21	2919.77	2911.68	2741.71	3269.81	2939.19	2952.56	2721.33	2914.42	3042.91	3024.06	3052.49	2715.63	2893.2	2652.54	2992.02	2738.17	2667.69	2852.61	2789.75	2594.61	3039.04	2939.32	2741.71
Band 263	2733.15	3022.57	2874.51	2786.13	2812.43	2842.18	2985.74	2891.27	2887.98	2723.87	3245.05	2913.54	2929.79	2698.97	2890.83	3017.7	2998.24	3028.46	2701.67	2878.81	2646.58	2968.03	2714.96	2654.22	2832.49	2768.79	2573.51	3006.32	2918.6	2723.87
Band 264	2709.67	2993.91	2854.8	2762.66	2791.64	2818.18	2961.9	2870.03	2863.37	2703.34	3212.55	2889.88	2903.52	2679.1	2867.31	2990.41	2974.2	3009.67	2672.72	2853.78	2623.97	2944.79	2697.64	2628.78	2812.42	2745.38	2551.86	2984.66	2892.28	2703.34
Band 265	2689.77	2972.64	2829.35	2740.13	2768.72	2793.86	2941.53	2851.11	2846.28	2683.22	3190.68	2869.55	2884.49	2658.6	2845.14	2971.27	2953.41	2981.32	2653.11	2829.09	2597.4	2923.27	2671.44	2608.33	2787.32	2722.22	2533.93	2968.57	2869.11	2683.22
Band 266	2673.41	2954.87	2813.7	2721.35	2746	2778.46	2921.58	2829.69	2823.93	2661.5	3169.91	2850.5	2866.15	2637.27	2824.98	2949.14	2930.88	2963.72	2634.11	2805.95	2575.45	2904.81	2646.84	2590.84	2766.28	2701.42	2517.56	2945.13	2850.71	2661.5
Band 267	2653.97	2935.58	2799.79	2703.79	2725.83	2759.88	2898.82	2808.8	2801.94	2645.3	3151.62	2828.88	2844.26	2617.28	2810.92	2932.38	2912.65	2946.89	2621.58	2793.87	2563.49	2883.1	2638.86	2573.84	2754.25	2686.25	2500.38	2930.41	2834.63	2645.3
Band 268	2645.83	2915.12	2773.64	2688.92	2713.73	2743.81	2887.17	2798.15	2786.55	2628.13	3130.36	2815.32	2828.74	2606.63	2794.88	2915.45	2896.21	2935	2600.4	2777.14	2548.04	2872.45	2628.57	2559.87	2735.68	2677.19	2487.57	2910.03	2813.45	2628.13
Band 269	2625.73	2898.59	2757.55	2674.66	2692.35	2727.01	2869.69	2779.98	2776.37	2611.88	3112.97	2797.59	2817.71	2596.68	2779	2902.72	2878.72	2915.63	2585.61	2762.17	2535.91	2853.07	2608.36	2542.77	2718.35	2656.63	2474.77	2895.61	2799.53	2611.88
Band 270	2605.81	2879.93	2743.05	2657.14	2675.23	2706.23	2847.75	2758.6	2754.52	2593.81	3091.52	2776.28	2798.72	2574.71	2758.77	2880.02	2856.19	2894.18	2572.75	2740.39	2515.46	2831.84	2589.43	2525.45	2698.4	2637.95	2458.14	2873.56	2781.86	2593.81
Band 271	2585.36	2854.56	2717.71	2637.97	2657.87	2683.18	2822.25	2734.55	2733.53	2575.57	3068.18	2753.31	2767.2	2554.01	2742.31	2858.86	2830.55	2879.84	2547.24	2722.03	2504.58	2807.07	2570.17	2506.07	2681.2	2615.05	2433.8	2843.16	2758.01	2575.57
Band 272	2562.53	2831.84	2690.03	2613.06	2636.75	2656.7	2793.32	2711.26	2715.86	2553.34	3039.53	2729.22	2748.02	2537.6	2719.84	2836.03	2809.33	2853.37	2526.16	2694.92	2477.18	2780.48	2546.92	2488.65	2655.85	2595.42	2416.72	2823.36	2732.92	2553.34
Band 273	2538.45	2802.19	2671.65	2580.17	2607.62	2631.73	2768.1	2684.53	2688.49	2529.35	3007.48	2702.1	2720.78	2514.58	2691.82	2810.43	2780.59	2829.36	2501.75	2666.73	2454.93	2756.63	2521	2459.63	2627.25	2572.24	2391.3	2789.56	2705.98	2529.35
Band 274	2513.9	2776.11	2635.56	2561.09	2581.72	2606.44	2742.96	2658.33	2663.17	2501.65	2985.76	2676.22	2694.6	2489.55	2667.87	2785.58	2752.6	2800.23	2475.62	2638.52	2426.78	2725.23	2492.78	2436.49	2602.53	2540.08	2368.49	2772.87	2680.09	2501.65
Band 275	2488.74	2746.89	2609.55	2537.42	2556.59	2576.98	2712.11	2628.18	2637.55	2472.76	2952.39	2647.53	2661.19	2464.22	2644.05	2758.5	2722.85	2772.54	2450.92	2614.45	2398.43	2692.67	2468	2409.74	2570.81	2515.74	2343.39	2737.58	2649.61	2472.76
Band 276	2463.51	2718.64	2577.9	2505.78	2532.39	2555.4	2686.76	2602.19	2612.19	2450.23	2923.2	2623.42	2639.32	2441.17	2618.83	2730.79	2697.12	2750.25	2424.25	2591.22	2374	2667.66	2446.02	2385.81	2547.84	2491.67	2318.11	2714.09	2620.09	2450.23
Band 277	2438.1	2691.41	2558.96	2482.46	2502.6	2528.59	2663.48	2579.23	2592.31	2423.02	2897.88	2597.06	2612.56	2420.42	2596.34	2705.82	2670.82	2727.71	2400.61	2563.55	2356.37	2638.52	2419.23	2360.76	2522.95	2462.85	2297.64	2689.12	2596.86	2423.02
Band 278	2416.86	2665.4	2533.25	2457.63	2480.89	2506.62	2642.55	2556.08	2569.55	2403.92	2875.37	2576.82	2589.7	2403.3	2572.38	2686.11	2646.47	2702.96	2379.77	2532.34	2331.96	2616.96	2400.32	2339.23	2496.28	2441.89	2277.63	2657.35	2571.7	2403.92
Band 279	2399.41	2644.06	2507.16	2440.45	2457.21	2486.66	2615.34	2535.71	2549.93	2383.57	2854.36	2552.59	2566.08	2381.19	2552.98	2664.07	2625.05	2680.43	2362.03	2518.94	2315.55	2595.33	2372.84	2321.13	2477.74	2423.13	2259.66	2639.38	2552.24	2383.57
Band 280	2372.24	2621.36	2484.63	2414.5	2442.17	2466.26	2595.85	2513.33	2530.34	2365.21	2830.48	2535.56	2542.02	2363.05	2535.94	2644.77	2604.49	2661.63	2342.75	2499.03	2295.13	2572.76	2357.22	2303.5	2457.68	2405.01	2239.37	2613.83	2533.06	2365.21
Band 281	2362.64	2599.36	2466.47	2399.61	2419.11	2456.71	2581.84	2496.31	2511.72	2350.19	2812.76	2519.65	2524.7	2349.9	2522.27	2624.57	2586.36	2649.78	2320.48	2479.32	2276.58	2557.87	2339.94	2285.56	2438.97	2385.3	2221.64	2595.75	2507.31	2350.19
Band 282	2344.55	2582.27	2455	2379.41	2402.87	2436.7	2563.98	2480.42	2499.68	2327.66	2796.63	2499.77	2510.83	2339.59	2500.51	2606.64	2567.27	2625.38	2307.2	2456.21	2254.49	2544.79	2324.27	2264.59	2421.33	2366.28	2205.11	2580.41	2495.62	2327.66
Band 283	2320.73	2569.31	2437.07	2369.55	2387.53	2414.99	2549.15	2461.06	2482.55	2314.81	2779.98	2482	2491.47	2321.43	2486.86	2590.12	2548.34	2607.15	2291.48	2439.68	2242.2	2520.12	2300.11	2250.13	2405.36	2345.96	2192.52	2558.3	2474.95	2314.81
Band 284	2300.8	2545.75	2413.55	2353.15	2365.19	2397.08	2525.14	2438.27	2462.33	2292.26	2754.84	2463.7	2470.13	2299.73	2468.54	2568.66	2528.05	2590.22	2266.29	2421.08	2227.24	2497.5	2287.57	2229.59	2382.56	2330.71	2175.67	2535.03	2455.69	2292.26
Band 285	2281.19	2517.39	2389.91	2323.46	2344.46	2374.53	2503.16	2419.14	2443.01	2270.77	2729.74	2443.07	2450.16	2283.16	2444.56	2545.16	2506.15	2562.14	2249.49	2399.31	2204.53	2476.21	2263.47	2211.64	2362.6	2308.93	2153.32	2512.2	2432.33	2270.77
Band 286	2262.55	2494.93	2370.72	2306.36	2319.97	2348.73	2477.78	2395.66	2416.97	2249.68	2698.66	2418.94	2426.4	2261.72	2420.63	2518.2	2480.83	2537.96	2223.49	2374.44	2178.24	2451.93	2243.19	2186.99	2334.33	2282.39	2133.7	2488.89	2407.03	2249.68
Band 287	2234.81	2469.74	2341.51	2281.39	2294.25	2323.55	2450.59	2370.41	2389.67	2225.61	2670.85	2387.9	2397.1	2236.33	2389.91	2493.14	2453.14	2512.65	2202.4	2343.88	2155.57	2420.3	2207.16	2164.14	2310.27	2256.81	2108.22	2460.79	2382.58	2225.61
Band 288	2199.46	2439.63	2314.34	2253.72	2268.94	2294.95	2420.04	2341.36	2364.12	2196.55	2641.2	2361.69	2369.61	2206.82	2365.56	2464.13	2423.7	2481.63	2178.97	2315.02	2128.15	2389.79	2184.93	2141.1	2283.67	2229	2082.67	2433.48	2355.98	2196.55
Band 289	2180.04	2408.82	2289.03	2225	2242.49	2273.75	2394.1	2310.24	2332.23	2172.15	2609.7	2335.9	2340.05	2181.95	2340.68	2443.67	2395.05	2452.33	2160.37	2291.06	2110.09	2367.09	2159.33	2113.96	2258.12	2203.83	2057.14	2403.54	2325.67	2172.15
Band 290	2159.63	2380.85	2271.21	2198.28	2218.86	2247.78	2369.13	2289.21	2307.84	2144.05	2579.29	2311.45	2314.79	2157.21	2311.13	2431.85	2371.44	2425.81	2150.26	2269.73	2084.7	2345.17	2142.66	2087.39	2232.11	2182.75	2034.91	2379.73	2299.48	2144.05
Band 291	2135.84	2359.69	2261.23	2169.56	2189.74	2220.44	2343.72	2264.72	2281.93	2121.12	2554.1	2283.5	2292.96	2132.9	2289.25	2422.75	2344.86	2403.93	2144.46	2235.91	2055.74	2325.44	2114.19	2065.1	2207.21	2156.7	2012.05	2345.35	2278.56	2121.12
Band 292	2119.88	2334.12	2249.24	2149.11	2170.28	2196.44	2312.79	2238.43	2261.78	2102.92	2524.79	2259.3	2264.61	2110.55	2277.05	2419.63	2319.36	2388.69	2142.84	2218.27	2034.28	2317.66	2095.74	2046.05	2188.17	2137.4	1991.74	2326.99	2251.37	2102.92
Band 293	2105.09	2312.46	2245	2133.4	2152.27	2174.16	2295.58	2218.29	2243.62	2082.03	2501.67	2238.23	2243.31	2096.14	2264.4	2413.28	2296.17	2373.64	2141.59	2195.92	2021.19	2311.72	2084.04	2027.69	2172.84	2127.68	1970.15	2305.63	2230.62	2082.03
Band 294	2095.39	2291.52	2242.04	2112.72	2133.74	2159.15	2277.45	2198.23	2229.02	2069.5	2481.95	2219.23	2222.1	2080.62	2257.41	2423.56	2275.75	2364.32	2136.31	2189.88	2004.63	2313.3	2075.29	2015.93	2156.71	2115.14	1952.54	2279.05	2206.6	2069.5
Band 295	2094.62	2273.27	2246.14	2096	2111.79	2143.56	2258	2179.08	2222.9	2051.5	2471.27	2201.41	2207.18	2071.61	2257.34	2417.31	2260.41	2363.35	2144.81	2190.58	2000.43	2308.88	2068.98	2006.33	2152.86	2112.26	1940.35	2264.45	2191.72	2051.5
Band 296	2095.5	2261.51	2245.32	2088.47	2105.8	2127.18	2240.65	2167.62	2220.4	2045.01	2458.97	2186.91	2195.17	2065.76	2253.05	2420.46	2244.92	2366.98	2139.84	2178.58	1995	2306.54	2058.38	2003.14	2145.75	2116.44	1927.82	2256.22	2180.61	2045.01
Band 297	2096.69	2256.49	2252.03	2081.42	2099.44	2119.82	2235.81	2157.71	2218.93	2044.18	2455.2	2181.27	2186.97	2068.85	2251.91	2422.5	2235.92	2363.73	2145.65	2172.2	1993.73	2311.02	2055.08	1998.81	2142.34	2106.72	1919.87	2245.21	2173.55	2044.18
Band 298	2096.45	2250.85	2241.16	2073.33	2106.74	2112.79	2226.58	2152.57	2220.54	2045.56	2457.42	2173.58	2176.79	2067.13	2254.25	2423.39	2229.92	2363.8	2142.28	2185	1991.97	2301.57	2057.66	1999.07	2145.56	2113.3	1916.47	2242.54	2170.98	2045.56
Band 299	2095.23	2259.14	2248.26	2078.48	2103.18	2118.19	2232.08	2154.27	2217.32	2043.33	2456.2	2175.99	2183.42	2066.81	2248.41	2423.19	2235.14	2363.98	2148.47	2175.49	1990.99	2306.94	2058.24	1999	2145.1	2113.58	1919.48	2245.3	2173.9	2043.33
Band 300	2097.33	2253.92	2244.23	2073.82	2102.82	2114.48	2227.05	2153.01	2217.91	2047.88	2456.19	2174.41	2179.39	2067.23	2252.66	2422.33	2230.69	2361.95	2131.93	2176.47	1985.77	2308.88	2058.78	1997.59	2145.05	2113.65	1916.6	2242.45	2171.96	2047.88
Band 301	2090.88	2248.83	2251.63	2074.11	2100.65	2114.43	2230.4	2154.08	2219.68	2044.52	2459.27	2176.42	2180.83	2067.01	2253.33	2419.6	2232.74	2368.35	2149.58	2177.59	1990.94	2309.79	2054.66	1998.08	2141.35	2105.06	1917.78	2246.58	2167.74	2044.52
Band 302	2090.56	2250.64	2245.87	2077.91	2101.68	2111.62	2228.71	2150.5	2215.72	2042.47	2450.69	2174.3	2178.85	2064.85	2251.92	2420.24	2230.36	2360.63	2141.13	2175.85	1991.82	2307.14	2056.47	1996.72	2144.54	2111.17	1916.69	2239.69	2172.81	2042.47
Band 303	2088.24	2247.9	2241.85	2075.51	2096.13	2111.69	2226.7	2154.27	2223.31	2040.93	2464.78	2172.48	2180.78	2071.37	2248.84	2414.18	2229.08	2361.18	2142.05	2174.28	1985.7	2308.45	2052.68	1993.72	2137.09	2100.97	1917.45	2240.81	2165.25	2040.93
Band 304	2092.49	2255.12	2245.19	2075.28	2102.75	2114.15	2230.61	2153.21	2214.2	2047.88	2463.2	2174.76	2179.04	2068.76	2247.45	2416.86	2229.89	2361.14	2147.89	2179.04	1991.35	2310.74	2058.71	1998.46	2140.79	2109.46	1918.78	2239.41	2169.06	2047.88
Band 305	2085.71	2245.86	2241.97	2070.16	2100.29	2112.59	2228.06	2149.74	2213.5	2046.41	2459	2172.05	2175.11	2067.14	2247.88	2417.24	2225.96	2361.18	2133.92	2178.11	1996.82	2310.24	2061.4	1999.25	2141.07	2105.76	1915.2	2238.01	2162.88	2046.41
Band 306	2091.67	2242.28	2238.19	2067.91	2094.81	2109.72	2225.78	2149.93	2213.49	2041.34	2462.7	2167.91	2176.85	2065.43	2245.69	2419.71	2226.89	2358.68	2138.26	2175.27	1999.11	2303.55	2059	1996.18	2141.16	2104.52	1914.78	2242.66	2164.93	2041.34
Band 307	2090.79	2249.64	2239.5	2075.05	2100.94	2111.65	2231.42	2149.18	2212.93	2040.47	2455.85	2173.76	2179.27	2065.8	2245.25	2416.38	2228.64	2364	2134.25	2172.16	1990.82	2307.53	2056.29	1999.3	2137.8	2106.03	1917.33	2238.71	2168.42	2040.47
Band 308	2092.73	2250.76	2245.59	2077.38	2105.13	2114.65	2231.23	2151.88	2214.56	2043.46	2453.87	2175.48	2179.56	2067.68	2250.56	2419.42	2233.24	2361.66	2143.02	2170.58	1989.83	2308.61	2060.44	1997.24	2144.54	2109.35	1919.95	2240.55	2172.96	2043.46
Band 309	2089.19	2249.15	2245.42	2075.14	2101.48	2111.04	2226.34	2150.05	2212.84	2045.72	2453.48	2170.34	2177.11	2065.56	2249.8	2424.06	2224.31	2365.67	2142.65	2186.88	1995.59	2304.91	2060.29	2002.98	2142.23	2106.01	1917.61	2236.56	2169.43	2045.72
Band 310	2093.15	2247.15	2240.91	2070.37	2099.21	2111.27	2225.93	2151.7	2215.61	2039.27	2456.46	2169.65	2175.38	2069.66	2247.33	2416.98	2226.27	2361.92	2142.69	2178.17	1996.36	2307.22	2051.88	1996.93	2141.16	2108.86	1917	2240.91	2166.08	2039.27
Band 311	2092.87	2248.84	2235.22	2074.61	2101.05	2111.02	2222.74	2153.87	2210.57	2043.39	2449.8	2173.23	2178.44	2065.05	2246.46	2410.61	2226.07	2362.41	2138.24	2176.51	1993.87	2305.14	2051.41	2000.62	2138.97	2109.07	1921.28	2240.62	2168.08	2043.39
Band 312	2089.99	2247.9	2243.1	2072.87	2102.83	2106.39	2225.24	2146.93	2215.8	2044.43	2457.9	2165.59	2177.81	2071.58	2248.15	2414.81	2220.32	2358.7	2137.29	2180.99	1996.12	2303.52	2049.2	1997.28	2140.92	2104.55	1920.08	2235.37	2167.59	2044.43
Band 313	2092.59	2247.47	2240.42	2073.65	2095.48	2109.72	2226.53	2151.8	2211.93	2039.58	2450.93	2169.58	2178.79	2066.81	2247.22	2412.51	2224.95	2363.09	2141.45	2176.48	1986.47	2306.76	2050.14	1995.61	2138.24	2109.49	1920.61	2241.87	2173.29	2039.58
Band 314	2091.06	2250.4	2244.8	2073.49	2098.83	2106.66	2223.6	2148.43	2214.46	2044.4	2458	2168.32	2175.51	2069.04	2240.47	2409.46	2223.59	2350.72	2141.8	2174.26	1997.7	2306.91	2049.46	1996.93	2138.92	2109.28	1921.81	2232.65	2169.93	2044.4
Band 315	2088.68	2243.66	2236.56	2071.4	2090.18	2103.68	2218.96	2143.68	2209.99	2035.1	2451.66	2164.37	2171.39	2064.75	2244.16	2408.95	2217.82	2355.56	2141.09	2174.97	1990.11	2300.23	2053.68	1996.15	2135.36	2111.82	1914.84	2232.03	2166.13	2035.1
Band 316	2094.22	2244.92	2234.76	2075.2	2102	2112.57	2223.53	2147.93	2212.79	2041.54	2452.47	2171.68	2175.08	2068.65	2242.47	2410.55	2222.2	2352.29	2142.98	2171.28	1993.29	2302.95	2054.69	1997.25	2140.8	2109.52	1919.49	2231.21	2161.34	2041.54
Band 317	2092.4	2238.04	2236.55	2066.95	2094.97	2108.47	2219.36	2145.71	2209.5	2036.24	2445.67	2168.15	2175.47	2062.56	2239.02	2407.16	2220.7	2352.45	2138.31	2175.57	2000.39	2304.79	2057	1996.96	2138.61	2110.5	1916.16	2230.13	2160.28	2036.24
Band 318	2091.14	2243.53	2235.63	2075.21	2097.46	2106.05	2215.78	2145.6	2206.91	2036.4	2450.1	2165.32	2176.29	2059.27	2243.78	2408.84	2220.77	2355.3	2141.58	2172.82	1988.88	2303.3	2052.27	1998.04	2139.74	2103.66	1917.89	2238.64	2165.74	2036.4
Band 319	2087.73	2235.64	2238.66	2068.54	2092.64	2108.84	2223.89	2147.63	2206.27	2036.77	2446.02	2169.58	2173.65	2065.23	2245.97	2409.33	2220.59	2353.48	2142.92	2166.36	1991.56	2301.92	2048.99	1993.25	2132.91	2103.94	1916.93	2225.67	2155.5	2036.77
Band 320	2094.42	2238.44	2241.38	2071.79	2098.45	2108.45	2223.14	2145.59	2202.31	2039.97	2441.17	2170.88	2171.78	2063.54	2243.66	2410.73	2220.44	2349.87	2138.68	2174.84	1993.2	2301.89	2050.06	1997.61	2141.65	2103.23	1919.2	2228.08	2162.14	2039.97
Band 321	2094.88	2243.29	2238.15	2069.29	2099.28	2106.84	2224.62	2144.42	2213.83	2037.23	2445.75	2167.4	2172.1	2069.45	2246.09	2411.87	2220.61	2352.75	2138.76	2178.02	2001.31	2300.66	2055.83	2001.42	2144.23	2117.27	1917.71	2229.23	2157.84	2037.23
Band 322	2089.53	2242.93	2234.75	2073.65	2102.31	2112.58	2222.41	2148.41	2208.47	2043.58	2446.9	2173.87	2178.42	2067.68	2246.17	2413.81	2223.11	2357.5	2138.86	2173.34	1992.87	2302.39	2049.42	1999.86	2141.12	2106.06	1923.61	2237.29	2167.9	2043.58
Band 323	2098.39	2240.64	2238.98	2068.81	2102.03	2114.2	2225.41	2153.93	2209.28	2044.85	2449.24	2175.25	2176.91	2067.38	2244.35	2413.21	2223.66	2351.92	2143.1	2181.84	2004.22	2304.39	2056.49	2009.3	2146.76	2118.03	1920.72	2230.15	2161.79	2044.85
Band 324	2095.65	2242	2234.43	2070.72	2098.37	2107.84	2224.1	2145.47	2204.14	2035.97	2452.51	2170.21	2175.57	2066.02	2243.96	2413.05	2217.65	2352.95	2134.92	2178.79	1995.23	2298.53	2053.72	2000.99	2142.65	2114.64	1919.78	2232.56	2161.57	2035.97
Band 325	2089.93	2242.78	2242.31	2074.26	2099.99	2108.5	2217.55	2147.26	2204.17	2039.59	2445.24	2170.8	2174.6	2065.99	2250.92	2408.31	2220.81	2357.42	2147.33	2177.89	1999.29	2299.64	2051.52	2002.54	2137.23	2109.8	1918.42	2236.05	2164.67	2039.59
Band 326	2097.02	2240.94	2237.96	2081.42	2100.49	2113.46	2223.3	2151.16	2207.59	2040.06	2444.95	2173.66	2179.66	2069.22	2243.56	2409.06	2224.97	2354.79	2148.53	2170.76	1992.29	2301.97	2050.38	2000.1	2142.95	2110.85	1921.53	2238.31	2167.87	2040.06
Band 327	2100.44	2239.27	2238.96	2066.71	2093.87	2108.61	2216.94	2150.11	2212.98	2038.41	2442.96	2168.63	2178.78	2066.34	2247.5	2417.13	2220	2357.59	2140.96	2183.87	2000.45	2300.59	2055.57	1998.5	2139.95	2114.33	1924.28	2234.33	2163.92	2038.41
Band 328	2095.15	2246.87	2239.34	2075.7	2110.44	2106.61	2217.56	2145.68	2208.95	2046.45	2445.05	2166.79	2174.93	2071.87	2246.06	2406.67	2218.09	2349.72	2136.24	2174.44	1996.74	2301.81	2054.12	2004.84	2146.21	2110.02	1920.51	2236.53	2168.62	2046.45
Band 329	2094.3	2243.55	2244.1	2066.67	2106.35	2107.4	2218.72	2150.01	2208.8	2043.03	2442.59	2172.32	2175.98	2065.23	2251.01	2413.22	2221.41	2351.41	2148.19	2174.9	2002.16	2304.47	2055.61	2003.27	2147.42	2115.17	1918.1	2233.93	2160.74	2043.03
Band 330	2096.99	2244.56	2243.68	2075.6	2107.54	2107	2220.09	2151.61	2213.34	2044.82	2444.07	2170.83	2174.76	2067.46	2247.42	2414.06	2220.98	2359.07	2139.22	2175.84	1993.72	2304.06	2056.26	2002.01	2148.13	2113.4	1921.24	2235.04	2168.76	2044.82
Band 331	2091.11	2246.28	2242.83	2073.54	2104.1	2112.53	2228.83	2153.2	2209.39	2042.46	2443.75	2174.41	2180.29	2068.18	2248.88	2414.45	2227.82	2360.71	2135.09	2172.06	1989.27	2301.65	2050.24	1997.44	2141.61	2107.23	1923.57	2242.59	2170.09	2042.46
Band 332	2093.31	2242.65	2239.47	2074.03	2100.87	2107.33	2225.55	2151.56	2216.02	2037.72	2448.3	2170.09	2180.82	2073.89	2253.63	2414.75	2223.83	2358.69	2141.34	2171	1987.98	2305.49	2045.44	1999.36	2142.58	2110.26	1918.38	2240.13	2168.15	2037.72
Band 333	2091.28	2241.61	2237.4	2072.48	2102.89	2110.29	2227.21	2152.31	2210.96	2035.04	2445.48	2172.88	2182.56	2069.24	2247.78	2413.09	2225.2	2355.01	2144.61	2175.48	1989.66	2301.54	2051.1	2000.9	2143.01	2108.52	1919.81	2245.49	2169.07	2035.04
Band 334	2094.9	2240.57	2241.28	2077.2	2105.49	2112.58	2231.07	2152.98	2209.23	2047.5	2451.06	2175.84	2186.05	2066.7	2246.67	2418.93	2224.36	2357	2142.25	2180.97	1993.01	2306.56	2056.65	2002.18	2147.69	2108.96	1919.32	2242.61	2166.07	2047.5
Band 335	2092.99	2251.82	2245.75	2079.27	2110.57	2114.56	2234.2	2152.32	2211.79	2040.64	2446.62	2178.21	2186.63	2067.79	2251.53	2421.38	2228.91	2357.64	2140.7	2179.2	1998.24	2307.11	2044.29	2004.73	2148.79	2110.99	1920.63	2234.71	2174.91	2040.64
Band 336	2086.97	2249.41	2228.58	2076.56	2104.14	2112.23	2238.07	2155.19	2212.84	2046.36	2450.1	2176.11	2186.48	2070.06	2249.65	2421.39	2227.17	2360.08	2139.83	2178.48	1999.85	2301.88	2046.96	2000.84	2143.73	2104.66	1922.22	2240.03	2166.38	2046.36
Band 337	2094.46	2251.53	2240.35	2070.6	2108.28	2115.15	2232.96	2156.87	2213.45	2042.83	2458.33	2176.93	2185.69	2070.4	2251.98	2419.03	2227.56	2361.82	2143.15	2171.82	1986.43	2307.77	2041.39	1997.27	2145.67	2105.78	1924.1	2236.04	2166.11	2042.83
Band 338	2090.52	2249.01	2238.5	2074.77	2098.85	2104.98	2222.31	2147.84	2218.87	2040.74	2459.68	2169.64	2176.73	2070.73	2247.43	2411.78	2222.21	2358.86	2143.65	2183.05	1993.92	2305.17	2044.84	1996.19	2142.17	2107.48	1919.86	2237.98	2171	2040.74
Band 339	2090.46	2253.9	2238.45	2072.97	2105.18	2111.36	2234.05	2148.86	2206.89	2040.97	2454.24	2173.24	2173.87	2065.03	2245.91	2417.75	2220.65	2356.29	2148.25	2175.96	1999.86	2305.56	2052.05	1997.02	2144.48	2106.94	1922.01	2234.97	2165.4	2040.97
Band 340	2094.6	2249.98	2225.5	2074.93	2098.57	2102.38	2222.13	2150.95	2208.32	2041.78	2450.09	2169.63	2178.25	2064.84	2250.15	2420.76	2222.35	2372.22	2140.2	2179.9	1997.53	2300.67	2052.69	2005.86	2143.61	2115.86	1921.73	2238.72	2168.84	2041.78
Band 341	2089.52	2247.06	2237.74	2075.89	2105.34	2113.09	2227.3	2153.08	2210.76	2045.72	2453.3	2173.35	2178.91	2064.21	2249.53	2418.74	2223	2365.89	2145.53	2180.72	2001.51	2296.93	2055.27	2007.86	2147.49	2114.18	1923.92	2242.03	2165.49	2045.72
Band 342	2092.2	2242.37	2241.66	2073.82	2103.37	2112.57	2224.76	2148.61	2213.72	2044.06	2449.21	2172.55	2179.63	2071.02	2248.17	2417.46	2225.94	2354.66	2138.05	2180.39	2007.03	2301.35	2046.78	2005.23	2144.99	2108.56	1919.94	2242.77	2165.08	2044.06
Band 343	2090.77	2250.66	2238.92	2074.77	2107.66	2113.98	2226.03	2152.46	2213.54	2042.73	2454.41	2174.12	2179.79	2071.9	2247.83	2415.54	2225.36	2365.43	2136	2176.91	2010.77	2302.86	2055.78	2003.55	2148.48	2106.76	1927.51	2244.01	2166.94	2042.73
Band 344	2102.21	2248.86	2241.9	2076.39	2103.18	2107.09	2227.93	2154.62	2212.17	2046.16	2455.02	2175.64	2179.87	2071.89	2245.02	2418.74	2223.26	2357.44	2151.61	2183.12	2006.93	2307.1	2055.68	2006.8	2149.64	2114.26	1927	2240.74	2169.01	2046.16
Band 345	2098.5	2250.15	2241.78	2086.48	2109.02	2116.03	2231.29	2157.8	2212.28	2049.06	2457.15	2180.34	2184.6	2071.32	2254.86	2419.9	2228.47	2356.32	2143.48	2174.02	1992.52	2306.52	2052.16	2004.3	2146.58	2114.29	1930.31	2237.11	2178.29	2049.06
Band 346	2098.75	2249.57	2247.42	2083.88	2111.51	2113.48	2226.43	2155.9	2219.09	2051.58	2451.88	2175.75	2185.4	2073.54	2252.98	2424.87	2225.55	2357.25	2148.31	2187.38	2010.38	2312.63	2058.77	2013.08	2155.23	2118.86	1930.69	2251.36	2180.35	2051.58
Band 347	2100.11	2250.64	2244.48	2086.2	2117.96	2112.09	2223.99	2156.97	2217.55	2048.66	2457.17	2174.29	2185.08	2079.08	2259.39	2425.4	2225.96	2372.06	2156.02	2185.86	2009.24	2314.68	2055	2006.57	2151.86	2119.71	1929.56	2248.42	2183.77	2048.66
Band 348	2106.7	2253.23	2243.19	2085.36	2117.36	2117.29	2231.13	2161.27	2213.46	2047.76	2455.68	2174.98	2188.66	2073.01	2252.02	2425.11	2226.9	2367.07	2152.15	2185.26	2011.34	2302.91	2057.99	2009.39	2158.28	2121.57	1932.63	2246.37	2178.4	2047.76
Band 349	2105.9	2253.88	2246.14	2079.4	2111.92	2127.51	2241.58	2168.4	2214.96	2052.48	2458.85	2188.32	2195.12	2075.17	2245.91	2420.44	2233.52	2355.11	2151.58	2186.81	2009.98	2308.36	2054.81	2007.19	2153.34	2120.39	1935.24	2246.25	2175.61	2052.48
Band 350	2112.04	2256.25	2250.84	2090.44	2112.83	2115.8	2228.79	2161.56	2215.5	2046.36	2452.32	2176.33	2189.78	2075.06	2250.92	2424.73	2226.85	2364.81	2153.79	2195.19	2002.65	2322.61	2058.75	2008.2	2153.88	2127.62	1932.84	2248.97	2182.95	2046.36
Band 351	2111.05	2255.11	2248.28	2082.5	2116.52	2124.22	2238.21	2163.21	2221.47	2060.19	2462.01	2184.16	2190.84	2079.46	2255.39	2426.03	2231.62	2367.42	2151.33	2197.4	2012.26	2320.81	2067.54	2014.13	2163.14	2130.78	1933.33	2254.13	2179.71	2060.19
Band 352	2108.91	2265.85	2258.85	2092.59	2124.55	2123.21	2238.64	2163.3	2219.32	2055.8	2449.81	2184.73	2194.84	2076.03	2259.4	2427.03	2235.54	2375.87	2161.59	2199.27	2020.14	2317.05	2064.84	2018.35	2157.97	2124.03	1940.05	2260.49	2188.18	2055.8
Band 353	2114.88	2260.36	2251.67	2088.8	2122.99	2128.34	2247.74	2173.44	2228.81	2051.64	2464.12	2192.18	2199.01	2080.52	2264.52	2422.36	2238.78	2366.7	2154.35	2200.52	2012.19	2316.43	2070.63	2015.07	2167.05	2133.1	1937.98	2255.57	2177.31	2051.64
Band 354	2103.75	2259.57	2248.47	2091.89	2124.24	2121.33	2245.55	2166	2220.89	2054.47	2467.89	2183.48	2196.59	2079.9	2258.93	2428.19	2232.2	2367.43	2153.58	2193.97	2015.6	2311.2	2055.19	2015.02	2161.45	2124.32	1937.83	2245.23	2184.44	2054.47
Band 355	2111.79	2260.45	2248.74	2088.21	2123.53	2123.5	2235.87	2162.51	2227.91	2049.04	2465.67	2181.69	2191.13	2081.82	2263.18	2428.28	2231.09	2376.68	2164.17	2198.36	2004.82	2312.99	2055.43	2009.52	2154.16	2118.76	1935.42	2251.58	2181.42	2049.04
Band 356	2111.17	2266.77	2256.19	2096.01	2130.74	2119.81	2239.96	2167.06	2222.68	2052.96	2461.79	2186.59	2194.6	2080.54	2260.71	2417.11	2234.64	2367.71	2158.52	2188	2020.85	2319.66	2061.16	2015.13	2158.2	2123.12	1939.65	2260.77	2194.62	2052.96
Band 357	2107.3	2262.12	2245.02	2092.17	2122.74	2113.81	2231.24	2165.42	2215.85	2060.77	2463	2180.6	2194.24	2076.99	2259.15	2422.84	2233.77	2374.62	2150.78	2204.37	2017.1	2310.28	2064.59	2019.35	2166.27	2125.64	1933.74	2253.2	2181.01	2060.77
Band 358	2098.35	2260.53	2244.07	2082.68	2119.42	2125.33	2243.59	2163.37	2217.8	2062.39	2464.24	2182.66	2190.51	2076.67	2264.04	2422.13	2233.93	2366.7	2148.47	2197.4	2020.87	2309.36	2062.91	2021.48	2166.83	2122.11	1936.44	2257.24	2170.11	2062.39
Band 359	2104.36	2261.84	2241.39	2089.24	2115.71	2121.5	2240.86	2163.32	2222.9	2057.07	2461.18	2181.58	2187.97	2082.03	2250.71	2419.88	2230.25	2370.83	2146.31	2191.22	2013.42	2301.36	2063.22	2017.86	2158.49	2122.06	1933.78	2247.41	2180.9	2057.07
Band 360	2105.56	2257.81	2236.01	2087.17	2112.21	2124.76	2236.72	2164.63	2211.55	2048.95	2460.14	2182.58	2195.99	2075.84	2256.2	2417.51	2235.49	2367.99	2149.75	2190.69	2010.72	2311.58	2051.44	2011.4	2156	2118.15	1938.37	2258.35	2178.24	2048.95
Band 361	2111.46	2264.91	2253.19	2092.02	2115.96	2117.99	2228.29	2169.3	2218.54	2050.32	2456.19	2180.27	2195.67	2073.26	2252.68	2419.76	2231.25	2368.73	2147.77	2189.1	2010.33	2311.89	2054.16	2011.62	2154.36	2125.01	1943.51	2242.12	2174.35	2050.32
Band 362	2103.94	2254.07	2245.15	2085.81	2118.58	2121.6	2238.87	2168.28	2214.22	2052.93	2449.57	2185.95	2190.26	2071.91	2249.64	2419.97	2230.05	2358.87	2141.83	2186.89	2010.15	2301.45	2049.26	2012.58	2154.19	2115	1935.31	2260.98	2182.79	2052.93
Band 363	2107.25	2256.54	2238.27	2089.66	2110.47	2115.23	2237.78	2164.11	2221.2	2052.92	2462.94	2181.3	2187.29	2082.42	2251.1	2424.85	2231.38	2359.76	2146.33	2187.79	2007.13	2301.28	2055.01	2016.14	2158.82	2124.36	1934.09	2259.89	2178.17	2052.92
Band 364	2102.88	2261.16	2237.7	2087.18	2124.02	2124.9	2238.36	2167.04	2219.18	2053.63	2455.01	2181.11	2198.62	2079.57	2246.83	2423.37	2227.77	2367.11	2153.28	2188.32	2022.7	2315.16	2061.69	2014.66	2161.38	2116.75	1941.93	2262.69	2186.79	2053.63
Band 365	2105.37	2258.89	2235.52	2085.3	2126.98	2128.16	2248.3	2163.05	2221.15	2053.59	2455.74	2184.57	2192.57	2073.53	2253.24	2415.97	2229.4	2356.36	2148.39	2188.93	1996.48	2305.45	2048.87	2011.26	2153.59	2112.29	1939.6	2240.28	2181.58	2053.59
Band 366	2104.42	2252.67	2243.02	2083.51	2112.5	2124.44	2238.16	2168.11	2214.16	2057.87	2461.38	2178.09	2189.25	2071.02	2252.66	2428.68	2227.77	2366.92	2152.22	2189.16	2014.02	2297.76	2050.43	2011	2159.86	2119.07	1936.7	2249.45	2179.89	2057.87
Band 367	2106.91	2258.71	2243.74	2091.23	2115.76	2124.88	2246.21	2168.4	2210.27	2054.99	2453.5	2179.22	2193.66	2074.69	2248.81	2420.94	2229.72	2362.13	2149.33	2181.29	2008.07	2307.82	2055.7	2013.92	2150.08	2123.52	1942.75	2252.37	2183.57	2054.99
Band 368	2112.29	2254.25	2243.58	2087.79	2122.41	2118.21	2237.6	2170.26	2207.53	2058.18	2444.6	2176.82	2195.16	2069.05	2252.16	2425.26	2232.05	2370.89	2154.2	2196.06	2011.82	2306.84	2057.24	2024	2160.62	2132.25	1938.49	2253.58	2183.49	2058.18
Band 369	2107.93	2259.86	2248.34	2088.01	2118.01	2126.08	2237.23	2169.45	2218.95	2051.3	2460.42	2191.1	2194.96	2079.71	2253.11	2412.92	2227.6	2367.38	2158.08	2189.16	2014.44	2307.42	2061.76	2011.61	2162.91	2126.68	1941.11	2259.23	2182.8	2051.3
Band 370	2109.94	2270.28	2247.54	2093.06	2137.82	2127.5	2237.46	2169.46	2216.34	2060.72	2465.18	2186.57	2202.59	2073.37	2250.62	2417.25	2232.71	2364.66	2149.81	2195.47	2022.59	2313.65	2064.92	2023.6	2168.39	2131.38	1943.17	2253.5	2183.66	2060.72
Band 371	2112.33	2260.75	2239.21	2091.44	2114.55	2125.72	2247.18	2167.53	2215.95	2051.63	2459.7	2190.91	2194.51	2072.99	2257.79	2421.48	2235.23	2370.91	2161.1	2182.38	2006.56	2309.48	2053.56	2016.13	2160.72	2120.49	1943.15	2255.35	2180.44	2051.63
Band 372	2110.94	2265.07	2253.8	2079.25	2123.89	2118.13	2232.08	2162.32	2218.82	2068.55	2456.16	2181.51	2187.06	2075.05	2247.34	2420.32	2227.92	2359.64	2164.77	2207.81	2017.66	2315.57	2062.64	2022.73	2163.43	2125.79	1938.77	2252.84	2184.67	2068.55
Band 373	2103.53	2252.98	2258.02	2086.22	2120.91	2123.31	2241.28	2169.49	2213.32	2059.53	2466.41	2187.04	2193.72	2079.1	2254.95	2423.46	2230.48	2359.41	2171.2	2191.61	2022.53	2307.24	2060.16	2018.7	2160.68	2120.03	1936.79	2251.7	2177.4	2059.53
Band 374	2107.87	2263.82	2254.73	2103.57	2120.09	2128.64	2249.78	2174.28	2220.55	2048.59	2453.42	2190.07	2195.93	2084.06	2255.2	2419.03	2235.29	2360.92	2168.06	2193.91	2006.33	2322.14	2054.55	2016.27	2166.86	2122.48	1943.92	2265.82	2185.35	2048.59
Band 375	2103.84	2250.78	2251.44	2081.82	2113.41	2124.47	2250.2	2172.57	2218.1	2056.07	2452.65	2188.09	2189.92	2074.95	2257.01	2425.58	2233.46	2367.65	2163	2188.88	2013.43	2299.73	2059.34	2013.74	2161.76	2118.83	1938.82	2250.77	2167.66	2056.07
Band 376	2119.69	2260.37	2254.1	2092.34	2117.11	2125.76	2236.19	2174.45	2222.7	2055.12	2455.65	2182.31	2197.73	2083.89	2253.59	2417.33	2230.69	2363.59	2175.45	2192.77	2027.78	2312.08	2067.12	2026.13	2163.65	2136.69	1945.93	2250.63	2177.25	2055.12
Band 377	2107.76	2256.92	2261.62	2083.45	2124.68	2123.35	2240.51	2163.61	2219.38	2053.45	2459.29	2178.58	2191.1	2079.81	2252.06	2412.8	2227.16	2359.93	2164.65	2178.58	2017.18	2320.67	2055.92	2017.99	2160.23	2120.23	1942.17	2247.33	2183.63	2053.45
Band 378	2106.1	2262.09	2256.68	2096.74	2122.25	2122.54	2231.84	2170.37	2217.27	2060.78	2453.5	2172.61	2197.02	2074.04	2261.68	2432.66	2228.19	2383.76	2170.54	2191.06	2015.91	2304.66	2052.59	2021.23	2168.01	2123.34	1947.88	2261.3	2197.3	2060.78
Band 379	2124.02	2268.88	2242.42	2104.17	2122.27	2112.49	2229.64	2167.02	2218.38	2058.94	2457.83	2176.88	2196.77	2079.69	2257.36	2429.45	2228.83	2367.92	2151.71	2195.73	2023.93	2305.94	2058.98	2022.24	2169.17	2144.05	1944.94	2266.76	2186.35	2058.94
Band 380	2094.48	2254.57	2249.82	2082.02	2118.72	2126.89	2243.8	2166.4	2207.91	2055.06	2446.73	2187.57	2190.16	2074.02	2252.49	2417.4	2229.38	2360.52	2171.39	2176.74	2017.77	2314.83	2041.34	2015.66	2159.51	2121.17	1941.99	2262.51	2173.91	2055.06
Band 381	2117.05	2260.74	2243.49	2104.86	2129.87	2111.34	2222.5	2162.14	2204.05	2059.46	2453.15	2175	2194.69	2072.53	2260.23	2411.48	2222.46	2372.52	2162.36	2195.38	2017.7	2305.75	2067.67	2023.22	2170.15	2140.47	1944.37	2272.64	2185.35	2059.46
Band 382	2110.25	2260.37	2242.75	2074.88	2132.14	2122.78	2237.95	2168.59	2211.61	2060.8	2450.79	2182.22	2189.32	2074.83	2249.06	2409.85	2228.69	2349.96	2149.84	2190.24	2034.65	2298.58	2035.55	2022.52	2163.04	2114.76	1942.18	2249.3	2180.05	2060.8
Band 383	2111.19	2249.02	2241.81	2089.87	2117.32	2121.82	2243.51	2162.42	2202.97	2047.61	2447.13	2190.14	2193.44	2073.65	2245.91	2414.03	2229.78	2356.06	2159.47	2188.58	2013.39	2311.49	2054.48	2023.9	2169.34	2124.15	1933.81	2261.36	2177.72	2047.61
Band 384	2103.37	2259.01	2268.66	2081.46	2123.92	2112.64	2236.24	2153.34	2210.97	2051.59	2438.03	2169.24	2186.4	2076.39	2251.56	2418.32	2221.55	2360.54	2163.15	2185.8	2015.29	2310.81	2036.39	2024.48	2160.93	2110.19	1939.7	2254.64	2171.42	2051.59
Band 385	2100.33	2257.53	2245.55	2087.2	2130.01	2110.05	2232.99	2160.01	2197.44	2051.71	2443.53	2172.46	2188.07	2063.49	2240.44	2405.5	2225.29	2361.89	2142.41	2196.26	2021.97	2296.45	2045.97	2017.22	2161.94	2119.4	1938.19	2246.38	2179.02	2051.71
Band 386	2099.66	2254.47	2241.1	2082.87	2103.94	2122.16	2229.02	2169.66	2211.19	2039.39	2449.2	2182.28	2203.78	2063.78	2244.21	2400.46	2231.42	2358.62	2151.48	2189.43	2013.82	2310.25	2043.22	2013.15	2159.82	2112.24	1938.83	2264.27	2174.06	2039.39
Band 387	2100.97	2252.33	2231.57	2076.44	2102.97	2120.91	2229.41	2159.7	2194.19	2040.77	2445.62	2180.05	2192.13	2059.14	2236.63	2400.76	2222.24	2353.12	2134.18	2180.86	2008.83	2284.22	2038.37	2009.68	2157.59	2113.56	1933.46	2255.49	2180.75	2040.77
Band 388	2104.82	2250.82	2239.46	2082.61	2114.32	2116.55	2229.15	2154.72	2197.46	2038.63	2431.02	2172.5	2185.81	2060.56	2249.83	2408.78	2222.09	2376.04	2151.29	2176.36	2022.27	2296.1	2034.74	2007.55	2154.38	2115.44	1937.27	2236.31	2160.19	2038.63
Band 389	2091.73	2246.48	2233.23	2076.34	2109.92	2109.76	2214.35	2152.57	2195.17	2034.29	2436.36	2158.91	2181.72	2069.88	2230.91	2400.01	2208.13	2365.33	2162.44	2165.12	2006.56	2302.65	2040.91	2010.75	2148.73	2112.6	1927.65	2241.23	2165.04	2034.29
Band 390	2102.97	2247.93	2235.43	2078.34	2111.37	2105.72	2224.86	2149.8	2190.65	2026.49	2430.74	2159.43	2171.98	2057.99	2241.79	2395.43	2211.45	2346.14	2156.83	2169.41	1990.32	2294.28	2015.31	2006.3	2145.98	2114.77	1921.76	2252.44	2171.32	2026.49
Band 391	2102.5	2241.93	2237.53	2081.87	2105.84	2101.92	2222	2145.01	2189.8	2039.74	2442.58	2158.81	2174.87	2061.84	2233.51	2405.56	2207.46	2333.32	2147.06	2168.59	2014.16	2302.01	2025.8	2007.82	2161.72	2104.72	1923.95	2249.56	2181.63	2039.74
Band 392	2085.9	2229.98	2242.89	2064.99	2100.41	2119.38	2233.91	2152.31	2186.19	2022.38	2428.72	2167.52	2178.89	2050.95	2231.54	2404.29	2213.35	2354.22	2161.54	2155.11	2006.42	2303.84	2007.6	1993.29	2148.24	2116.82	1917.07	2234.87	2156.23	2022.38
Band 393	2091.48	2236.77	2231.78	2068.89	2089.51	2103.43	2208.83	2150.03	2179.12	2024.55	2427.78	2155.31	2183.96	2050.25	2219.34	2378.92	2207.02	2339.51	2165.96	2181.59	2003.77	2290.78	2016.48	2003.25	2145.29	2112.51	1920.98	2248.79	2153.93	2024.55
Band 394	2088.24	2233.51	2242.18	2065.62	2080.95	2111.34	2206.43	2152.36	2182.85	2014.58	2432.21	2166.05	2173.99	2047.73	2231.05	2387.6	2212.73	2350.45	2141.87	2154.66	1999.32	2282.04	2021.77	1989.89	2142.1	2103.18	1915.88	2244.79	2160.18	2014.58
Band 395	2092.85	2239.09	2228.08	2060.02	2098.81	2106.34	2215.46	2135.74	2151.95	2013.83	2417.95	2149.54	2164.51	2028.68	2219.59	2391.14	2192.6	2345.4	2155.16	2163.78	1978.46	2293.01	2016.46	1989.06	2143.49	2116.87	1908.04	2220.55	2146.54	2013.83
Band 396	2063.06	2223	2233.45	2053.46	2073.54	2084.06	2202.61	2128.8	2172.78	1998.2	2428.05	2154.78	2169.57	2036.96	2211.6	2374.26	2200.52	2329.92	2150.58	2147.9	1970.57	2283.58	1990.6	1978.06	2132.47	2091.07	1901.07	2235.09	2130.57	1998.2
Band 397	2077.73	2233.79	2225.24	2055.94	2105.19	2074.5	2188.88	2130.07	2155.4	2009.84	2428.66	2126.42	2160.25	2028.06	2212.21	2374.38	2188.28	2336.66	2129.24	2164.49	1989.18	2282.12	1996.2	1996.23	2144.75	2092.13	1898.49	2230.9	2145	2009.84
Band 398	2069.04	2218.77	2209.11	2060.54	2085.7	2083.07	2204.91	2131.36	2151.66	2002.28	2419.84	2143.61	2156.97	2019.3	2195.97	2379.91	2188.69	2322.28	2127.64	2146.61	1988.49	2271.52	1978.85	1976.7	2130.98	2082.53	1908.53	2234.46	2143.91	2002.28
Band 399	2057.11	2214.83	2208.26	2062.97	2074.36	2077.53	2196.66	2122.59	2158.26	1998.73	2406.82	2129.54	2150.78	2026.12	2199.78	2369.53	2179.32	2296.4	2100.78	2140.01	1966.53	2266.61	1973.56	1962.81	2130.38	2087.61	1885.29	2228.34	2133.65	1998.73
Band 400	2056.46	2213.06	2213.59	2035.06	2082.83	2075.92	2191.59	2116.76	2140.52	1989.68	2400.41	2129.69	2142.68	2002.51	2200.3	2362.46	2174.71	2320.77	2114.52	2119.73	1955.05	2267.08	1957.28	1951.7	2122.02	2067.96	1876.48	2202.38	2124.8	1989.68
Band 401	2048.59	2207.72	2196.46	2033.96	2063.04	2058.92	2172.52	2096.02	2122.22	1971.82	2405.54	2117.07	2136.54	1997.56	2193.63	2354.75	2164.14	2320.1	2095.61	2133.08	1951.04	2267.83	1978.49	1965.55	2113.17	2079.38	1868.47	2197.62	2118.67	1971.82
Band 402	2054.58	2227.41	2210.26	2046.57	2066.52	2076	2190.23	2120.47	2131.2	1994.44	2394.12	2132.31	2148.04	2003.84	2181.92	2351.46	2183.26	2316.53	2106.69	2134.28	1959.17	2242.49	1966.18	1949.54	2118.87	2062.12	1890.22	2225.99	2148.81	1994.44
Band 403	2030.18	2226.24	2176.48	2046.93	2058.26	2075.11	2176.72	2122.28	2129.65	1974.52	2398.36	2115.58	2158.98	1989.77	2176.56	2352.33	2176.2	2307.1	2075.58	2118.7	1938.27	2246.83	1934.06	1948.27	2108.8	2076.74	1891.16	2213.3	2131.12	1974.52
Band 404	2036.42	2199.66	2210.34	2029.15	2060.29	2070.06	2184.55	2126.57	2136.13	1967.25	2393.02	2118.68	2141.68	1988.75	2170.09	2362.03	2172.2	2314.65	2114.91	2120.25	1960.16	2257.57	1937.44	1947.94	2099.54	2068.61	1870.19	2205.81	2126.18	1967.25
Band 405	2053.98	2212.41	2193.61	2034.66	2060.48	2041.54	2159.97	2107.35	2135.59	1972.86	2408.8	2096.95	2132.9	1993.17	2167.43	2326.44	2156.92	2300.97	2085.73	2130.69	1948.18	2263.61	1951.34	1953.42	2110.13	2060.32	1869.68	2222.69	2130.88	1972.86
Band 406	2055.6	2200.04	2189.18	2038.05	2053.34	2054.36	2168.75	2108.78	2126.37	1966.21	2379.57	2109.03	2130.7	1986.65	2177.92	2343.83	2161.12	2298.53	2127.27	2123	1956.71	2254.52	1943.79	1931.39	2100.34	2060.84	1866.65	2194.6	2128.86	1966.21
Band 407	2035.66	2206.72	2181.41	2019.53	2049.51	2065.91	2187.37	2101.27	2112.29	1958.12	2376.25	2118.99	2136.53	1984.21	2157.54	2320.4	2162.88	2284.43	2120.58	2121.54	1946.16	2239.58	1944.29	1944.77	2099.68	2053.48	1875.82	2204.19	2116.83	1958.12
Band 408	2018.39	2183.88	2177.8	2029.1	2047.4	2047.65	2179.32	2095.52	2123.6	1959.05	2396.49	2102.31	2138.91	1985.16	2149.09	2329	2163.45	2282.27	2087.87	2125.05	1940.34	2218.66	1937.9	1945.41	2097.03	2047.74	1864.06	2201.75	2126	1959.05
Band 409	2020.72	2192.23	2173.53	2005.94	2048.19	2042.92	2149.76	2097.76	2123.24	1949.5	2388.99	2101.95	2119.5	1982.08	2160.26	2311.99	2154.12	2295.47	2070.43	2102.41	1940.99	2242.4	1928.99	1912.31	2091.54	2034.44	1865.22	2198.41	2103.06	1949.5
Band 410	2033.03	2196.01	2168.94	2016.67	2051.01	2064.66	2164.23	2100.95	2127.83	1974.02	2385.93	2110.91	2114.5	1981.51	2164.49	2315.56	2145.56	2304.91	2081.19	2111.15	1938.24	2238.59	1961.73	1946.27	2098.71	2056.76	1873.85	2175.02	2112.01	1974.02
Band 411	2042.88	2188.57	2155.49	2018.63	2042.02	2043.43	2154.06	2088.47	2124.05	1963.27	2383.19	2092.48	2128.66	1985.65	2151.92	2328.92	2145.11	2271.98	2070.02	2106.42	1932.01	2233.8	1934.66	1928.75	2097.74	2058.86	1864.2	2183.89	2105.14	1963.27
Band 412	2022.57	2196.07	2150.42	2027.37	2029.95	2050.96	2166.74	2095.8	2112.19	1956.95	2377.47	2094.44	2111.34	1987.53	2143.92	2318.89	2137.17	2280.01	2065.67	2098.16	1944.46	2220.85	1939.95	1929.47	2087.14	2032.79	1861.19	2195.41	2128.08	1956.95
Band 413	2012.14	2185.1	2184.52	2021.55	2025.82	2035.99	2140.04	2082.55	2111.47	1949.31	2355.24	2088.87	2110.12	1975.73	2152.17	2303.77	2141.11	2267.6	2099.42	2119.46	1937.29	2236.67	1933.68	1935.14	2083.99	2048.95	1866.33	2195.94	2110.81	1949.31
Band 414	2019.93	2181.2	2138.66	2017.94	2038.23	2051.05	2162.79	2092.55	2104.09	1973.38	2371.51	2087.98	2137.71	1974.58	2134.74	2303.54	2136.54	2268.82	2068.41	2132.93	1957.18	2200.69	1959.5	1934.29	2089.77	2055.12	1876.41	2195.2	2106.94	1973.38
Band 415	2005.38	2186.04	2166.67	1998.5	2024.79	2033.89	2157.61	2086.8	2107.29	1951.73	2359.13	2084.46	2112.65	1990.67	2149.37	2315.04	2136.15	2259.75	2060.24	2090.97	1926.39	2229.09	1911.83	1921.99	2078.58	2031.15	1873.13	2191.48	2089.03	1951.73
Band 416	2010.18	2186.06	2142	2006.38	2032.09	2045.57	2146.18	2087.25	2107.98	1960.76	2356.95	2076.73	2121.42	1983.36	2156.01	2302.24	2137	2288.54	2067.16	2114.36	1944.57	2218.22	1936.46	1927.22	2083.48	2029.3	1864.42	2168.7	2099.22	1960.76
Band 417	2021.02	2192.81	2171.92	2035.57	2036.8	2046.83	2163.54	2093.75	2108.36	1970.64	2357.69	2096.33	2126.21	1973.72	2144.32	2321.88	2146.01	2268.04	2037.51	2121.89	1926.49	2206.19	1933.89	1946.08	2081.06	2017.35	1866.95	2214.71	2112.14	1970.64
Band 418	2026.51	2181.98	2144.36	2014.7	2031.98	2042.76	2166.77	2096.25	2097.53	1948.2	2363.6	2086.66	2116.14	1970.12	2146.7	2330.29	2142.48	2267.95	2041.79	2102.34	1937.51	2209.87	1942.94	1937.11	2085.19	2050.48	1868.22	2182.14	2105.59	1948.2
Band 419	2020.82	2222.55	2140.2	2044.43	2051.35	2049.26	2154.44	2097.26	2100.69	1961.21	2352.46	2088.79	2118.29	1968.58	2145.02	2300.98	2135.16	2270.2	2078	2116.2	1948.68	2211.57	1908.17	1935.6	2094.19	2049.34	1872.87	2207.51	2135.05	1961.21
Band 420	2026.87	2198.99	2164.08	2026.7	2056.16	2054.33	2178.23	2105.78	2117.69	1953.35	2371.17	2103.15	2125.72	1962.18	2159.31	2300.07	2148.2	2275.47	2082.58	2119.77	1945.32	2226.33	1925.87	1947.07	2084.16	2012.58	1884.74	2176.92	2089.88	1953.35
Band 421	2023.54	2214.67	2167.25	2050.19	2055.43	2055.26	2171.24	2113.1	2109.86	1988.07	2346.24	2105.55	2124.2	1979.65	2143.52	2292.8	2154.58	2274.54	2100.64	2116.28	1954.83	2220.81	1947.61	1931.65	2089.78	2043.69	1886.45	2219.4	2143.83	1988.07
Band 422	2029.47	2176.13	2155.87	1982.95	2051.58	2052.69	2160	2105.54	2123.66	1980.84	2361.9	2089.63	2125.35	1985.41	2161.46	2316.46	2142.43	2280.35	2061.06	2135.77	1955.69	2213.31	1951.1	1951.55	2113.8	2049.41	1871.81	2171.42	2082.81	1980.84
Band 423	1992.22	2189.94	2182.95	2014.54	2069.56	2069.05	2178.17	2109.98	2122.98	1981.18	2371.34	2103.77	2113.73	1982.06	2155.28	2306.04	2143.54	2262.37	2100.33	2115.22	1953.13	2250.07	1934.71	1930.86	2089.71	2004.79	1863.14	2169.41	2123.87	1981.18
Band 424	2044.81	2207.09	2183.45	2043.97	2083.7	2050.79	2154.67	2098.79	2114.24	1981.91	2359.2	2092.86	2111.92	1991.17	2154.99	2309.84	2140.34	2254.38	2076.41	2124.4	1970.02	2247.23	1962.87	1952.44	2109.94	2088.38	1872.3	2236.5	2115.78	1981.91
Band 425	2061.74	2216.84	2165.64	2023	2070.02	2050.91	2184.54	2116.56	2120.82	1994.51	2361.65	2097.21	2137.54	1988.02	2140.11	2289.71	2148.26	2256.38	2087.56	2126.89	1951.52	2227.76	1954.26	1952.44	2108.18	2058	1882.32	2183.5	2137.03	1994.51
Band 426	2050.16	2202.79	2137.24	2017.91	2035.66	2078.3	2198.41	2117.34	2118.92	1964.1	2382.71	2114.01	2121.46	1976.39	2167.71	2302.93	2158.09	2256.46	2070.38	2094.88	1949	2231.56	1936.4	1939.17	2078.86	2062.65	1868.19	2170.59	2116.49	1964.1
Band 427	2029.6	2192.89	2150.19	2014.62	2063.21	2045.61	2152.31	2107.97	2105.9	1947.45	2370.25	2091.71	2131.84	1973.4	2147.02	2316.67	2147.23	2287.85	2069.34	2092.52	1960.98	2236.53	1948.4	1934.54	2082.57	2024.77	1875.7	2213.89	2115.82	1947.45
Band 428	2018.58	2187.52	2166.72	1999.97	2043.32	2074.91	2160.7	2127.37	2134.38	1984.11	2372.51	2112.27	2141.44	1981.22	2159.41	2327.53	2168.27	2293.21	2120.07	2131.08	1978.08	2236.49	1956.46	1956.85	2111.2	2051.42	1884.93	2195.1	2142.46	1984.11
Band 429	2046.38	2228.82	2176.48	2000.92	2067.29	2061.76	2183.03	2108.61	2115.68	1967.03	2363.82	2107.75	2141	1978.91	2181.72	2328.34	2144.33	2292.38	2114.28	2108.16	1977.35	2229.12	1973.93	1967.44	2108.93	2063.09	1901.62	2187.17	2125.23	1967.03
Band 430	2075.65	2191.22	2130.65	1994.69	2071.41	2091.84	2196.9	2102.79	2095.14	1985.23	2358.19	2123.1	2153.67	1951.83	2155.88	2315.46	2159.08	2276.46	2059.89	2130.1	1980.25	2220.93	1980.48	1975.64	2124.17	2092.33	1871.01	2164.79	2101.6	1985.23
Band 431	2075.83	2213.59	2182.84	2017.15	2077.07	2089.23	2178.11	2138.69	2126.1	2003.21	2359.67	2122.96	2142.36	1997.72	2178.09	2316.89	2164.23	2296.02	2114.43	2140.64	1994.17	2261.79	1976.05	1986.25	2117.3	2080.7	1894.38	2210.45	2112.54	2003.21
Band 432	2058.55	2222.76	2199.34	2042.89	2070.1	2043.31	2196.64	2132.04	2153.24	1973.82	2393.3	2101.67	2132.17	2019.81	2162.1	2321.5	2154.08	2289.32	2096.7	2136.26	1952.87	2243.79	1961.75	1946.2	2107.25	2054.33	1895.57	2232.44	2161.15	1973.82
Band 433	2077.65	2222.26	2183.2	2030.64	2070.97	2088.84	2190.1	2145.76	2139.94	2014.91	2406.26	2138.49	2166.99	1994.24	2177.37	2306.3	2178.25	2314.33	2105.6	2110.58	1994.45	2217.49	1991.63	1956.09	2119.37	2066.15	1915.3	2213.41	2155.14	2014.91
Band 434	2056.76	2241.24	2202.23	2073.85	2049.24	2087.91	2164.27	2137	2145.59	1980.56	2392.1	2121.47	2166.41	1997.42	2185.37	2341.6	2173.35	2302.73	2082.1	2146.82	1970.91	2252.08	2005.96	1965.74	2102.77	2075.74	1913.99	2278.18	2147.05	1980.56
Band 435	2058.86	2252.76	2198.17	2090.31	2056.61	2109.51	2228.83	2135.1	2153.86	2013.19	2367.62	2150.58	2164.89	1995.8	2188.93	2313.08	2189.56	2313.3	2110.76	2168.49	1927.76	2268.25	1990	1986.73	2114.86	2019.12	1919.64	2263.13	2149.56	2013.19
Band 436	2088.55	2248.35	2173.47	2032.53	2085.93	2095.69	2208.38	2156.12	2145.5	2018.09	2384.78	2127.8	2168.54	2001.24	2195.17	2307.48	2184.92	2331.14	2114.56	2163.69	2004.42	2247.09	2022.23	1998.54	2165.16	2095.83	1933.9	2232.36	2153.67	2018.09
Band 437	2110.28	2242.04	2171.09	2033.51	2090.12	2119.01	2194.54	2161.22	2167.71	2012.38	2378.94	2142.74	2171.12	2019.27	2208.93	2340.08	2187.31	2318.12	2090.11	2163.04	1982.08	2252.44	2027.92	2007.06	2138.56	2069.01	1929.88	2234.67	2142.85	2012.38
Band 438	2080.02	2240.85	2222.7	2041.57	2094.4	2120.31	2221.23	2182.3	2158.25	1991.05	2377.73	2124.69	2164.12	2014.93	2179.32	2324.84	2180.24	2301.59	2133.77	2185.71	2007.72	2297.65	2014.26	1993.04	2152.31	2098.47	1913.18	2199.22	2169.65	1991.05
Band 439	2074.55	2231.78	2187.43	2065.96	2109.54	2130.45	2194.46	2184.41	2135.29	2028.87	2389.84	2121.47	2153.55	1993.66	2166.69	2318.23	2187.1	2307.84	2103.59	2146.76	2035.51	2260.95	1998.01	1983.28	2124.75	2043.9	1920.98	2251.68	2139.17	2028.87
Band 440	2074.73	2236.12	2200.26	2043.85	2111.22	2107.36	2230.24	2152.59	2148.15	2035.62	2375.1	2129.6	2184.04	1992.09	2155.83	2328.68	2184.08	2286.26	2108.47	2171.76	1995.87	2260.81	1967.24	2001.07	2143.67	2058.02	1918.02	2184.17	2158.67	2035.62

## Sheet: 36h
band	1	2	3	4	5	6	7	8	9	10	11	12	13	14	15	16	17	18	19	20	21	22	23	24	25	26	27	28	29	30
Band 1	2379.39	2200.15	2433.36	2467.49	2636.66	2490.32	2387.89	2297.29	2501.45	2190.15	2263.96	2433.83	2325.85	2270.15	2700.12	2367.51	2565.46	2524.28	2293.46	2428.97	2393.94	2340.92	2574.93	2485.09	2265.33	2481.18	2546.97	2342.49	2326.18	2235.58
Band 2	2363.4	2237.86	2517.08	2509.79	2576.96	2443.28	2397.78	2288.31	2476.3	2203.71	2207.49	2428.54	2343.18	2298.98	2754.76	2387.55	2553.64	2555.07	2332.03	2463.93	2402.62	2369.16	2605.75	2509.43	2259.36	2469.76	2545.66	2333.49	2309.59	2283.57
Band 3	2359.18	2237.54	2482.75	2486.43	2581.95	2478.25	2395.48	2344.04	2492.16	2203.63	2239.96	2426.77	2324.55	2317.05	2720.84	2390.92	2608.66	2544.53	2332.86	2466.22	2422.92	2358.31	2617.01	2518.71	2259.68	2464.58	2539.9	2363.7	2369.09	2283.67
Band 4	2321.69	2161.67	2440.92	2451.34	2583.94	2464.98	2345.01	2301.42	2437.8	2192.3	2199.23	2406.55	2318.75	2291.81	2674.58	2351.6	2502.86	2515.48	2311.63	2415.88	2393.88	2338.93	2560.56	2468.72	2213.24	2436.15	2505.78	2311.36	2315.69	2231.54
Band 5	2336.01	2164.54	2417	2433.69	2586.2	2464.75	2335.54	2313.13	2462.71	2162.62	2226.25	2408.65	2300.21	2274.96	2626.84	2354.01	2501.93	2501.18	2267.89	2416.89	2370.48	2301.7	2527.83	2452.54	2186.79	2434.18	2505.47	2333.63	2313.89	2193.16
Band 6	2313.31	2161.96	2370.74	2439.66	2577.91	2412.92	2324.08	2274.69	2434.08	2155.41	2167.42	2378.49	2303.51	2280.79	2601.44	2333.82	2468.25	2484.35	2265.84	2379.85	2372.38	2312.2	2514.48	2415.05	2197.56	2398.99	2478.52	2302.65	2263.85	2193.22
Band 7	2296.49	2142.27	2398.1	2435.25	2557.2	2434.5	2322.42	2265.87	2416.58	2129.7	2190.39	2367.83	2280.59	2254.79	2601.18	2338.23	2470.43	2469.53	2276.56	2397.73	2364.73	2305.89	2513.88	2427.71	2146.13	2397.62	2484.53	2279.17	2284.23	2200.19
Band 8	2244.6	2135.66	2386.93	2436.03	2559.95	2438.07	2316.2	2270.67	2397.22	2116.88	2159.64	2369.71	2292.3	2243.1	2608.32	2302.18	2417.11	2429.65	2237.6	2360.84	2327.37	2268.83	2492.41	2420.31	2163.08	2361.13	2465.68	2281.24	2291.77	2180.97
Band 9	2223.92	2118.25	2340.65	2405.72	2536.28	2414.62	2289.48	2263.03	2372.93	2102.68	2143.64	2338.23	2254.87	2212.36	2544.29	2307.15	2434.57	2406.6	2243.7	2359	2315.57	2255.79	2474.97	2388.89	2123.53	2342.1	2420.03	2271.91	2263.39	2164.94
Band 10	2220.15	2118.12	2336.4	2406.29	2516.51	2387.1	2291.19	2257.32	2380.98	2100.71	2114.95	2323.95	2243.35	2203.02	2516.1	2289.47	2432.96	2422.57	2243.82	2341.84	2293.49	2263.46	2452.77	2369.3	2132.32	2350.38	2451.31	2266.29	2249.97	2148.52
Band 11	2205.59	2099.82	2315.78	2411.48	2523.14	2399.28	2287.24	2269.56	2375.95	2086.62	2117.87	2319.45	2243.66	2212.47	2478.31	2288.15	2419.62	2395.58	2262.14	2354.15	2304.83	2263.85	2439.93	2357.15	2122.9	2342.31	2456.82	2280.18	2239	2125.11
Band 12	2181.97	2081.84	2302.71	2385.5	2497.43	2383.23	2262.28	2234.02	2359.31	2070.87	2093.16	2291.92	2221.12	2188.1	2478.4	2251.92	2388.29	2383.48	2239.26	2360.27	2251.44	2259.05	2425.38	2361.82	2106.74	2315.03	2430.81	2244.42	2246.77	2132.28
Band 13	2157.21	2066.76	2286.41	2367.34	2466.33	2346.92	2237.25	2229.57	2339.83	2060.05	2058.6	2283.13	2199.08	2169.87	2440.22	2272.71	2383.58	2376.37	2238.61	2352.34	2263.91	2241.36	2405.04	2335.22	2101.67	2306.64	2399.32	2258.98	2213.12	2124.29
Band 14	2146.34	2057.18	2289.71	2348.84	2437.63	2336.48	2238.54	2209.36	2316.27	2041.18	2053.03	2279.27	2205.55	2171.69	2446.93	2277.59	2387.77	2371.53	2246.38	2340.12	2261.19	2253.17	2396.46	2324.86	2111.35	2280.4	2367.62	2222.27	2187.54	2110.93
Band 15	2113.97	2033.58	2263.69	2323.15	2414.04	2328.66	2215.19	2204.54	2287.06	2039.08	2045.54	2266.13	2200.75	2175.31	2415.75	2241.77	2349.83	2347.34	2218.76	2308.17	2235.36	2229.63	2357.97	2302.9	2090.56	2269.62	2347.56	2220.32	2184.78	2082.77
Band 16	2105.04	2023.16	2240.47	2312.93	2404.29	2290.2	2207.84	2192.38	2273.3	2020.12	2038.46	2257.97	2203.27	2164.78	2409.38	2248.82	2340.41	2329.82	2214.43	2304.83	2223.85	2218.25	2339.49	2293.51	2079.98	2256.78	2331.64	2199.05	2166.32	2081.51
Band 17	2077.88	2006.39	2202.5	2287.5	2389.76	2268.61	2174.76	2164.3	2261.28	1995.18	2027.61	2244.15	2174.25	2150.52	2358.25	2216.22	2326.47	2303.72	2192.59	2280.78	2206.4	2193.54	2303.6	2259.65	2066.68	2230.02	2318.01	2179.68	2139.92	2052.48
Band 18	2051.15	1994.36	2195.72	2288.97	2362.65	2277.7	2165.08	2171.31	2233.64	1993.6	2010.29	2256.81	2175.43	2155.35	2350.15	2223.08	2319.29	2294.77	2204.3	2279.33	2206.67	2185.37	2307.38	2258.9	2039.14	2213.51	2288.41	2181.36	2147.22	2040.9
Band 19	2044.04	1993.32	2184.38	2282.5	2368.48	2264.27	2159.11	2159.97	2240.61	1980	2024.33	2245.96	2182.1	2153.43	2343.78	2223	2329.77	2291.81	2194.57	2279.05	2198.15	2186.13	2294.53	2251.55	2046.44	2213.39	2290.42	2178.62	2131.81	2043.82
Band 20	2029.6	1975.39	2175.79	2268.85	2362.82	2246.15	2140.95	2149.05	2235.84	1965.13	2014	2236.78	2165.14	2133.86	2326.2	2213.34	2314.83	2274.35	2184.84	2264.53	2175.19	2179.8	2278.02	2235.82	2045.45	2211.98	2298.45	2164.39	2116.72	2023.18
Band 21	2023.19	1960.1	2172.46	2260.8	2351.05	2242.48	2154.91	2156.38	2238.41	1971.3	2017.48	2240.35	2170.37	2142.46	2312.5	2211.28	2302.43	2278.07	2183.03	2257.86	2191.72	2179.71	2263.48	2229.12	2037.98	2198.76	2277.26	2176.88	2117	2017.74
Band 22	2017.56	1983.7	2179.65	2277.13	2349.8	2236.78	2155.1	2148.47	2232.13	1972.43	2014.9	2242.68	2176.67	2139.89	2321.45	2217.59	2323.52	2280.9	2190.83	2263.51	2179.74	2178.65	2273.99	2235.21	2044.17	2194.31	2285.4	2171.9	2120.66	2028.21
Band 23	2012.44	1991.61	2185.91	2283.71	2355.54	2241.98	2158.9	2159.43	2237.16	1974.27	2025.35	2244.79	2181.07	2144.61	2312.2	2225.66	2315.55	2281.18	2193.16	2269.49	2186.87	2184.34	2266.44	2234.47	2049.62	2199.18	2279.19	2168.82	2121.72	2043.87
Band 24	2013.98	1975.22	2178.25	2276.25	2354.44	2245.1	2159.24	2160.07	2230.55	1971.65	2018.91	2248.71	2182.86	2152.78	2318.68	2214.26	2296.36	2280.89	2189.57	2266.43	2178.68	2182.23	2259.96	2236.13	2047.36	2199.35	2272.01	2177.77	2123.29	2029.81
Band 25	2012.87	1987.7	2184.4	2287.41	2346.65	2236.26	2157.1	2142.93	2229.43	1970.89	2015.21	2239.53	2174.36	2142.44	2330.5	2221.18	2331.79	2281.4	2206.93	2276.82	2162.87	2193.12	2275.22	2239.99	2040.13	2190.49	2273.37	2158.73	2112.65	2035.76
Band 26	2013.84	1981.87	2180.67	2280.4	2347.66	2234.84	2167.14	2158.5	2238.29	1974.19	2015.73	2245.78	2180.59	2147.95	2319.4	2216.88	2324.5	2285.22	2200.2	2272.63	2178.75	2188.64	2265.87	2237.55	2043.58	2198.16	2279.59	2182.66	2120.63	2034.76
Band 27	2017.29	1989.78	2187.09	2282.19	2366.17	2248.87	2159.45	2154.46	2236.89	1976.97	2025.87	2248.16	2176.01	2145.49	2328.49	2223.07	2333.34	2283.63	2206.23	2280.64	2191.85	2186.72	2279	2244.44	2045.62	2203.15	2294.26	2177.22	2124.18	2034.82
Band 28	2027.39	1995.34	2197.37	2292.83	2360.34	2249.1	2170.95	2158.58	2241.69	1984.34	2024.58	2254.27	2188.16	2153.39	2344.49	2235.4	2333.42	2297.49	2215.53	2290.19	2193.37	2199.69	2286.09	2255.07	2048.86	2215.32	2292.57	2180.63	2130.54	2037.8
Band 29	2031.68	1995.37	2190.27	2291.44	2363.84	2251.37	2169.7	2161.58	2243.96	1983.66	2028.22	2258.84	2191.57	2154.2	2341.69	2236.34	2349.32	2299.59	2219.2	2298.95	2193.87	2201.54	2295.53	2256.35	2057.19	2220.71	2292.59	2182.37	2128.4	2045.18
Band 30	2048.49	1999.81	2202.62	2298.38	2373.13	2262.8	2171.29	2166.68	2245.21	1991.56	2040.73	2274.69	2198.22	2159.5	2364.15	2244.67	2355.08	2307.16	2226.81	2304.06	2199.05	2210.56	2304.38	2267.97	2049.95	2225.74	2305.8	2185.66	2135.69	2053.18
Band 31	2035.02	2005.2	2202.01	2301.56	2383.12	2257.43	2172.23	2162.65	2246.92	1992.41	2048.1	2274	2199.53	2160.74	2366.56	2246.51	2359.54	2306.99	2226.64	2301.68	2197.03	2209.97	2307.58	2267.79	2043.78	2222.75	2310.58	2183.16	2135.13	2056.15
Band 32	2054.14	2018.43	2213.73	2312.07	2378.38	2262.17	2173.56	2158.59	2253.36	1996.41	2047.21	2271.87	2200.98	2163.39	2381.51	2255.41	2356.01	2315.28	2230.77	2315.23	2202.51	2216.6	2320.33	2279.66	2063.19	2231.16	2311.36	2179.15	2142.24	2063.5
Band 33	2070.14	2019.8	2215.86	2317.85	2394.34	2281.9	2184.75	2178.08	2262.41	2006.11	2064.86	2292.01	2218.02	2179.82	2397.38	2264.54	2372.68	2324.73	2241.25	2321.28	2214.27	2223.3	2335.06	2289.27	2069.77	2243.66	2325.21	2196.98	2149.16	2071.34
Band 34	2073.1	2031.74	2234.41	2331.82	2402.14	2288.03	2198.18	2177.56	2270.43	2011.16	2076.23	2300.74	2226.7	2188.54	2421.01	2283.53	2390.88	2344.93	2256.15	2339.75	2225.71	2234.56	2355.13	2305.84	2074.79	2250.36	2335.89	2200.25	2156.77	2077.72
Band 35	2093.43	2030.49	2239.96	2332.88	2411.14	2298.25	2195.12	2178.27	2277	2018.79	2084.56	2309.58	2239.31	2191.12	2425.83	2279.45	2392.43	2350.21	2252.94	2347.57	2231.5	2239.37	2368.24	2311.21	2082.94	2265.08	2341.89	2201.11	2160.22	2076.12
Band 36	2097.9	2044.57	2251.56	2351.14	2433.8	2320.38	2209.74	2196.26	2289.56	2028.9	2105.29	2324.71	2254.51	2210.22	2451.14	2301.63	2425.67	2370.32	2270.89	2362.18	2251.29	2257.1	2383.55	2329.76	2082.99	2271.07	2362.83	2215.69	2175.96	2092.7
Band 37	2112.48	2047.82	2261.86	2362.59	2448.55	2331.31	2215.85	2199.5	2300.65	2037.64	2115	2332.45	2258.8	2211.29	2481.52	2311.3	2424.3	2383.75	2285.12	2373.41	2257.45	2264.62	2401.19	2346.7	2092.47	2286.2	2371.86	2221.32	2185.17	2106.04
Band 38	2134.31	2062.86	2280.75	2376.16	2454.71	2345.84	2231.87	2208.65	2304.5	2052.56	2128.42	2350.07	2277.63	2226.1	2496.63	2318.43	2450.85	2401.71	2289.15	2393.06	2276.22	2278.14	2423.79	2363.01	2098.81	2300.34	2376.45	2231.57	2199.34	2114
Band 39	2143.31	2064.54	2291.32	2379.06	2481.11	2364.38	2236.47	2216.9	2317.25	2058.13	2146.04	2360.48	2286.91	2236.67	2511.8	2323.22	2450.89	2410.38	2289.52	2395.16	2288.71	2281.5	2430.94	2371.84	2105.83	2309.12	2402.15	2239.56	2208.55	2117.7
Band 40	2156.96	2083.09	2300.41	2397.36	2488.11	2364.61	2242.59	2217.78	2324.07	2066.89	2147	2366.87	2291.58	2239.07	2520.18	2343.76	2472.63	2426.93	2307.65	2410.47	2287.23	2295.7	2451.91	2380.07	2111.15	2323.24	2410.25	2239.78	2209.57	2134.02
Band 41	2164.64	2084.11	2307.75	2398.29	2491.38	2376.34	2243.42	2213.67	2322.44	2061.09	2153.06	2366.23	2289.22	2236.51	2539.3	2340.49	2474.56	2429.91	2303.55	2418.45	2286.96	2299.57	2460.32	2389.46	2110.89	2324.64	2407.5	2233.8	2210.64	2140.71
Band 42	2176.58	2089.56	2313.77	2408.26	2504.77	2385.07	2248.74	2229.03	2332.95	2069.58	2161.78	2375.83	2297.77	2246.23	2548.69	2352.15	2487.47	2436.67	2315.97	2428.93	2307.72	2301.79	2477.99	2401.23	2123.78	2340.63	2428.35	2244.12	2226.07	2141.89
Band 43	2179.53	2091.25	2316.38	2408.69	2510.35	2385.82	2249.34	2215.99	2334.93	2066.39	2165.36	2370.42	2294.19	2236.89	2552.85	2350.9	2487.31	2437.51	2315.17	2431.13	2288.32	2304.74	2479.99	2399.42	2119.46	2340.27	2426.54	2236.43	2214.26	2143.22
Band 44	2184.5	2092.29	2317.56	2411.2	2513.38	2387.89	2249.02	2220.69	2342.1	2070.44	2164.13	2372.78	2295.21	2239.27	2557.09	2356.05	2497.98	2442.9	2317.6	2432.42	2298.63	2306.19	2481.51	2402.8	2122.56	2347.28	2433.13	2243.33	2218.88	2146.71
Band 45	2185.42	2088.78	2309.25	2408.8	2519.13	2392.91	2245.15	2224.32	2337.45	2069.23	2167.16	2375.14	2295.43	2239.55	2553.53	2346.47	2498.03	2445.78	2314.2	2432.47	2305.21	2302.57	2485.47	2401.71	2121.85	2347.48	2434.06	2243.81	2219.12	2138.18
Band 46	2186.53	2092.98	2325.48	2418.55	2527.13	2398.32	2252.97	2226.66	2344.83	2074.2	2173.43	2386.12	2303.47	2247.11	2574.44	2355.28	2505.75	2452.71	2321.55	2442.29	2308.67	2310.23	2502.16	2416.61	2123.25	2352.19	2445.13	2250.6	2233.11	2148.66
Band 47	2192.47	2101.07	2335.17	2425.08	2528.73	2403.6	2255.6	2228.88	2347.75	2078.87	2172.4	2387.59	2307.7	2246.36	2582.07	2365.14	2516.79	2460.54	2327.65	2450.99	2312.19	2316.2	2510.32	2420.98	2120.35	2357.74	2449.21	2254.83	2229.87	2150.61
Band 48	2203.34	2099.34	2336.09	2432.59	2542.57	2415.48	2260.89	2229.13	2356.25	2078.73	2183.97	2397.51	2308.01	2250.88	2587.17	2364.18	2521.1	2465.49	2328.35	2459.65	2315.24	2318.34	2517.24	2427.54	2131.85	2368.73	2456.57	2252.92	2235.8	2151.65
Band 49	2200.23	2099.33	2341.24	2434.36	2550	2422.75	2261.31	2240.26	2354.41	2085.66	2187.3	2405.53	2320.09	2258.04	2595.34	2366.18	2518.47	2469.86	2331.72	2456.49	2327.28	2321.84	2520.46	2431.59	2125.72	2364.55	2458.29	2263.57	2242.94	2154.72
Band 50	2214.37	2109.35	2353.57	2438.84	2545.17	2428.61	2269.6	2239.69	2357.62	2091.67	2190.84	2406.87	2320.94	2260.39	2614.71	2374.46	2527.97	2473.58	2334.53	2462.11	2329.54	2329.35	2527.82	2440.03	2130.18	2376.2	2463.5	2261.2	2243.28	2165.31
Band 51	2219.46	2110.48	2344.31	2442.08	2552	2425.69	2272.18	2241.07	2361.08	2092.1	2192.14	2410.49	2325.13	2268.39	2614.19	2372.74	2531.59	2478.67	2337.3	2468.82	2333.38	2332.24	2532.25	2443.28	2128.98	2376.03	2464	2267.15	2246.83	2162.18
Band 52	2229.3	2124	2366.72	2455.61	2557.66	2430.16	2282.63	2248.75	2368.84	2099.9	2195.4	2415.21	2333.31	2270.4	2635.32	2388.31	2544.64	2488.83	2352.26	2478.09	2328.66	2342.81	2549.53	2454	2141.66	2386.19	2469.51	2259.97	2248.6	2180.82
Band 53	2232.17	2119.89	2357.21	2452.26	2562.86	2438.2	2274.46	2245.29	2374.46	2096.41	2204.91	2415.62	2328.43	2271.14	2623.42	2385.53	2547.08	2481.17	2352.09	2477.95	2336.18	2338.8	2545.43	2450.29	2140.79	2388.36	2477.72	2264.18	2249.49	2170.98
Band 54	2230.13	2126.92	2365.91	2453.08	2571.62	2444.07	2286.22	2256.97	2373.97	2105.78	2208.88	2428.62	2340.58	2276.47	2638.31	2387.36	2553.21	2493.69	2351.64	2480.47	2341.93	2343.09	2555.07	2459.43	2143.97	2391.67	2484.87	2278.37	2259.5	2177.46
Band 55	2236.34	2131.45	2371.98	2461.96	2562.14	2441.05	2290.06	2256.08	2371.68	2110.28	2206.59	2427.61	2343.53	2278.4	2650.18	2398.78	2558.62	2500.76	2358.84	2486.84	2346.38	2350.38	2565.17	2466.39	2138.73	2395.2	2474.76	2280.69	2262.15	2185.99
Band 56	2243.6	2132.17	2376.15	2465.53	2573.56	2444.4	2286.29	2252.28	2375.73	2108.42	2213.37	2428.07	2340.8	2275.91	2646.69	2402.58	2559.6	2499.99	2363.13	2491.71	2338.51	2350.79	2567.8	2464.64	2144.79	2398.18	2482.48	2272.01	2255.53	2185.13
Band 57	2247.12	2128.47	2367.81	2458.38	2571.12	2442.83	2279.79	2251.08	2378.56	2105.58	2214.47	2428.32	2338.26	2274.67	2647.68	2394.41	2560.45	2498.74	2357.5	2488.9	2342.76	2344.94	2564.24	2466.17	2151.59	2401.07	2487.57	2272.28	2261.94	2183.73
Band 58	2249.61	2131.43	2370.91	2460.71	2571.09	2446.76	2284.57	2247.37	2378.42	2108.02	2213.12	2427.89	2340.65	2273.65	2658.08	2394.13	2561.75	2501.8	2362.85	2492.36	2334.96	2349.19	2570.2	2468.56	2157.38	2406.84	2485.42	2270.07	2255.24	2181.96
Band 59	2249.87	2132.47	2367.46	2462	2582.41	2450.9	2286.26	2255.65	2380	2111.78	2219.87	2435.64	2344.82	2283.64	2650.52	2399.9	2569.31	2503.26	2366.32	2492.04	2347.21	2350.52	2575.39	2468.83	2151	2406.19	2491.88	2280.61	2263.94	2186.25
Band 60	2248.1	2132.07	2378.78	2466.77	2576.95	2454.64	2287.54	2249.99	2374.47	2113.52	2214.75	2436.05	2347.55	2281	2667.87	2400.98	2567.49	2509.31	2362.93	2495.33	2347.35	2352.96	2576.79	2475.29	2157.19	2404.45	2485.21	2274.2	2262.65	2186.75
Band 61	2250.34	2132.43	2371.08	2465.22	2576.96	2447.18	2281.27	2244.5	2375.02	2106.3	2213.39	2428.99	2339.4	2271.39	2670.56	2400.63	2574.29	2502.9	2359.33	2490.39	2338.26	2348.05	2577.07	2471.67	2151.26	2404.4	2484.92	2268.86	2254.07	2183.65
Band 62	2254.91	2129.73	2370.32	2467.07	2585.76	2458.02	2286.81	2254.18	2383.65	2114.18	2222.11	2439	2345.94	2282.28	2668.37	2399.71	2571.8	2509.35	2364.59	2493.72	2348.69	2352.59	2584.11	2474.89	2156.89	2409.48	2496.59	2278.09	2262.6	2184.95
Band 63	2254.71	2131.48	2383.29	2473.56	2584.93	2456.34	2290.49	2250.66	2382.31	2113.97	2222.2	2439.9	2347.31	2279.85	2684.35	2401.73	2572.64	2509.58	2365.25	2499.98	2348.41	2352.93	2590.05	2482.16	2151.19	2410.37	2498.71	2272.1	2262.16	2184.55
Band 64	2258.5	2134.76	2383.88	2475.9	2589.29	2463	2290.87	2255.99	2385.93	2115.25	2226.93	2443.13	2347.36	2281.17	2686.99	2408.39	2590.72	2513.62	2367.93	2504.92	2349.57	2357.77	2595.77	2484.83	2152.29	2413.26	2499.57	2277.77	2262.58	2190.54
Band 65	2263.39	2135.94	2391.99	2478.26	2590.89	2460.83	2293.04	2252.32	2390.27	2115.67	2229.96	2443.5	2348.39	2281.3	2692.78	2409.64	2588.39	2516.92	2369.89	2507.91	2348.41	2360.23	2600.79	2488.37	2157.27	2417.29	2506.95	2276.01	2264.42	2193.17
Band 66	2268.66	2134.95	2385.45	2474.82	2593.51	2470.3	2293.01	2261.23	2391.08	2121.14	2230.74	2451.07	2356.24	2288.19	2690.98	2400.74	2582.36	2515.13	2368.87	2507.22	2359.62	2356.93	2597.98	2489.97	2155.73	2419.82	2502.39	2287.69	2271.71	2188.17
Band 67	2271.72	2147.17	2398.06	2485.98	2597.26	2466.54	2302.24	2261.07	2392.04	2126.29	2232.76	2453.04	2358.6	2289.08	2704	2418.92	2596.41	2525.17	2380.47	2516.72	2360.92	2367.89	2612.49	2497.79	2163.71	2424.38	2510.05	2287.8	2272.66	2201.61
Band 68	2275.49	2145.67	2394.03	2480.94	2594.8	2468.45	2301.77	2266.97	2397.35	2128.79	2234.95	2456.13	2361.84	2291.61	2702.91	2412.56	2588.63	2524.61	2371.09	2511.67	2364.77	2366.36	2607.65	2496.25	2165.46	2427.98	2513.7	2288.4	2274.17	2200.81
Band 69	2283.6	2147.5	2403.26	2485.33	2603.44	2474.86	2304.91	2268.12	2402.03	2133.4	2244.21	2459.42	2362.58	2297.4	2711.68	2415.1	2600.15	2528.74	2382.53	2518.1	2367.72	2371.04	2614.22	2503.28	2169.69	2433.34	2517.52	2293.13	2280.07	2204.83
Band 70	2282.8	2150.49	2409.31	2489.4	2607.1	2473.07	2310.58	2268.36	2401.66	2137.4	2246.65	2460.98	2368.12	2299.23	2718.12	2423.81	2600.37	2532.61	2384.52	2522.74	2365.25	2374.63	2619.15	2506.56	2168.54	2432.66	2517.54	2294.66	2278.82	2205.81
Band 71	2285.03	2156.06	2405.69	2493.42	2605.29	2479.88	2312.57	2276.74	2400.08	2141.33	2250.07	2466.93	2371.59	2303.62	2717.37	2427.02	2606.16	2534.54	2388.29	2523.63	2373.25	2375.67	2620.67	2509.14	2172.03	2431.86	2516.85	2302.71	2286.43	2209.91
Band 72	2295.12	2156.39	2395.57	2491.97	2611.23	2477.49	2309.91	2272.66	2403.44	2139.69	2250.85	2463.15	2366.66	2298.06	2716.67	2427.23	2611.17	2531.97	2391.36	2525.15	2365.95	2374.92	2624.87	2508.29	2184.05	2440.69	2522.62	2296.6	2283.03	2215.01
Band 73	2288.78	2159.03	2407.78	2493.61	2612.02	2487.17	2311.09	2276.29	2403.06	2144.44	2256.78	2470.67	2374.18	2304.96	2732.68	2429.74	2608.25	2535.81	2392.82	2529.29	2374.42	2376.11	2630.22	2517.33	2174.85	2435.64	2522.44	2302.91	2290.02	2215.59
Band 74	2299.35	2156.68	2406.08	2493.82	2610.93	2478.33	2312.64	2272.08	2404.33	2144.58	2253.98	2467.81	2374	2302.28	2729.7	2423.93	2606.13	2536.47	2388.29	2526.6	2369.46	2374.47	2625.75	2512.86	2184.64	2442.21	2524.69	2297.75	2282.27	2210.37
Band 75	2296.91	2157.07	2407.2	2492.93	2615.76	2485.33	2311.12	2274.1	2405.17	2146.05	2257.88	2470.18	2370.75	2303.12	2730.28	2423.36	2610.42	2535.78	2389.69	2527.75	2369.3	2373.57	2629.42	2514.67	2181.38	2443.31	2525.11	2300.99	2285.97	2212.67
Band 76	2299.27	2162.85	2412.23	2497.63	2618.7	2481.17	2313.93	2274.12	2406.47	2148.89	2258.19	2471.57	2374.59	2303.46	2740.5	2428.94	2616.69	2541.44	2390.01	2529.11	2372.99	2378.61	2634.1	2517.7	2183.76	2445.32	2527.14	2300.42	2283.49	2217.26
Band 77	2301.4	2162.79	2411.93	2501.4	2618.91	2489.17	2316.94	2277.62	2410.21	2152.03	2260.38	2476.14	2378.15	2309.18	2748.22	2428.71	2615.95	2544.71	2393.87	2534.05	2377.47	2379.47	2638.19	2524.47	2188.64	2449.17	2528.37	2308.21	2291.14	2216.53
Band 78	2306.62	2165.02	2413.56	2501.4	2626.35	2492.89	2318.24	2277.34	2412.23	2153.62	2264.09	2478.39	2379.31	2307.8	2750.32	2430.18	2621.01	2548.74	2395.65	2536.2	2379.23	2380.78	2644.09	2525.9	2188.11	2451.98	2536.86	2305.96	2291.18	2220.69
Band 79	2309.35	2167.83	2419.89	2504.63	2625.71	2491.58	2317.65	2276.57	2411.57	2153.79	2262.91	2477.06	2376.68	2306.01	2755.09	2432.46	2621.33	2547.9	2397.89	2538.23	2378.26	2382.03	2647.37	2527.09	2185.64	2454.85	2533.08	2306.29	2287.93	2220.81
Band 80	2315.89	2174.37	2426.49	2513.01	2628.78	2494.92	2324.17	2282.84	2416.62	2158.14	2266.79	2482.61	2384.15	2313.53	2769.84	2441.06	2636.42	2555.58	2405.38	2546.22	2383.32	2389.05	2654.39	2536.38	2190.76	2460.68	2539.58	2313.69	2293.07	2230.91
Band 81	2308.9	2170.26	2422.26	2510.04	2634.01	2498.24	2322.52	2281.73	2416.69	2158.52	2268.78	2484.44	2383.88	2312.63	2766.44	2436.48	2632.1	2552.79	2402.14	2543.33	2385.5	2387.41	2656.45	2535.87	2183.69	2454.83	2538.97	2309.43	2297.84	2225.11
Band 82	2319.14	2171.2	2429.5	2511.49	2634.76	2495.66	2323.83	2278.53	2418.01	2157.87	2268.06	2484.05	2383.42	2309.18	2775.93	2435.08	2631.39	2554.9	2400.21	2542.04	2379.23	2387.26	2656.74	2537.39	2188.63	2462.19	2542.58	2310.95	2294.21	2227.52
Band 83	2318.26	2174.01	2428.7	2517.47	2636.78	2501.8	2326.08	2284.26	2420.47	2160.15	2269.63	2488	2384.94	2314.12	2777.56	2441.53	2641.62	2559.64	2404.78	2548.37	2382.82	2391.53	2662.16	2539.92	2192.44	2462.11	2547.92	2310.67	2293.82	2229.47
Band 84	2321.08	2170.27	2434.8	2514.57	2642.02	2504.86	2329.37	2285.97	2421.83	2164.62	2273.06	2493.79	2391.54	2319.33	2781.27	2440.15	2637.77	2563.29	2403.89	2547.8	2390.44	2390.26	2661.92	2542.92	2195.77	2464.89	2549.48	2315.8	2299.68	2226.06
Band 85	2324.52	2173.48	2433.54	2518.58	2643.33	2506.25	2328.03	2283.27	2424.87	2162.76	2274.87	2491.38	2387	2316.45	2786.91	2441.21	2642.7	2561.36	2406.97	2551.02	2386.09	2392.06	2665.52	2545.54	2198.87	2466.1	2552.77	2314.95	2298.71	2227.88
Band 86	2328.76	2176.14	2440.31	2521.98	2648.5	2507.92	2330.69	2286.92	2429.35	2166.95	2277.88	2497.74	2392.63	2319	2788.72	2446.41	2645.47	2568.46	2412.51	2554.01	2390.33	2394.62	2671.8	2547.39	2201.34	2470.13	2557.47	2317.29	2299.46	2228.82
Band 87	2332.8	2179.77	2439.09	2522.63	2649.67	2508.95	2333.31	2288.22	2429	2167.72	2276.36	2496.36	2392.54	2320.54	2792.78	2447.81	2650.1	2568.4	2414.85	2558.66	2391.37	2396.76	2676.36	2550.6	2204.31	2473.37	2556.96	2319.01	2300.35	2235.96
Band 88	2333.66	2182.33	2440.76	2526.41	2652.9	2511.16	2335.64	2288.79	2432.47	2170.04	2278.32	2498.15	2394.62	2320.56	2799.61	2449.28	2652.73	2572.98	2411.8	2560.33	2393.4	2398.19	2681.09	2553.95	2201.51	2477.59	2564.04	2320.09	2301.92	2241.66
Band 89	2338.13	2183.69	2445.51	2529.71	2655.29	2512.24	2335.08	2288.7	2433.87	2170.36	2280.38	2500.22	2397.66	2322.25	2802.84	2453.28	2659.64	2573	2414.21	2563.09	2395.44	2400.71	2683.17	2556.33	2207.73	2478.67	2561.29	2320.33	2303.04	2238.42
Band 90	2335.15	2180.38	2449.99	2530.36	2659.95	2519.88	2337.67	2294	2435.88	2175.65	2286.84	2506.66	2402.76	2328.38	2808.01	2451.33	2655.5	2576.14	2415.16	2563.09	2396.61	2401.69	2681.76	2560.26	2199.07	2479.42	2565.1	2323.99	2309.67	2236.94
Band 91	2341.66	2183.12	2445.36	2532.86	2656.59	2517.33	2343.66	2297.86	2437	2177.86	2284.48	2510.12	2404.74	2328.16	2811.93	2453.9	2655.6	2580.8	2417.25	2564.02	2401.43	2403.96	2685.67	2562.86	2205.52	2484.49	2570.72	2328.88	2312.62	2242
Band 92	2342.3	2186.34	2452.07	2535.1	2661.54	2522.62	2342.49	2299.21	2441.13	2179.55	2290.2	2511.92	2405.7	2327.4	2815.6	2453.42	2662.51	2581.18	2421.1	2566.96	2401.19	2405.08	2688.58	2564.5	2206.07	2483.96	2568.64	2331.74	2310.95	2242.73
Band 93	2341.62	2191.41	2459.99	2539.87	2659.75	2529.9	2347.61	2303.58	2437.18	2184.12	2292	2516.57	2408.71	2333.74	2819.55	2461.39	2668.36	2586.88	2425.24	2571.45	2408.22	2410.76	2691.21	2568.59	2201.85	2484.27	2565.88	2336.32	2314.77	2248.75
Band 94	2345.19	2190.14	2457.03	2536.19	2659.95	2522.1	2345.9	2300.48	2441.58	2182.81	2287.82	2513.25	2410.79	2330.21	2818.96	2459.55	2669.55	2586.19	2424	2569.56	2406.44	2409	2690.74	2566.87	2209.43	2488.31	2570.73	2334.66	2312.08	2245.74
Band 95	2346.22	2184.66	2458.79	2535.75	2664.17	2525.08	2346.59	2301.18	2442.8	2183.1	2294.32	2517.14	2408.53	2332.36	2820.37	2457.32	2661.7	2584.72	2420.66	2570.42	2408.16	2406.52	2689.26	2569.39	2210.72	2487.81	2575.87	2333.34	2317.37	2243.71
Band 96	2351.16	2192.13	2460.51	2539.2	2662.17	2524.75	2347.18	2296.35	2444.97	2181.55	2292.68	2513.49	2403.67	2327.67	2826.73	2462.78	2672.09	2582.99	2428.48	2573.61	2404.5	2409.13	2693.3	2571.3	2215.65	2493.64	2574.62	2333.72	2313.57	2250.44
Band 97	2348.35	2186.13	2455.89	2537.1	2661.33	2523.13	2347.15	2299.02	2440.93	2182.35	2291.47	2514.78	2405.63	2328.86	2824.58	2459.28	2663.36	2581.14	2423.65	2570.31	2402.51	2407.64	2693.29	2569.37	2207.5	2489.59	2571.69	2332.24	2313.21	2246.88
Band 98	2350.46	2188.55	2460.67	2542.33	2664.29	2526.58	2349.08	2304.85	2447.36	2187.13	2295.93	2520.84	2412.54	2335.67	2820.29	2460.85	2668.43	2586.34	2429.95	2574.22	2410.11	2410.75	2694.65	2570.72	2211.66	2490.77	2575.99	2340.58	2317.65	2246.54
Band 99	2351.77	2188.12	2457.37	2541.93	2664.67	2524.61	2347.73	2304.09	2447.59	2186.39	2294.21	2517.14	2408.76	2332.99	2825.42	2465.77	2674.04	2585.45	2429.26	2573.58	2406.98	2409.82	2693.7	2571.73	2214.33	2493.55	2576.28	2338.29	2316.2	2248.86
Band 100	2356.71	2187.54	2458.79	2539.14	2660.49	2526.6	2350.18	2305.4	2447.57	2188.23	2294.33	2519.44	2410.83	2334.8	2827	2461.69	2669.94	2586.45	2428.75	2574.34	2405.93	2410.73	2694.57	2572.66	2221.84	2498.47	2573.7	2340.31	2316.65	2248.24
Band 101	2352.04	2194.48	2465.64	2544.68	2663.39	2524.71	2355.1	2304.26	2446.59	2190.66	2296.89	2521.46	2413.44	2335.81	2830.77	2461.78	2675.01	2590.51	2429.54	2574.35	2410.28	2413.53	2697.83	2574.47	2217.13	2494.68	2578.89	2340.35	2318.31	2251.52
Band 102	2356.64	2191.95	2461.59	2544.09	2664.07	2529.58	2351.52	2303.23	2449.74	2190.97	2298.81	2520.64	2410.22	2334.11	2829.71	2461.64	2671.74	2583.91	2430.3	2575.88	2407.95	2411.78	2699.33	2575.08	2220.1	2497.07	2575.03	2339.18	2319.66	2251.29
Band 103	2357.42	2193.62	2464.63	2544.22	2663.92	2529.54	2356.08	2307.13	2449.25	2193.7	2298.37	2522.77	2415.57	2337.91	2833.36	2465.22	2681.07	2590.68	2431.49	2576.09	2412.15	2413.5	2700.41	2577.31	2217.24	2497.53	2578.93	2340.99	2322.47	2255.1
Band 104	2365.61	2196.1	2467.83	2544.67	2672.51	2532.61	2354.15	2305.01	2453.28	2194.07	2304.87	2524.22	2412.03	2336.7	2835.22	2468.2	2681.82	2589.98	2433.91	2579.96	2406.93	2414.4	2704.37	2578.76	2224.02	2502.73	2580.66	2339.05	2321.1	2253.98
Band 105	2366.26	2198.35	2465.5	2548.59	2672.74	2531.57	2354.96	2311.4	2454.89	2197.54	2305.5	2526.23	2418.06	2341.15	2836.67	2469.39	2682.54	2592.7	2435.71	2581.2	2416.43	2416.7	2704.93	2580.84	2227.43	2505.17	2582.92	2344.62	2324.65	2255.28
Band 106	2364.23	2196.93	2468.26	2544.27	2667.16	2532.08	2356.11	2309.43	2449.05	2198.14	2302.24	2524.22	2416.53	2336.92	2838.99	2465.25	2673.31	2591.33	2431.72	2579.06	2410.54	2412.48	2702.65	2580.01	2221.44	2503.66	2577.95	2346.63	2321.97	2254.8
Band 107	2367.68	2199.53	2468.68	2549.8	2672.42	2533.54	2357.54	2311.39	2455.13	2201.98	2308.19	2527.28	2420.47	2341.71	2837.52	2469.51	2683.17	2595.68	2439.08	2583.32	2416.29	2415.97	2710.18	2581.54	2227.09	2505.24	2583.77	2345.69	2323.78	2258.57
Band 108	2368.46	2206.7	2476.04	2552.72	2674.03	2534.29	2359.91	2309.26	2452.47	2202.09	2308.83	2527.72	2417.14	2338.76	2850.75	2473.46	2685.41	2595.38	2438.67	2585.56	2416.76	2418.41	2715.81	2586.84	2224.76	2504.87	2583.79	2344.68	2324.22	2264.07
Band 109	2375.73	2201.98	2469.8	2549.15	2673.02	2534.1	2359.89	2309.81	2458.95	2203.17	2308.19	2529.04	2417.97	2338.86	2844.28	2470.16	2686.87	2594.92	2438.65	2587.12	2412.95	2417.42	2712.8	2584.66	2231.92	2511.17	2587.77	2348.18	2322.59	2258.69
Band 110	2373.23	2207.87	2478.24	2556.58	2678.13	2535.8	2361.14	2309.8	2459.82	2207.51	2314.11	2533.43	2421.33	2343.29	2853.88	2475.93	2690.77	2601.53	2441.21	2591.14	2416.3	2422.76	2717.45	2590.3	2225.97	2508.54	2586.03	2347.82	2325.88	2264.01
Band 111	2383.05	2205.56	2474.79	2553.28	2681.25	2539.62	2363.44	2316.77	2461.81	2207.71	2312.35	2532.28	2422.17	2344.94	2852.85	2474.5	2688.27	2601.26	2440.26	2589.52	2421.61	2418.74	2718.61	2591.28	2232.54	2515.07	2591.14	2353.14	2331.46	2264.16
Band 112	2380.34	2208.69	2480.22	2556.66	2682.69	2542.46	2366.21	2314.92	2461.85	2210.05	2316.64	2536.09	2421.46	2346.65	2856.4	2479.17	2690.18	2601.83	2440.87	2591.69	2417.84	2421.98	2721.62	2592.54	2235.86	2515.6	2591.91	2353.94	2329.54	2266.42
Band 113	2383.13	2208.94	2478.69	2555.78	2686.86	2544.9	2364.75	2315.82	2463.25	2210.77	2322.35	2536.78	2424.32	2345.93	2860.64	2477.09	2691.24	2601.29	2446.46	2593.52	2421.42	2421.93	2723.47	2595.26	2228.68	2514.53	2594.54	2352.23	2331.63	2269.48
Band 114	2380.16	2213.13	2484.17	2559.59	2692.22	2552.53	2370	2322.35	2468.07	2216.38	2328.95	2543.48	2429.9	2351.51	2865.04	2482.12	2693.4	2607.29	2447.17	2595.57	2427.43	2426.76	2727.87	2599.72	2238.46	2516.07	2597.64	2358.31	2338.54	2274.29
Band 115	2384.67	2210.07	2482.09	2558.68	2700.22	2557.21	2369.66	2324.07	2473.93	2218.14	2332.59	2545.24	2432.52	2355.02	2858.76	2478.86	2688.66	2606.38	2446.6	2593.15	2426.62	2424.02	2721.86	2598.12	2238.09	2518.7	2605.78	2364.59	2342.45	2269.49
Band 116	2388.39	2212	2481.33	2558.15	2706.14	2562.87	2372.47	2328.52	2477.83	2221.27	2341.02	2548.78	2432.92	2356.89	2864.07	2478.81	2689.68	2607.52	2445.34	2592.95	2434.83	2425.32	2722.92	2602.08	2241.67	2521.66	2607.93	2368.98	2349.23	2269.05
Band 117	2388.34	2211.99	2484.63	2560.4	2712.69	2572.48	2375.25	2335.02	2484.65	2225.53	2349.3	2557.37	2437.91	2362.67	2861.44	2479.06	2691.7	2608.93	2447.28	2591.88	2439.8	2428.66	2721.04	2602.79	2240.91	2524.19	2617.91	2373.41	2355.06	2268.42
Band 118	2388.37	2210.77	2479.79	2557.95	2724.72	2576.62	2377.12	2341.28	2490.58	2228.46	2357.72	2561.63	2443.37	2369.42	2855.43	2477.74	2694.09	2610.96	2447.59	2592.09	2445.87	2428.04	2719.94	2602.34	2250.6	2525.81	2625.17	2382.01	2359.5	2265.28
Band 119	2389.41	2211.21	2484.64	2559.5	2736.93	2588.76	2381.84	2352.77	2499.42	2235.16	2369.49	2572.39	2453.33	2379.8	2854.67	2478.28	2686.83	2613.7	2444.76	2592.28	2453.44	2430.77	2714.34	2605.7	2254.86	2527.79	2636.14	2391.89	2370.16	2269.01
Band 120	2394.21	2209.33	2488.81	2559.1	2749.53	2600.87	2387.62	2362.42	2510.33	2245.3	2381.93	2583.43	2461.17	2391.17	2863.01	2475.72	2685.05	2618.97	2444.22	2588	2463.96	2431.84	2711.07	2611.67	2262.87	2536.25	2650.09	2404.86	2383.99	2268.41
Band 121	2405.32	2209.51	2497.34	2566.29	2768.33	2618.91	2394.16	2375.53	2525.67	2256.13	2398.48	2601.07	2474.95	2404.86	2868.46	2476.12	2684.4	2628.46	2446.69	2590.77	2477.44	2437.67	2713.05	2618.7	2277.16	2545.65	2664.9	2419.6	2396.88	2270.84
Band 122	2414.3	2218.67	2508.66	2574.1	2786.47	2638.88	2409.36	2391.24	2539.88	2272	2416.86	2617.95	2492.36	2419.67	2887.09	2484.88	2694.41	2643.7	2450.65	2596.33	2496.01	2448.95	2722.57	2632.52	2289.61	2558.06	2682.63	2437.02	2414.14	2282.4
Band 123	2430.16	2229.99	2524.32	2585.87	2806.29	2658.87	2423.95	2410.1	2557.02	2287.86	2432.92	2637.79	2510.54	2439.25	2902.87	2490.96	2699.38	2659.31	2455.94	2603.52	2512.33	2461.14	2732.5	2646.19	2305.97	2568.81	2702.71	2455.9	2432.18	2290.42
Band 124	2443.54	2240.82	2540.88	2598.29	2824.42	2677.11	2439.42	2426.98	2572.67	2306.05	2450.74	2656.91	2526.34	2454.89	2921.45	2500.53	2712.28	2679.61	2464.23	2615.18	2532.98	2475.59	2742.98	2662.53	2317.1	2585.86	2718.39	2470.59	2450.96	2302.44
Band 125	2457.89	2249.96	2556.63	2611.53	2847.65	2700.05	2457.33	2443.43	2587.67	2322.31	2467.74	2676.4	2546.52	2474.56	2944.88	2514.94	2724.19	2696.6	2472.45	2623.72	2550.67	2489.09	2756.47	2679.78	2330.09	2598.39	2736.15	2489.2	2470.74	2318.07
Band 126	2475.22	2264.35	2579.21	2627.43	2867.61	2721.64	2473.36	2461.04	2607.59	2340.48	2486.35	2697.11	2566.59	2492.95	2966.92	2529.53	2739.16	2718.36	2483	2636.42	2570.84	2505.99	2770.53	2696.91	2342.06	2615.91	2757.99	2508.69	2487.39	2331.88
Band 127	2491.24	2283.03	2599.44	2650.06	2888.54	2744.85	2497.04	2482.56	2624.22	2361.73	2507.37	2719.82	2589.01	2513.61	2997.77	2550.18	2763.84	2743.75	2499.56	2653.91	2594.27	2528.03	2789.34	2720.61	2361.51	2635.17	2780.98	2530.37	2510.15	2351.61
Band 128	2516.8	2308.92	2632.14	2676.02	2918.66	2773.92	2525.06	2509.6	2650.25	2387.88	2532.61	2748.52	2616.98	2540.26	3030.14	2573.83	2794.29	2771.35	2526.53	2676.7	2617.3	2553.72	2816.23	2747.8	2384.88	2659.39	2804.33	2556.58	2536.56	2377.62
Band 129	2543.75	2336.87	2665.73	2710.14	2949.81	2809.65	2555.39	2539.77	2678.9	2416.16	2561.63	2782.58	2647.27	2570.29	3072.66	2609.39	2827.56	2806	2556.31	2706.46	2652.46	2586.26	2849.83	2781.63	2408.9	2688.45	2837.17	2587.59	2565.78	2409.23
Band 130	2577.61	2369.32	2703.44	2746.37	2988.02	2844.35	2589.15	2570.49	2712.38	2450.38	2593.4	2819.38	2684.15	2605.19	3116.77	2640.96	2868.52	2847.73	2589.86	2745.77	2687.86	2619.61	2888.91	2820.82	2438.11	2723.26	2872.12	2621.1	2599.92	2442.99
Band 131	2615.62	2401.35	2740.15	2784.46	3031.62	2883.23	2626.14	2607.76	2748.51	2484.83	2630.48	2858.65	2719.89	2639.7	3166.79	2680.06	2909.35	2887.42	2625.78	2782.45	2726.61	2655.7	2932.59	2861.41	2471.59	2760.64	2912.11	2653.44	2634.98	2475.3
Band 132	2652.61	2436	2782.1	2826.12	3074.68	2926.87	2664.17	2643.28	2790.61	2518.69	2668.28	2898.97	2757.74	2676.29	3212.78	2717.15	2954.12	2928.85	2662.31	2824.6	2763.81	2694.46	2978.78	2903.05	2504.87	2803.18	2957.5	2691.21	2671.76	2511.68
Band 133	2700.41	2472.74	2823.14	2865.77	3122.7	2970.04	2701	2678.7	2833.08	2556.93	2708.76	2940.69	2798.38	2715.1	3260.73	2758.61	2996.75	2971.35	2702.74	2866.41	2804.62	2733.04	3024.7	2946.59	2547.58	2848.57	3002.06	2730.57	2712.63	2547.73
Band 134	2747.65	2505.95	2859.86	2907.48	3170.39	3014.31	2737.09	2718.41	2878.14	2592.43	2747.92	2984.23	2837.44	2752.27	3309.43	2796.11	3041.26	3015.25	2740.75	2908.53	2844.35	2772.36	3070.29	2989.18	2586.41	2895.1	3047.66	2767.92	2749.59	2584.93
Band 135	2795.77	2544.24	2902.48	2950.62	3222.2	3058.28	2776.65	2755.03	2925.2	2629.6	2792.52	3026.03	2878.53	2791.05	3364.48	2838.17	3087.11	3060.6	2780.52	2952.26	2887.45	2813.37	3116.54	3035.17	2628.77	2944.63	3096.99	2808.13	2788.78	2621.05
Band 136	2844.35	2583.02	2949.05	2998.13	3273.74	3106.78	2821.71	2798.58	2972.17	2670.7	2836.32	3073.37	2922.22	2831.27	3418.64	2883.8	3135.07	3108.49	2824.57	2998.86	2932.76	2856.4	3169.22	3083.02	2674.05	2995.56	3149.7	2850.47	2831.56	2665.47
Band 137	2897.42	2626.89	2999.95	3046.25	3333.53	3158.92	2866.76	2844.26	3024.98	2715.7	2885.65	3123.96	2970.33	2880.29	3473.91	2931.26	3189.12	3161.47	2870.35	3050.4	2979.33	2903.95	3224.53	3134.61	2719.99	3049.24	3204.42	2896.5	2879.51	2708.12
Band 138	2947.34	2666.22	3047.98	3093.13	3386.61	3210.99	2911.58	2886.32	3075.04	2758.09	2935.01	3173.08	3018.02	2923.36	3525.95	2975.56	3234.49	3210.07	2914.89	3096.89	3025.94	2949.11	3273.45	3182.76	2767.79	3103.66	3259.62	2943.96	2925.45	2750.3
Band 139	2996.97	2706.31	3090.62	3139.49	3441.27	3258.63	2953.51	2930.01	3122.15	2798.57	2979.1	3220.27	3060.94	2968.88	3580.97	3017.91	3281.81	3257.77	2957.98	3140.25	3072.44	2990.79	3322.17	3230.19	2806.78	3152.7	3309.34	2985.24	2969.36	2789.95
Band 140	3036.31	2739.71	3127.07	3176.27	3488.08	3303.69	2988.91	2969.64	3165.34	2833.52	3019.73	3261.85	3097.94	3005.6	3625.26	3055.31	3324.21	3296.97	2993.74	3178.46	3112.83	3026.63	3362.3	3271.27	2850.3	3194.83	3354.86	3024.12	3010.09	2823.97
Band 141	3073.57	2771.33	3165.96	3214.07	3532.66	3342.09	3024.25	3002.52	3204.69	2867.46	3054.82	3299.6	3133.52	3039.44	3668.5	3089.97	3363.58	3334.72	3026.41	3214.06	3146.46	3061.6	3400.87	3308.45	2878.18	3235.39	3396.44	3060.74	3042.8	2857.31
Band 142	3105.52	2799.56	3195.33	3246.03	3565.98	3378.18	3054.46	3033.19	3237.12	2897.03	3087.1	3332.87	3165.98	3072.21	3701.33	3118.62	3399.45	3368.43	3055.36	3246.74	3183.19	3091.15	3436.29	3341.23	2910.56	3267.27	3433.1	3093.73	3075.63	2883.9
Band 143	3137.46	2825.75	3228.8	3277.65	3604.51	3414.19	3084.28	3061.87	3267.43	2925.17	3117.12	3365.57	3195.91	3100.06	3737.89	3151.43	3428.15	3399.37	3086.13	3278.66	3211.31	3120.65	3467.88	3373.62	2936.23	3298.55	3464.26	3121.5	3104.31	2912.2
Band 144	3165.61	2850.67	3257.24	3306.9	3636.12	3441.62	3110.67	3089.06	3296.06	2951.77	3145.28	3395.32	3225.32	3128.57	3781.01	3178.69	3461.29	3432.28	3111.78	3307.65	3241.14	3149.38	3501.5	3407.33	2963.91	3326.97	3492.75	3150.12	3133.33	2939.05
Band 145	3187.71	2873.22	3285.59	3335.23	3665.13	3471.17	3138.2	3115.22	3323.3	2977.63	3172.78	3425.69	3254.41	3153.06	3811.84	3205.44	3489.17	3461.84	3138.62	3335.08	3270.87	3176.71	3531.03	3435.55	2985.96	3350.16	3524.21	3176.86	3159.73	2964.4
Band 146	3209.72	2898.75	3312.24	3361.8	3692.68	3497.81	3163.6	3138.78	3345.42	3000.73	3193.99	3452.43	3278.34	3176.75	3840.36	3228.01	3519.72	3488.87	3161.97	3362.31	3296.13	3200.9	3558.18	3462.42	3000.75	3373.31	3546.33	3200.85	3184.6	2986.76
Band 147	3230.26	2921.8	3338.31	3389.67	3719.34	3525.43	3189.52	3164.65	3367.73	3026.36	3218.26	3478.18	3305.79	3204.15	3876.06	3255.56	3546.17	3517.17	3188.89	3388.39	3323.65	3227.9	3587.67	3491.97	3026.12	3396.58	3572.51	3228.02	3211.45	3012.25
Band 148	3257.42	2953.74	3374.03	3426.05	3751.92	3559.99	3221.39	3197.38	3396.62	3058.21	3248.32	3513.29	3340.84	3236.07	3909.16	3290.63	3581.38	3552.04	3221.7	3424.02	3354.56	3261.05	3625.87	3524.54	3047.47	3425.34	3603.91	3257.35	3240.45	3043.81
Band 149	3286.97	2983.48	3407.86	3457.2	3786.66	3589.95	3250.68	3223.29	3426.32	3085.44	3276.66	3541.78	3366.86	3264.16	3946.61	3322.01	3616.04	3585.85	3253.6	3455.78	3381.7	3290.58	3662.04	3557.15	3079.74	3453.93	3637.51	3286.01	3269.05	3073.84
Band 150	3309.22	3007.51	3433.47	3483.68	3809.01	3621.34	3275.38	3251.18	3450.79	3110.18	3301.99	3572.04	3394.78	3292.09	3973.95	3348.99	3644.34	3614.22	3277.99	3482.03	3411.63	3315.75	3690.76	3584.17	3096.2	3479.49	3662.8	3310.86	3296.53	3096.35
Band 151	3327.93	3026.16	3454.49	3505.35	3832.05	3639.55	3298.46	3269.5	3468.46	3129.59	3321.46	3592.64	3416.68	3308.72	3997.95	3371.73	3666.96	3637.78	3300.34	3505.25	3428.52	3337.38	3714.56	3605.73	3113.27	3498.76	3681.89	3331.93	3313.98	3119.4
Band 152	3347.93	3044.41	3478.56	3528.06	3851.47	3660.46	3319.6	3288.33	3489.46	3149.59	3340.42	3614.18	3434.38	3331.2	4017.57	3389.83	3696.26	3659.52	3318.14	3526.93	3448.53	3359.1	3736.76	3625.49	3131.01	3519.18	3702.83	3353.18	3331.96	3139.12
Band 153	3371.22	3063.02	3497.38	3550.93	3873.19	3682.26	3337.65	3309.33	3508.87	3169.25	3358.1	3637.34	3460.65	3350.56	4031.47	3413.88	3720.03	3683.76	3342.19	3549.25	3470.17	3379.33	3762.23	3643.54	3151.38	3540.81	3724.33	3368.8	3349.9	3157.54
Band 154	3391.32	3086.52	3525.51	3574.36	3894.15	3703.24	3361.51	3329.7	3530.62	3189.93	3379.35	3659.4	3478.66	3371.05	4047.69	3437.37	3744.15	3708.24	3363.47	3573.8	3492.56	3403.23	3784.49	3664.75	3167.36	3561.85	3744.85	3395.37	3372.77	3180.67
Band 155	3414.73	3105.62	3546.31	3599.39	3916.7	3728.44	3384.24	3350.06	3555.8	3211.4	3402.15	3683.49	3504.23	3392.4	4062.11	3458.4	3773.13	3732.54	3385.76	3599.78	3514.79	3426.85	3812.99	3686.46	3191.84	3590.1	3774.18	3414.95	3397.49	3203.88
Band 156	3443.48	3126.44	3570.9	3622.9	3940.08	3754.78	3407.05	3374.7	3581.76	3234.88	3425.86	3709.25	3525.86	3416.25	4070.98	3481.3	3796.91	3756.82	3410.54	3622.96	3540.07	3448.48	3837.62	3705.07	3216.65	3618.65	3801.77	3440.76	3421.26	3222.69
Band 157	3468.88	3146.96	3593.42	3644.02	3957.14	3782.45	3428.72	3395.32	3604.81	3255.06	3447.19	3731.97	3550.27	3435.99	4078.39	3503	3818.29	3779.9	3430.38	3643.76	3564.57	3469.53	3860.89	3722.08	3238.24	3641.94	3822.97	3461.67	3444.1	3243.75
Band 158	3489.6	3161.7	3609.75	3661.61	3973.16	3799.22	3442.43	3412.79	3627.23	3270.6	3467.83	3749.56	3565.91	3453.35	4081.6	3518.87	3833	3799.08	3444.98	3659.71	3581.34	3484.46	3876.06	3734.08	3260.9	3664.35	3846.56	3476.79	3460.94	3259.87
Band 159	3505.66	3173.8	3623.82	3677.19	3988.25	3819.04	3458.4	3430.76	3643.87	3285.48	3486.33	3767.47	3583.44	3471.44	4085.19	3531.86	3849.53	3814.8	3460.13	3676.25	3597.81	3498.87	3891.91	3746.53	3274.34	3684.34	3868.4	3495.4	3478.16	3270.45
Band 160	3523.28	3185.22	3640.34	3690.67	3998.57	3834.72	3471.74	3442.23	3661.4	3299.26	3499.01	3782.63	3595.44	3483.31	4086.8	3548.55	3866.21	3828.04	3474	3692.04	3613.35	3513.64	3908.28	3757.18	3292.8	3704.91	3883.32	3507.48	3492.69	3285.33
Band 161	3548.09	3200.45	3656.12	3706.43	4010.76	3856.82	3487.25	3461.07	3685.2	3315.66	3519.57	3801.67	3614.69	3502.69	4089.47	3563.21	3885.34	3846.46	3491.51	3708.39	3630.37	3529.69	3922.74	3769.42	3311.47	3726.48	3907.74	3528.98	3510.4	3301.19
Band 162	3574.2	3219.87	3676.94	3727.68	4023.63	3879.97	3508.05	3480.79	3708.01	3334.47	3542.53	3826.26	3636.95	3521	4091.76	3584.4	3907.06	3865.86	3512.37	3732.37	3652.29	3550.89	3939.54	3786.06	3335.62	3750.91	3934.77	3550.71	3534.05	3318.08
Band 163	3600.42	3239.17	3703.32	3750.73	4037.81	3908.37	3531.89	3505.33	3736.07	3358.43	3569.8	3851.05	3662.3	3548.49	4093.21	3605.63	3928.89	3891.63	3531.78	3753.85	3680.48	3573.63	3960.01	3801.43	3363.46	3779.18	3960.87	3570.9	3557.23	3340.38
Band 164	3625.13	3261.65	3725.61	3772.71	4047.51	3931.78	3555.03	3528.59	3758.3	3381.24	3593.77	3873.95	3683.16	3570.22	4094.16	3627.83	3955.11	3914.69	3553.86	3779.68	3700.91	3595.02	3980.01	3818.31	3382.91	3804.28	3983.61	3592.24	3581.08	3363.18
Band 165	3648.27	3279.4	3746.81	3793.01	4057	3957.4	3576.02	3548.1	3785.69	3402.01	3617.54	3896.65	3706.69	3591.93	4094.39	3648.05	3974.44	3932.22	3573.25	3801.11	3725.91	3617.51	3995.37	3833.44	3403.17	3827.58	4007.78	3618.85	3604.8	3381.14
Band 166	3669.08	3294.06	3766.05	3808.95	4063.8	3976.57	3591.8	3568.44	3805.34	3418.96	3639.29	3913.81	3725.06	3610.19	4094.62	3663.9	3988.59	3943.93	3587.31	3818.52	3747.3	3633.55	4007.43	3846.33	3424.44	3846.8	4023.77	3637.43	3625.84	3393.83
Band 167	3682.59	3300.6	3774.83	3818.42	4066.65	3988.29	3603.81	3581.52	3816.7	3428.92	3652.84	3925.71	3738.62	3623.99	4094.61	3672.48	3998.74	3954.69	3599.62	3829.81	3759.7	3642.27	4014.7	3854.37	3433.68	3855.49	4031.99	3651.57	3638.68	3404.97
Band 168	3691.53	3313.06	3787.21	3827.67	4070.16	3997.98	3612.78	3591.46	3827.65	3440.11	3662.31	3934.09	3748.89	3631.32	4094.93	3685.54	4007.51	3962.76	3608.29	3836.84	3771.53	3654.17	4021.05	3860.87	3444.31	3863.97	4040.71	3662.03	3650.84	3416.92
Band 169	3701	3328.46	3799.21	3838.11	4071.53	4008.39	3626.84	3603.99	3834.63	3451.84	3673.92	3946.58	3762.88	3645.27	4094.87	3699.17	4020.42	3974.43	3622.31	3851.27	3785.51	3666.9	4028.76	3869.49	3451.8	3870.11	4047.79	3674.35	3662.34	3429.9
Band 170	3717.26	3343.97	3822.54	3855.66	4075	4022.79	3644.17	3620.09	3850.95	3469.67	3693.22	3962.54	3780	3664.25	4094.98	3719.22	4032.46	3987.19	3640.39	3871.02	3802.65	3685.85	4036.96	3882.26	3469.67	3886.4	4056.69	3691.94	3680.79	3450.87
Band 171	3734.67	3364.66	3843.35	3872.88	4078.58	4038.29	3666.93	3644.28	3866.55	3491.48	3710.61	3980.48	3803.56	3686.04	4094.99	3742.03	4049.04	4003.57	3662.48	3892.12	3828.99	3705.92	4048.18	3896.76	3483.7	3900.36	4065.98	3715.37	3703.18	3468.27
Band 172	3756.07	3388.88	3867.97	3891.3	4080.82	4049.53	3688.94	3662.56	3883.69	3512.48	3733.25	3997.32	3825.39	3706.48	4095	3762.96	4058.76	4019.48	3683.1	3913.67	3846.43	3728.91	4057.86	3910.62	3504.14	3916.04	4073.84	3734.92	3723.18	3487.56
Band 173	3772.41	3402.71	3892.31	3908.6	4082.94	4061.28	3712.6	3682.92	3898.07	3532.88	3750.66	4012.1	3845.38	3726.71	4095	3785.46	4067.66	4029.46	3706.05	3934	3866.3	3751.49	4065.84	3924.59	3523	3929.94	4080.34	3756.25	3744.77	3508.99
Band 174	3785.53	3422.01	3907.01	3920.86	4086	4067.7	3725.27	3698.86	3910.62	3546.01	3765.72	4021.91	3859.57	3741.86	4095	3801.63	4074.65	4039.68	3722.98	3947.8	3882.27	3765.86	4070.83	3934.64	3532.51	3939.95	4082	3772.23	3761.11	3526.27
Band 175	3795.89	3427.91	3921.71	3927.77	4086.59	4072.21	3737.99	3709.67	3915.88	3557.1	3778.09	4029.8	3870.33	3752.8	4094.98	3812.19	4078.21	4045.32	3733.12	3958.48	3897.79	3777.52	4074.4	3941.14	3539.96	3945.28	4083.92	3783.01	3769.97	3534.82
Band 176	3802.92	3437.46	3925.8	3931.87	4086.9	4073.95	3743.28	3718.78	3919.52	3563.36	3780.95	4032.54	3876.02	3758.17	4095	3818.81	4079.18	4047.82	3738.54	3964.23	3903.58	3783.66	4075.46	3945.61	3543.88	3949.26	4085.81	3789.24	3777.59	3539.82
Band 177	3806.08	3443.75	3929.32	3938.77	4087.21	4076.16	3745.78	3718.52	3921.71	3567.89	3785.47	4034.28	3879.46	3760.61	4095	3824.73	4081.17	4051.54	3748.83	3969.47	3907.05	3787.92	4077.91	3947.53	3548.69	3951.07	4086.37	3794.67	3778.12	3547.59
Band 178	3813.54	3451.6	3942.45	3944.37	4088.14	4077.35	3757.54	3724.44	3927.04	3574.35	3791.21	4038.77	3886.2	3767.16	4095	3834.18	4083.2	4055.71	3754.36	3975.25	3907.32	3797.89	4079.55	3952.15	3556.18	3956.83	4087.98	3800.52	3786.21	3558.26
Band 179	3825.07	3460.57	3950.26	3951.17	4088.95	4079.08	3766.16	3733.74	3932.94	3586.03	3798.16	4044.24	3897.84	3778.5	4095	3848.09	4084.59	4058.79	3763.37	3982.97	3919.1	3807.99	4081.48	3958.16	3561.33	3962.61	4088.74	3809.03	3796.5	3567.1
Band 180	3833.09	3474.14	3962.68	3960.4	4089.74	4081.99	3779.4	3746.85	3941.46	3598.04	3806.35	4050.34	3908.31	3792.49	4095	3859.68	4087.63	4064.85	3777.77	3993.14	3932.7	3820.17	4082.93	3965.26	3574.5	3971.52	4089	3822.9	3807.65	3579.38
Band 181	3850.1	3487.57	3973.91	3968.67	4090.35	4084.58	3792.71	3758.73	3951.44	3609.52	3820.49	4056.04	3919.95	3802.46	4095	3873.57	4089.82	4070.81	3791.15	4001.45	3943.46	3832.55	4085.72	3971.4	3589.81	3978.99	4090.8	3833.75	3817.74	3593.75
Band 182	3861.27	3495.27	3984.26	3974.59	4090.86	4086.24	3804.59	3771.37	3957.72	3621.9	3830.4	4062.14	3932.68	3815.89	4095	3881.08	4090.59	4071.69	3801.5	4007.73	3957.97	3842.14	4086.75	3977.43	3596.51	3986.71	4092.1	3847.36	3829.55	3603.56
Band 183	3875.08	3505.26	3992.19	3980.46	4092.13	4088.86	3811.39	3778.1	3965.56	3628.37	3840.3	4065.29	3938.62	3823.07	4095	3892.52	4091.36	4075.9	3812.77	4013.63	3963.08	3851.28	4088.75	3982.93	3606.8	3994.22	4092.62	3855.16	3840.17	3611.83
Band 184	3884.47	3515.72	4002.83	3986.4	4092.17	4089.66	3822.13	3789.42	3973.84	3640.85	3848.6	4069.01	3947.58	3833.2	4095	3903.48	4092.23	4079.01	3820.86	4019.22	3970.95	3860.96	4089.66	3987.48	3616.36	3999.58	4092.64	3864.28	3848.21	3620.8
Band 185	3898.89	3524.63	4009.02	3992.98	4092.61	4091.14	3833.98	3803.16	3980.86	3649.85	3860.47	4073.35	3955.79	3843.07	4095	3913.01	4092.81	4081.19	3831.97	4024.83	3981.46	3868.58	4090.17	3992.38	3630.16	4006.77	4093.67	3875.4	3857.32	3634.31
Band 186	3906.75	3534.27	4015.47	3997.95	4093.48	4091.59	3845.78	3813.8	3985.89	3662.1	3872.72	4076.55	3969.8	3855.57	4095	3921.39	4093.32	4083.19	3842.34	4030.05	3989.69	3879.58	4090.99	3998.25	3642.6	4012	4094.07	3887.08	3869.7	3644.33
Band 187	3920.13	3542.74	4025.32	4002.36	4093.39	4092.16	3855.14	3821.23	3994.33	3671.85	3880.99	4078.61	3973.8	3863.33	4095	3930.85	4093.95	4085.81	3851.26	4035.18	3994.15	3888.02	4091.67	4001.81	3651.8	4018.6	4094.09	3896.69	3875.25	3655.72
Band 188	3933.56	3552.5	4031.15	4007.38	4094.09	4092.75	3864.8	3836.57	4001.1	3681.46	3891.03	4081.27	3982.16	3871.93	4095	3939.11	4093.83	4086.73	3861.31	4039.27	4005.47	3895.17	4092.13	4006.91	3660.18	4023.83	4094.3	3908.16	3886.47	3660.6
Band 189	3940.23	3557.46	4033.04	4011.27	4094.28	4093.36	3872.04	3837.7	4006.21	3686.34	3898.9	4082.67	3986.93	3877.6	4095	3947.48	4094.25	4087.89	3866.08	4044.03	4007.31	3900.69	4092.5	4009.76	3673.89	4028.3	4094.69	3910.23	3890.26	3667.93
Band 190	3948.6	3563.28	4037.31	4012.75	4094.22	4093.75	3879.03	3847.79	4010.99	3697.01	3908.36	4084.9	3993.99	3886.42	4095	3954.36	4094.41	4088.56	3874.55	4045.8	4016.4	3907.02	4092.83	4013.58	3680.35	4030.9	4094.66	3922.21	3899.96	3675.76
Band 191	3955.95	3568.72	4042.97	4017.24	4094.55	4093.98	3885.73	3856.16	4014.68	3703.35	3914.88	4086.22	3998.55	3893.79	4095	3957.3	4094.46	4088.88	3880.34	4049.16	4021.15	3912.16	4093.26	4017.11	3686.46	4034.1	4094.7	3928.48	3907.17	3680.81
Band 192	3964.41	3579.54	4048.48	4021.41	4094.51	4094.33	3895.18	3870.02	4020.47	3714.33	3924.59	4087.71	4005.34	3905.31	4095	3964.85	4094.71	4090.35	3889.7	4052.92	4026.94	3919.78	4093.28	4021.57	3703.06	4038.51	4094.79	3940.35	3916.79	3692.09
Band 193	3972.63	3587.85	4053.09	4025.91	4094.64	4094.32	3905.97	3877.19	4025.46	3724.1	3934.18	4089.02	4012.56	3912.08	4095	3974.99	4094.86	4091.29	3899.1	4055.6	4034.81	3927.92	4093.82	4024.97	3710.56	4040.92	4094.8	3945.64	3924.31	3700.26
Band 194	3983.28	3601.67	4057.79	4030.41	4094.78	4094.54	3917.91	3891.67	4030.5	3739.73	3944.83	4090.38	4020.29	3924.89	4095	3985.73	4094.85	4092.14	3914.99	4060.66	4043.11	3937.83	4094.07	4030.36	3719.42	4045.09	4094.94	3959.96	3935.43	3712.11
Band 195	3990.97	3613.93	4064.65	4036.3	4094.73	4094.72	3931.89	3905.45	4036.37	3752.8	3955.49	4091.76	4028.46	3936.78	4095	3995.52	4094.87	4092.98	3924.51	4065.43	4048.41	3947.98	4094.38	4035.13	3731.91	4049.26	4094.88	3970.51	3944.97	3725.62
Band 196	4000.39	3626.39	4069.35	4040.47	4094.89	4094.87	3941.5	3915.62	4041.95	3762.5	3968.22	4092.3	4033.94	3943.81	4095	4006.03	4094.97	4093.32	3934.95	4068.48	4054.62	3956.47	4094.6	4039.13	3747.49	4052.32	4094.99	3979.43	3953.91	3737.61
Band 197	4007.56	3636.88	4072.72	4044.65	4094.88	4094.91	3947.46	3925.13	4045.77	3770.02	3974.06	4092.74	4035.84	3950.06	4095	4012.32	4095	4093.74	3946.03	4070.98	4058.32	3962.18	4094.64	4041.96	3755.94	4054.39	4094.93	3986.44	3959.91	3746.51
Band 198	4007.55	3634.98	4072.22	4044.48	4094.98	4094.96	3948.96	3924.61	4047.52	3771.55	3974.45	4093.01	4038.3	3952.05	4095	4010.76	4095	4093.72	3946.57	4072.27	4057.06	3963.47	4094.76	4042.19	3759.88	4054.79	4094.96	3985.53	3959.31	3747.74
Band 199	4006.86	3637.97	4074.41	4044.66	4094.93	4094.84	3950.57	3924.56	4047	3771.75	3975.06	4093.01	4039.32	3950.73	4095	4011.16	4094.98	4093.9	3946.31	4071.05	4057.64	3963.95	4094.66	4042.2	3762.25	4055.2	4094.99	3987.75	3960.55	3749.88
Band 200	4006.18	3640.08	4071.98	4044.26	4094.92	4094.83	3948.17	3923.65	4045.82	3770.96	3975.59	4092.82	4036.46	3952.71	4095	4012.88	4095	4093.74	3948.52	4070.66	4057.9	3964.37	4094.56	4042.57	3757.29	4054.23	4094.97	3987.09	3962.06	3749.25
Band 201	4010.71	3639.12	4072.05	4046.07	4094.94	4094.88	3953.42	3928.9	4048.48	3776.27	3977.97	4093.18	4039.63	3956.59	4095	4013.22	4094.97	4093.59	3946.91	4072.12	4060.05	3965.01	4094.58	4043.86	3760.69	4055.23	4094.98	3991.47	3964.47	3748.91
Band 202	4013.45	3644.06	4075.78	4047.14	4094.96	4094.88	3957.37	3935.35	4050.77	3782.9	3982.71	4093.5	4043.23	3962.63	4095	4017.48	4095	4093.87	3952.27	4072.43	4063.82	3968.53	4094.72	4045.82	3772.12	4056.53	4095	3996.39	3970.04	3757.19
Band 203	4022.2	3659.27	4079.11	4049.84	4094.97	4094.96	3970.7	3948.31	4054.67	3796.77	3991.51	4094.02	4049.09	3971.88	4095	4025.09	4094.99	4094.38	3968.32	4077.27	4067.41	3978.48	4094.77	4050.48	3781.33	4060.19	4095	4006.75	3979.16	3770.27
Band 204	4032.28	3672.4	4082.99	4055.32	4095	4094.95	3984.65	3961.69	4058.88	3812.01	4001.63	4094.38	4055.06	3981.27	4095	4033.66	4094.95	4094.52	3979.11	4080.01	4073.1	3988.69	4094.83	4054.46	3794.52	4064.35	4095	4014.69	3988.37	3785.9
Band 205	4039.43	3689.11	4085.79	4060.55	4095	4094.99	3997.03	3976.82	4065.4	3829.52	4013.25	4094.6	4062.5	3992.27	4095	4046.43	4095	4094.8	3993.35	4082.78	4077.25	3997.57	4094.94	4059.57	3813.8	4068.12	4094.99	4028.58	4000.92	3802.67
Band 206	4047.05	3706.42	4088.76	4064.88	4094.97	4095	4005.48	3988.74	4068.76	3841.44	4021.78	4094.71	4064.94	3998.8	4095	4053.55	4094.95	4094.92	4002	4085.11	4081.68	4006.84	4094.96	4062.49	3826.71	4070.12	4094.99	4034.81	4007.35	3816.76
Band 207	4052.14	3712.92	4089.52	4065.86	4095	4094.99	4011.18	3991.66	4071.12	3848.63	4024.1	4094.77	4068.67	4001.37	4095	4056.06	4094.95	4094.87	4006.67	4085.99	4082.05	4010.44	4094.94	4063.9	3838.84	4072.1	4094.99	4038.26	4010.7	3826.54
Band 208	4051.75	3713.13	4089.06	4065.69	4095	4095	4009.51	3991.26	4071.37	3846.64	4023.97	4094.75	4068.02	4002.05	4095	4056.28	4095	4094.85	4007.66	4085.75	4081.77	4009.54	4094.92	4063.29	3836.52	4071.87	4095	4037.08	4009.11	3823.96
Band 209	4048.54	3707.94	4087.92	4064.36	4094.99	4095	4004.91	3981.88	4069.29	3840.82	4018.84	4094.68	4065.91	3997.13	4095	4052.67	4095	4094.85	4006.26	4085	4079.14	4007.16	4094.92	4061.92	3829.95	4070.88	4094.99	4031.92	4005.74	3819.67
Band 210	4045.02	3695.4	4087.07	4062.51	4095	4094.98	3998.86	3976.68	4067.64	3831.36	4013.08	4094.6	4061.38	3992.59	4095	4048.33	4094.98	4094.8	3996.2	4083.5	4077.82	4001.13	4094.93	4059.37	3818.84	4069.15	4095	4027.86	3999.6	3810.12
Band 211	4042.89	3689.56	4085.63	4058.53	4094.98	4095	3993.25	3971.35	4065.77	3825.8	4008.71	4094.5	4058.8	3986.67	4095	4044.51	4095	4094.75	3988.89	4081.9	4074.81	3997.48	4094.92	4057.04	3819.56	4068.5	4094.99	4021.05	3994.23	3804.25
Band 212	4040.57	3689.54	4085.48	4058.12	4094.99	4094.98	3991.41	3968.44	4064.86	3822.19	4007.78	4094.4	4058.35	3985.82	4095	4039.98	4095	4094.71	3987.25	4081.61	4073.89	3994.64	4094.89	4057.32	3815.54	4067.42	4095	4019.81	3995.34	3797.33
Band 213	4039.69	3688.13	4084.15	4058.97	4095	4094.95	3992.47	3969.37	4064.1	3823.19	4006.91	4094.5	4060.96	3985.56	4095	4041.68	4095	4094.76	3987.72	4081.55	4074.35	3994	4094.87	4057.09	3812.74	4067.71	4095	4020.19	3994.72	3797.24
Band 214	4043.44	3689.65	4085.8	4057.85	4094.98	4094.97	3995.22	3968.15	4065.84	3825.72	4008.78	4094.54	4060.65	3987.35	4095	4042.82	4095	4094.76	3988.89	4080.92	4075.16	3996.03	4094.88	4056.58	3817.65	4068.39	4095	4022.97	3993.8	3803.31
Band 215	4045.15	3692.98	4085.57	4058.5	4094.98	4094.98	3996.08	3973.21	4065.89	3829.06	4010.8	4094.55	4060.97	3989.1	4095	4045.35	4094.97	4094.77	3990.35	4081.3	4075.76	3997.24	4094.84	4058.28	3820.32	4069.83	4094.98	4023.62	3998.53	3805.17
Band 216	4046.35	3694.9	4085.91	4061.03	4094.98	4094.96	3997.39	3978.44	4065.87	3829.25	4011.93	4094.45	4060.41	3990.3	4095	4044.11	4094.99	4094.74	3993.95	4082.24	4077.9	3997.48	4094.89	4059.43	3820.41	4070.27	4095	4027.37	4001.05	3804.16
Band 217	4044.89	3693.21	4085.77	4059.27	4094.99	4094.96	3998.81	3975.89	4067.15	3832.16	4010.87	4094.51	4062.11	3991.64	4095	4044.78	4095	4094.7	3990.36	4081.79	4076.22	3998.51	4094.95	4058.44	3821.26	4069.55	4095	4025.22	3998.54	3805.42
Band 218	4042.74	3695.36	4085.37	4057.43	4094.96	4094.97	3996.05	3969.01	4065.84	3825.9	4006.95	4094.45	4059.53	3986.15	4095	4039.98	4095	4094.69	3983.58	4080.35	4074.81	3995.35	4094.9	4056.35	3818.11	4068.09	4095	4022.29	3993.7	3806.4
Band 219	4037.15	3691.3	4084.43	4056.73	4094.96	4094.98	3992.03	3966.1	4062.45	3821.66	4001.73	4094.4	4057.7	3985.73	4095	4039.72	4095	4094.74	3983.05	4079.01	4074.19	3993.56	4094.8	4055.81	3810.13	4066.95	4095	4019.24	3993.41	3799.03
Band 220	4033.37	3678.21	4082.11	4054.11	4094.98	4094.99	3985.35	3957.89	4059.61	3813.36	3997.19	4094.19	4055.21	3978.52	4095	4031.65	4094.97	4094.38	3973.47	4077.83	4069.24	3986.7	4094.69	4053.38	3803.21	4064.44	4094.99	4014.16	3987.31	3787.4
Band 221	4028.19	3668.02	4080.79	4050.18	4094.95	4094.9	3977.82	3951.29	4058.05	3805.94	3991.69	4093.91	4050.19	3973.7	4095	4028.16	4094.99	4094.29	3965.93	4074.83	4065.6	3980.96	4094.76	4050.48	3796.61	4062.8	4094.97	4010.2	3981.61	3781.49
Band 222	4021.4	3661.36	4077.88	4047.57	4094.97	4094.82	3970.85	3942.19	4053.99	3796.88	3986.55	4093.56	4046.8	3967.79	4095	4021.96	4094.92	4094.08	3957.11	4072.03	4065.25	3975.15	4094.55	4047.32	3784.64	4059.13	4094.98	4002.02	3974.92	3773.71
Band 223	4016.31	3653.93	4075.53	4043.81	4094.86	4094.85	3964.44	3936.03	4051.48	3790.4	3979.28	4093.4	4043.78	3963.22	4095	4013.6	4094.93	4093.6	3949.72	4071.06	4061.35	3969.44	4094.58	4046.6	3777.59	4057.54	4095	3997.5	3973.76	3761.09
Band 224	4009.86	3644.86	4071.82	4039.22	4094.93	4094.83	3954.08	3924.41	4047.42	3780.51	3972.46	4092.84	4037.04	3952.78	4095	4005.53	4094.91	4093.33	3939.48	4067.51	4056.14	3962.16	4094.31	4042.47	3768.47	4054.57	4094.99	3988.77	3964.9	3751.66
Band 225	4001.98	3638.28	4070.69	4038.04	4094.84	4094.74	3948.03	3921.65	4044.41	3773.05	3966.91	4092.29	4033.92	3947.01	4095	4001.53	4094.91	4093.17	3933.01	4065.01	4054.24	3956.12	4094.13	4040.45	3761.66	4051.63	4094.95	3984.05	3961.34	3745.74
Band 226	3995.95	3630.04	4064.95	4033.55	4094.78	4094.64	3939.01	3911.62	4039.56	3764.33	3960.54	4091.9	4028.13	3938.45	4095	3990.72	4094.77	4092.5	3923.43	4062.04	4050.53	3948.23	4093.96	4038.05	3749	4050.61	4094.97	3975.74	3957.13	3737.28
Band 227	3989.09	3624.3	4062.64	4030.15	4094.65	4094.62	3935.97	3906.45	4035.75	3758.42	3953.95	4091.61	4026.8	3936.05	4095	3983.01	4094.71	4091.69	3915.79	4060.1	4045.78	3944.31	4093.93	4034.9	3741.32	4046.93	4094.88	3971.19	3949.61	3729.03
Band 228	3984.32	3619.74	4061.32	4025.64	4094.65	4094.68	3927.81	3898.06	4034.03	3752.15	3948.64	4090.71	4020.66	3928.82	4095	3981.17	4094.51	4091.77	3907.9	4056.06	4041.1	3939.11	4093.6	4032.12	3732.45	4043.88	4094.9	3962.35	3945.3	3725.52
Band 229	3975.8	3609.9	4056.69	4021.85	4094.51	4094.37	3920.06	3891.66	4029.13	3744.35	3940.26	4089.74	4014.99	3923.66	4095	3972.19	4094.8	4090.25	3897.31	4051.84	4037.87	3929.16	4093.03	4029.61	3725.03	4040.25	4094.84	3959.88	3941.99	3714.36
Band 230	3965.89	3592.38	4047.15	4014.3	4094.5	4093.98	3905.07	3876.19	4021.31	3727.41	3928.43	4087.37	4005.07	3908.95	4095	3953.75	4094.48	4088.95	3882.34	4045.65	4029.62	3918.12	4092.43	4022.91	3711.19	4035.83	4094.73	3943.15	3928.08	3699.91
Band 231	3952.42	3580.72	4040.25	4004.58	4094.11	4093.44	3887.97	3855.95	4013.98	3712.94	3915.25	4084.6	3993.57	3893.8	4095	3939.33	4093.94	4086.84	3863.3	4037.04	4017.09	3903.64	4091.58	4015.42	3699.05	4029.97	4094.55	3928.37	3914.21	3684.11
Band 232	3937.67	3564.66	4030.31	3996.95	4094.03	4092.89	3871.85	3839.04	4007.19	3696.92	3899.67	4080.77	3978.34	3877.69	4095	3925	4093.09	4083.58	3848.4	4027.9	4007.4	3889.98	4090.2	4008.96	3683.93	4022.77	4094.27	3915.44	3903.99	3667.64
Band 233	3923.1	3547.32	4015.57	3985.2	4093.1	4091.41	3852.73	3822.14	3995.63	3677.69	3881.13	4076.09	3966.74	3859.22	4095	3906.31	4092.38	4078.81	3827.21	4018.97	3993.37	3871.19	4087.61	3999.89	3665.08	4015.53	4093.16	3895.4	3885.69	3648.47
Band 234	3904.16	3526.74	3999.08	3970.37	4092.09	4089.15	3833.04	3800.87	3982.9	3657.27	3864.27	4068.34	3946.05	3837.02	4095	3881.78	4090.58	4073.15	3802.77	4003.28	3974	3851.05	4085.01	3988.14	3644.72	4006.43	4092.94	3873.64	3866.13	3629.8
Band 235	3886.07	3504.11	3981.99	3959.74	4091.08	4085.6	3808.52	3773.17	3971.01	3635.63	3841.57	4058.07	3925.7	3814.5	4095	3861.96	4088.22	4065.72	3780.64	3989.16	3954.85	3830.57	4080.91	3977.49	3626.83	3994.08	4090.79	3850.33	3848.31	3609.51
Band 236	3864.26	3482.23	3958.65	3944.53	4090.2	4081.1	3786.16	3754.09	3954.75	3613.57	3820.93	4047.87	3906.76	3794.01	4095	3837.4	4081.94	4056.54	3758.82	3973.49	3937.51	3806.44	4076.13	3966.05	3603.89	3982.95	4090	3827.37	3829.67	3587.8
Band 237	3844.04	3462.8	3933.22	3926.12	4088.38	4075.25	3762.66	3733.83	3941.27	3592.42	3801.71	4035.52	3883.32	3770.79	4095	3807.71	4077.93	4043.28	3731.49	3953.08	3918.55	3783.52	4070.54	3951.75	3587.11	3971.36	4087.55	3806.99	3807.16	3560.96
Band 238	3825.44	3444.92	3920.42	3909.94	4086.59	4067.57	3744.82	3708.5	3927.77	3572.25	3781.64	4022.29	3864.11	3749.73	4094.93	3790.05	4071.81	4036.05	3713.72	3934.56	3894.01	3765.16	4062.26	3939.05	3571.29	3958.55	4082.95	3785.5	3787.67	3545.84
Band 239	3806.9	3425.34	3899.83	3895.77	4084.71	4060.65	3722.79	3693.57	3914.62	3556.15	3763.98	4009.04	3843.07	3732.85	4095	3773.6	4064.94	4022.83	3695.89	3917.99	3880.49	3742.36	4055.75	3929.16	3558.14	3946.7	4079.24	3769.13	3774.49	3531.54
Band 240	3791.34	3410.65	3878.61	3882.42	4082.97	4052.9	3705.35	3680.23	3903.33	3541.83	3749.5	3998.33	3831.21	3716.06	4094.98	3752.62	4055.61	4011.25	3677.63	3902.84	3864.18	3726.98	4048.62	3919.57	3544.72	3936.87	4074.86	3755.36	3760.88	3509.12
Band 241	3780.15	3396.14	3864.7	3869	4080.38	4042.61	3691.52	3663.92	3892.33	3526	3733	3985.23	3812.71	3699.79	4094.92	3736.52	4046.44	4001.53	3661.15	3886.82	3844.17	3710.84	4040.87	3907.2	3527.65	3927.62	4068.9	3734.35	3739.85	3495.56
Band 242	3767.51	3383.51	3849.47	3854.79	4078.05	4030.69	3672.13	3642.11	3878.64	3507.5	3716.33	3970.22	3793.76	3680.91	4095	3720.71	4034.41	3988.85	3647	3869.75	3822.38	3694.69	4032.8	3896.19	3518.89	3916.41	4061.84	3715.63	3723.81	3482.42
Band 243	3747.99	3370.36	3826.12	3840.98	4075.06	4019.38	3654.78	3628.78	3864.48	3492.72	3698.79	3955.59	3777.69	3664.73	4094.87	3700.1	4026.04	3975.7	3627.07	3853.11	3810.99	3675.19	4022.84	3886.16	3502.91	3901.51	4054.46	3701.15	3710.49	3461.14
Band 244	3726.36	3346.98	3805.39	3821.36	4070.95	4001.35	3634.69	3608.93	3845.24	3471.27	3677.15	3937.48	3757.28	3643.46	4094.82	3678.27	4002.06	3958.4	3605.73	3828.58	3789.45	3654.34	4008.68	3869.67	3480.86	3883.74	4042.03	3680.62	3685.62	3442.72
Band 245	3703.1	3327.83	3780.38	3799.55	4064.36	3975.18	3611.2	3578.88	3823.36	3446.8	3652.72	3911.3	3730.95	3617.15	4094.59	3657.2	3985.26	3939.21	3581.11	3806.82	3755.45	3629.34	3991.75	3852.15	3463	3862.63	4023.39	3650.57	3655.05	3422.48
Band 246	3675.22	3302.09	3754.02	3774.57	4055.59	3951.19	3585.76	3554.76	3797.2	3423.42	3624.03	3886.19	3703.22	3594.02	4094.17	3629.18	3958.83	3915.9	3557	3776.53	3731.93	3605.31	3972.32	3834.14	3435.4	3836.58	4001.63	3624.45	3631.71	3399.44
Band 247	3649.3	3275.89	3721.41	3746.53	4046.09	3922.19	3556.28	3527.2	3771.51	3397.08	3595.68	3857.53	3675.33	3564.66	4092.64	3601.05	3929.32	3887.51	3527.71	3746.27	3701.08	3574.63	3950.16	3814.29	3410.62	3810.32	3977.85	3598.67	3603.97	3369.56
Band 248	3619.05	3252.5	3696.89	3718.89	4033.82	3890.96	3532.84	3501.71	3741.49	3371.41	3568.07	3829.07	3646.42	3536.49	4090.05	3569.22	3902.47	3862.82	3497.75	3716.21	3672.51	3548.26	3924.4	3794.52	3382.09	3783.85	3949.83	3570.83	3577.3	3344.74
Band 249	3592.05	3224.95	3669.01	3690.73	4016.81	3860	3503.81	3471.37	3712.08	3345.48	3538.76	3800.38	3616.8	3510.41	4088.11	3543.07	3870.7	3834.1	3473.15	3687.3	3643.99	3521.23	3897	3773.92	3356.48	3754.88	3919.48	3541.73	3546.35	3317.02
Band 250	3569.1	3203.84	3641.45	3666.28	4001.88	3835.18	3479.79	3451.06	3688.07	3323.84	3514.88	3773.61	3593.69	3485.91	4082.49	3520.44	3849.84	3808.12	3446.54	3662.47	3621.82	3495.31	3876.27	3756.59	3335.28	3730.06	3893.85	3517.99	3524.81	3295.99
Band 251	3539.65	3185.21	3618.67	3643.15	3986.06	3808.18	3458.37	3427.69	3661.92	3300.14	3492.9	3749.33	3566.87	3461.55	4075.44	3495.81	3823.25	3784.14	3430.11	3638.85	3598.38	3472.58	3854.03	3738.76	3307.32	3699.29	3868.01	3496.4	3502.01	3277
Band 252	3522.5	3165.6	3598.66	3621.23	3970.31	3787.74	3440.7	3406.72	3644.01	3282.94	3472.72	3728.24	3549.59	3440.5	4070.1	3476.1	3797.66	3765.26	3407.15	3618.43	3576.74	3454.92	3829.58	3723.89	3294.45	3682.51	3843.84	3473.67	3483.13	3260.6
Band 253	3502.16	3153.16	3585.98	3605.77	3953.63	3768.37	3424.99	3389.25	3622.4	3266.12	3453.77	3708.36	3529.98	3425.16	4064.77	3461.26	3778.95	3748.17	3392.04	3601.32	3557.65	3436.94	3813.41	3710.56	3275.15	3660.2	3823.24	3456.2	3465.6	3244.52
Band 254	3481.11	3139.1	3566.22	3590.25	3935.7	3750.56	3406.01	3373.91	3602.78	3250.56	3435.55	3692.82	3513.04	3409.23	4055.93	3444.58	3758.93	3728.95	3375.55	3584.49	3545.14	3420.03	3797.4	3696.77	3261.85	3640.27	3803.35	3443.44	3449.9	3228.74
Band 255	3461.91	3123.62	3545.22	3570.46	3921.19	3728.3	3388.53	3357.3	3585.28	3232.93	3417.69	3672.85	3497.99	3391.83	4043.06	3428.56	3743.94	3711.54	3359.5	3567.78	3525.65	3404.13	3778.13	3680.31	3235.03	3621.01	3783.23	3425.02	3430.1	3211.82
Band 256	3441.11	3105.11	3533.22	3550.44	3901.83	3703.82	3371.68	3338.14	3563.73	3216.49	3396.66	3650.62	3476.45	3371.59	4033.17	3407.46	3722.34	3690.22	3340.69	3547.31	3501.99	3385.67	3756.24	3662.81	3220.58	3600.62	3762.1	3401.51	3407.95	3192.1
Band 257	3420.43	3087.71	3511.02	3530.32	3877.74	3683.21	3352.37	3315.18	3538.36	3195.44	3374.57	3628.16	3451.07	3349.31	4017.29	3387.54	3701.55	3667.97	3315.56	3525.48	3480.31	3364.62	3732.31	3642.89	3198.69	3573.94	3732.86	3380.83	3385.89	3177.55
Band 258	3392.73	3065.96	3480.52	3503.04	3847.48	3656.69	3326.3	3293.07	3509.54	3172.3	3347.37	3600.56	3428.42	3325.67	3995.52	3362.72	3672.84	3637.1	3296.21	3499.39	3458.11	3338.51	3705.24	3620.05	3175.94	3546.91	3706.04	3358.25	3365.23	3153.68
Band 259	3359.92	3040.2	3455.63	3474.01	3816.6	3625.87	3300.61	3267.18	3480.03	3148.31	3317.83	3574.09	3403.01	3301.06	3965.29	3331.22	3642.89	3611.89	3265.38	3471.9	3432.35	3311.93	3676.07	3592.37	3143.69	3514.52	3672.23	3337.26	3339.92	3124.29
Band 260	3332.69	3015.41	3427.62	3446.92	3785.06	3591.06	3275.93	3241.28	3449.45	3122.36	3287.69	3543.36	3376.39	3272.73	3942.22	3303.54	3610.87	3582.28	3239.84	3441.25	3402.68	3285.53	3642.22	3564.09	3115.33	3483.11	3637.96	3303.41	3308.8	3100.72
Band 261	3303.12	2993.12	3398.44	3418.17	3750.21	3561.76	3248.72	3210	3419.75	3097.5	3259.93	3513.91	3343.65	3244.94	3910.23	3279.63	3585.76	3552.51	3212.42	3412.49	3373.24	3258.68	3612.19	3534.37	3092.94	3454.31	3607	3277.25	3280.39	3077.45
Band 262	3274.36	2966.95	3372.76	3389.2	3720.23	3535.01	3220.48	3186.87	3390.54	3071.28	3230.92	3482.89	3318.71	3217.89	3875.46	3251.29	3556.48	3522.68	3186.05	3384.95	3348.51	3230.24	3584.45	3504.96	3066.3	3422.85	3573.38	3251.2	3254.47	3050.12
Band 263	3249.58	2941.55	3342.46	3363.75	3690.65	3503.33	3196.78	3162.84	3365.62	3048.03	3204.51	3457.49	3295.33	3194.25	3847.06	3222.46	3523.2	3495.29	3159.11	3360.31	3320.28	3204.84	3555.72	3478.3	3040.29	3395.54	3550.41	3227.65	3227.51	3026.81
Band 264	3221.84	2920.03	3320.51	3334.14	3660.74	3475.6	3173.87	3134.85	3335.01	3022.32	3179.47	3428.15	3266.31	3167.09	3820	3197.33	3499.5	3467.62	3131.13	3330.57	3296.83	3179.38	3526.67	3450.91	3014.82	3367.55	3518.97	3198.31	3202.17	3001.26
Band 265	3201.7	2902.54	3294.97	3311.15	3632.48	3451.47	3147.34	3109.22	3311.25	2999.55	3156.41	3401.98	3238.3	3140.76	3789.08	3176.88	3472.72	3441.19	3112.23	3306.68	3265.53	3155.08	3501.29	3424.78	2991.48	3344.36	3491.57	3174.3	3178.59	2982.36
Band 266	3173.59	2880.68	3269.41	3285.68	3608.34	3428.72	3124.14	3090.66	3288.05	2977.43	3133.61	3378.66	3216.65	3119.17	3758.31	3150.45	3450.3	3415.53	3090.37	3284.68	3247.12	3132.07	3477.27	3400.26	2970.19	3319.45	3470.73	3153.63	3157.77	2960.61
Band 267	3154.36	2861.74	3252.3	3268.43	3583.72	3403.97	3107.11	3069.34	3267.35	2962.05	3114.16	3357.33	3199.39	3099.51	3736.62	3131.9	3428.48	3395.52	3071.03	3266.9	3225.28	3114.32	3457.07	3379.9	2953.37	3298.28	3446.18	3129.46	3136.17	2943.97
Band 268	3140.41	2845.44	3235.21	3247.99	3562.69	3385.7	3088.98	3050.24	3250.56	2943.54	3096.24	3337.41	3178.51	3083.85	3719.32	3113.45	3405.34	3376.47	3051.29	3244.71	3201.92	3096.14	3434.98	3360.89	2937.61	3281.69	3429.64	3109.81	3118.63	2925.75
Band 269	3122.56	2830.44	3215.77	3229.2	3542.01	3366.59	3070.14	3032.58	3230.54	2925.1	3076.43	3318.15	3154.84	3061.74	3696.6	3095.94	3384.94	3356.05	3037.45	3226.09	3183.44	3075.9	3415.56	3341.65	2920.24	3265.34	3405.15	3092.9	3102.27	2909.29
Band 270	3101.77	2812.22	3190.02	3207.24	3517.76	3343.54	3048.99	3009.2	3210.08	2904.63	3055.29	3293.92	3135.6	3039.77	3666.68	3070.62	3364.1	3332.08	3013.23	3201.64	3165.82	3054.95	3390.35	3316.05	2899.7	3240.99	3382.54	3071.23	3079.84	2889.17
Band 271	3080.09	2785.65	3165.93	3181.68	3487.69	3313.72	3026.55	2989.53	3184.86	2882.81	3027.59	3268.47	3114.88	3017.32	3633.57	3047.09	3336.89	3306.77	2985.99	3175.14	3139.89	3029.28	3361.68	3287.24	2881.41	3218.27	3357.13	3050.75	3053.02	2866.05
Band 272	3057.29	2759.99	3135.66	3150.86	3455.14	3286.49	2997.49	2960.96	3155.77	2857.48	3001.97	3237.19	3083.88	2990.56	3605.61	3015.92	3301.2	3273.23	2957.81	3147.39	3111.55	3000.42	3329.15	3260.73	2857.22	3191.51	3322.49	3022.67	3029.2	2834.3
Band 273	3027.25	2737.49	3108.1	3121.52	3421.08	3255	2969.48	2932.06	3124.35	2827.81	2972.2	3206.43	3052.74	2961	3566.15	2991.46	3274.38	3242.69	2931.96	3114.73	3080.82	2971.93	3297.81	3226.41	2830.05	3162.8	3291.38	2992.63	2998.35	2813.69
Band 274	3000.86	2707.01	3074.25	3088.34	3390.34	3221.83	2938.06	2903.92	3098.7	2799.38	2943.05	3174.25	3023.29	2933.14	3529.65	2956.81	3240	3207.77	2898.39	3084.37	3051.65	2941.35	3264.49	3194.33	2806.87	3132.6	3262.1	2965.4	2968.97	2779.46
Band 275	2968.39	2676.3	3038.04	3055.77	3356.24	3188.39	2907.25	2875.07	3067.67	2771.18	2913.2	3141.29	2994.68	2902.16	3491.75	2921.79	3203.95	3173.65	2868.8	3050.64	3021.75	2908.95	3226.8	3160.74	2772.82	3103.65	3229.48	2934.24	2939.83	2750.36
Band 276	2944.67	2647.73	3011.51	3021.99	3322.29	3155.65	2880.62	2843.03	3036.09	2742.53	2884.17	3109.42	2963.27	2871.28	3458.96	2891.13	3171.38	3141.82	2838.68	3018.77	2984.76	2879.86	3194.12	3128.43	2748.5	3073.15	3196.07	2901.55	2907.57	2721.41
Band 277	2920.31	2626.78	2983.11	2995.9	3291.93	3125.95	2850.57	2813.83	3009.98	2713.4	2857.31	3078.14	2930.76	2843.23	3425.76	2868.39	3141.37	3112.4	2812.34	2991.11	2954.56	2852.71	3164.72	3098.8	2726.87	3047.88	3167.95	2869.97	2879.52	2696.52
Band 278	2895.63	2602.54	2953.92	2968.17	3266.03	3097.56	2825.69	2789.4	2987.15	2690.27	2833.85	3048.59	2903.68	2817.18	3391.18	2839.55	3110.11	3083.09	2786.65	2962.33	2933.22	2824.65	3132.11	3070.37	2706.95	3024.46	3143.79	2848.03	2857.59	2673.83
Band 279	2871.72	2578.18	2931.75	2942.59	3239.41	3071.34	2800.67	2765.67	2964.22	2667.85	2809.29	3024.55	2882.17	2794.75	3362.84	2816.06	3082.65	3056.94	2762.95	2938.01	2907.89	2800.53	3105.76	3043.58	2682.54	2998.12	3116.83	2823.42	2829.9	2649.03
Band 280	2851.28	2559.18	2907.73	2919.13	3217.08	3044.97	2777.58	2740.99	2943.16	2646.38	2788.58	2999.73	2856.27	2771.07	3339.84	2793.05	3054.81	3033.82	2739.05	2914.18	2880.25	2779.86	3082.48	3020.09	2666.35	2978.76	3096.61	2798.58	2806.23	2627.61
Band 281	2835.78	2541.15	2885.92	2897.72	3194.34	3022.08	2756.66	2720.34	2924.99	2626.05	2769.84	2976.19	2834.01	2747.16	3312.54	2772.71	3039.1	3010.81	2716.85	2891.95	2859.41	2757.54	3059.54	2996.77	2647.99	2959.77	3075.8	2777.33	2785.81	2609.33
Band 282	2817.56	2527.48	2867.73	2877.86	3171.18	3001.84	2739	2698.6	2905.15	2606.56	2750.93	2954.26	2811.65	2728.43	3290.54	2753.26	3018.45	2987.8	2701.14	2871.96	2838.36	2739.36	3038.23	2976.48	2632.94	2939.71	3055.33	2760.39	2766.92	2593.96
Band 283	2797.64	2506.71	2844.75	2854.98	3149.47	2981.61	2718.43	2684.69	2884.52	2589.13	2729.6	2934.56	2794.77	2711.53	3263.41	2732.37	2994.07	2965.3	2677.95	2851.95	2822.89	2717.8	3013.92	2954.72	2614.01	2920.96	3036.16	2742.65	2748.79	2573.42
Band 284	2774.71	2483.37	2822.47	2832	3126.44	2953.79	2695.92	2659.45	2862.57	2566.43	2709.99	2909.75	2768.34	2686.46	3235.42	2707.41	2967.9	2939.67	2653.84	2824.53	2794.64	2695.75	2987.43	2928.07	2590.9	2899.3	3011.83	2717.89	2724.25	2552.17
Band 285	2753.48	2464.95	2796.28	2804.35	3095.8	2927.62	2670.29	2632.44	2837.4	2542.63	2684.88	2882.2	2743.34	2660.24	3206.21	2684.56	2940.39	2914.02	2631.23	2800.26	2769.07	2669.34	2963.09	2901.32	2571.29	2873.98	2984	2690.73	2697.5	2531.35
Band 286	2724.51	2441.12	2767.52	2775.78	3062.83	2898.32	2640.36	2605.78	2808.03	2515.27	2656.8	2851.44	2713.97	2631.64	3171.39	2653.39	2911.1	2880.57	2605.78	2775.91	2740.72	2640.65	2934.22	2873.48	2548.04	2842.71	2950.41	2661.3	2673.15	2507.12
Band 287	2692.74	2410.19	2734.13	2745.02	3029.99	2868.24	2611.36	2579.96	2778.58	2489.33	2627.32	2820.66	2686.33	2606.23	3128.17	2625.75	2878.79	2850.04	2581.53	2751.58	2716.15	2611.55	2909.59	2841.96	2518.86	2811.8	2921.25	2636.62	2646.14	2472.21
Band 288	2660.51	2387.86	2701.71	2718.86	2994.3	2832.72	2583.19	2549.82	2745.65	2461.74	2596.58	2787.57	2654.37	2575.41	3095.92	2602.3	2850.84	2816.36	2558.23	2728.64	2682.69	2584.01	2887.95	2812.47	2485	2778.93	2885.83	2604.9	2612.85	2446.25
Band 289	2632.53	2367.61	2677.52	2697.63	2963.13	2797.65	2555.06	2518.83	2716.24	2432.6	2567.53	2753.44	2623.61	2544.19	3063.14	2583.18	2830.85	2787.64	2540.16	2710.84	2646.53	2560.33	2867.43	2785.32	2457.26	2748.76	2853.35	2571.75	2581.99	2426.42
Band 290	2602.04	2355.08	2651.65	2680.66	2930.03	2769.1	2531.81	2490.34	2685.28	2406.24	2540.22	2725.36	2593.43	2517.31	3042.23	2567.08	2817.57	2760.89	2533.66	2701.8	2618.75	2540.26	2855.2	2766.5	2431.86	2718.12	2821.73	2543.34	2555.48	2407.79
Band 291	2578.99	2340.79	2628.72	2663.32	2899.01	2736.83	2509.29	2462.85	2657.83	2381.5	2512.75	2694.39	2565.89	2488.66	3016.91	2557.33	2804.55	2734.95	2525.47	2691.92	2592.5	2522.16	2844.86	2745.43	2411.17	2692.95	2792.55	2515.08	2527.47	2394.85
Band 292	2560.89	2341.82	2617.52	2658.07	2867.12	2709.49	2497.08	2442.98	2633.44	2366.61	2485.82	2671.43	2546.24	2466.42	3004.95	2556.65	2807.38	2724.67	2527.5	2691.96	2567.29	2514.9	2843.92	2733.27	2388.29	2673.92	2765.44	2495.74	2502.9	2393.01
Band 293	2544.63	2341.88	2610.67	2654.45	2842.58	2683.66	2486.46	2421.49	2612.46	2352.69	2463.54	2651.11	2528.97	2449.6	3003.06	2554.14	2811.09	2710.66	2527.22	2689	2549.07	2509.11	2840.03	2724.61	2370.58	2658.34	2743.3	2473.69	2481.78	2390.6
Band 294	2542.45	2345.52	2614.06	2656.11	2823.78	2663.75	2484.71	2406.43	2600.18	2342.97	2444.65	2636.38	2518.1	2434.95	3000.75	2556.37	2815.49	2707.58	2530.48	2693.74	2529.77	2507.17	2844.27	2719.63	2366.65	2650.97	2724.66	2456.62	2464.41	2393.91
[truncated: 146 more rows]

## Sheet: 48h
band	1	2	3	4	5	6	7	8	9	10	11	12	13	14	15	16	17	18	19	20	21	22	23	24	25	26	27	28	29	30
[truncated: 440 more rows]
